# Supplementary material for: Measuring heterogeneity in normative models as the effective number of deviation patterns
Source: PLoS One. 2020 Nov 13;15(11):e0242320. doi: 10.1371/journal.pone.0242320 (PMC7665747; doi:10.1371/journal.pone.0242320)
Supplement: S1 Table — Covariates include site of origin (SITE), sex, handedness (HAND), age at scan (in years). Student’s t-test was applied to evaluate difference in the mean of continuous variables between groups. The χ2 test was applied to evaluate differences in categorical variables between groups. (CSV) [file pone.0242320.s005.csv]

Grouped by DX_GROUP
		Missing	Overall	Autism	Control	P-Value
n			398	199	199
SITE_ID	n (%)
	CALTECH	0	38 (9.5)	19 (9.5)	19 (9.5)	0.992
	CMU		26 (6.5)	13 (6.5)	13 (6.5)
	KKI		49 (12.3)	22 (11.1)	27 (13.6)
	OHSU		28 (7.0)	13 (6.5)	15 (7.5)
	OLIN		36 (9.0)	20 (10.1)	16 (8.0)
	PITT		56 (14.1)	30 (15.1)	26 (13.1)
	SBL		1 (0.3)	1 (0.5)
	SDSU		23 (5.8)	11 (5.5)	12 (6.0)
	STANFORD		36 (9.0)	18 (9.0)	18 (9.0)
	TRINITY		49 (12.3)	24 (12.1)	25 (12.6)
	YALE		56 (14.1)	28 (14.1)	28 (14.1)
SEX	n (%)
	Female	0	64 (16.1)	29 (14.6)	35 (17.6)	0.495
	Male		334 (83.9)	170 (85.4)	164 (82.4)
HANDEDNESS_CATEGORY	n (%)
	Ambi	0	14 (3.5)	8 (4.0)	6 (3.0)	0.281
	L		32 (8.0)	21 (10.6)	11 (5.5)
	Mixed		6 (1.5)	3 (1.5)	3 (1.5)
	R		346 (86.9)	167 (83.9)	179 (89.9)
AGE_AT_SCAN	mean (SD)
		0	16.3 (7.6)	16.5 (7.5)	16.1 (7.8)	0.602
