# Supplementary material for: Measuring heterogeneity in normative models as the effective number of deviation patterns
Source: PLoS One. 2020 Nov 13;15(11):e0242320. doi: 10.1371/journal.pone.0242320 (PMC7665747; doi:10.1371/journal.pone.0242320)
Supplement: S2 Table — These were features for which the normative model could explain more than 20 percent of variance across folds. (XLSX) [file pone.0242320.s006.xlsx]

## Sheet: Sheet1
lh_G_and_S_frontomargin_area
lh_G_and_S_subcentral_area
lh_G_and_S_cingul-Ant_area
lh_G_and_S_cingul-Mid-Ant_area
lh_G_and_S_cingul-Mid-Post_area
lh_G_cingul-Post-dorsal_area
lh_G_cuneus_area
lh_G_front_inf-Opercular_area
lh_G_front_middle_area
lh_G_front_sup_area
lh_G_Ins_lg_and_S_cent_ins_area
lh_G_insular_short_area
lh_G_occipital_middle_area
lh_G_occipital_sup_area
lh_G_oc-temp_lat-fusifor_area
lh_G_oc-temp_med-Lingual_area
lh_G_oc-temp_med-Parahip_area
lh_G_orbital_area
lh_G_pariet_inf-Angular_area
lh_G_pariet_inf-Supramar_area
lh_G_parietal_sup_area
lh_G_postcentral_area
lh_G_precentral_area
lh_G_precuneus_area
lh_G_subcallosal_area
lh_G_temp_sup-Lateral_area
lh_G_temp_sup-Plan_polar_area
lh_G_temp_sup-Plan_tempo_area
lh_G_temporal_inf_area
lh_G_temporal_middle_area
lh_Lat_Fis-ant-Horizont_area
lh_Pole_occipital_area
lh_Pole_temporal_area
lh_S_calcarine_area
lh_S_central_area
lh_S_circular_insula_inf_area
lh_S_circular_insula_sup_area
lh_S_collat_transv_ant_area
lh_S_collat_transv_post_area
lh_S_front_inf_area
lh_S_front_middle_area
lh_S_front_sup_area
lh_S_oc_middle_and_Lunatus_area
lh_S_oc-temp_lat_area
lh_S_oc-temp_med_and_Lingual_area
lh_S_orbital_lateral_area
lh_S_orbital_med-olfact_area
lh_S_orbital-H_Shaped_area
lh_S_parieto_occipital_area
lh_S_pericallosal_area
lh_S_postcentral_area
lh_S_precentral-inf-part_area
lh_S_precentral-sup-part_area
lh_S_subparietal_area
lh_S_temporal_inf_area
lh_S_temporal_sup_area
lh_WhiteSurfArea_area
rh_G_and_S_frontomargin_area
rh_G_and_S_occipital_inf_area
rh_G_and_S_subcentral_area
rh_G_and_S_cingul-Ant_area
rh_G_and_S_cingul-Mid-Ant_area
rh_G_and_S_cingul-Mid-Post_area
rh_G_cingul-Post-dorsal_area
rh_G_cuneus_area
rh_G_front_middle_area
rh_G_front_sup_area
rh_G_Ins_lg_and_S_cent_ins_area
rh_G_insular_short_area
rh_G_occipital_middle_area
rh_G_oc-temp_lat-fusifor_area
rh_G_oc-temp_med-Lingual_area
rh_G_oc-temp_med-Parahip_area
rh_G_orbital_area
rh_G_pariet_inf-Angular_area
rh_G_pariet_inf-Supramar_area
rh_G_postcentral_area
rh_G_precentral_area
rh_G_precuneus_area
rh_G_rectus_area
rh_G_subcallosal_area
rh_G_temp_sup-Lateral_area
rh_G_temp_sup-Plan_polar_area
rh_G_temp_sup-Plan_tempo_area
rh_G_temporal_inf_area
rh_G_temporal_middle_area
rh_Lat_Fis-ant-Horizont_area
rh_Lat_Fis-ant-Vertical_area
rh_Lat_Fis-post_area
rh_Pole_occipital_area
rh_Pole_temporal_area
rh_S_central_area
rh_S_circular_insula_inf_area
rh_S_circular_insula_sup_area
rh_S_collat_transv_ant_area
rh_S_collat_transv_post_area
rh_S_front_inf_area
rh_S_front_middle_area
rh_S_front_sup_area
rh_S_interm_prim-Jensen_area
rh_S_intrapariet_and_P_trans_area
rh_S_oc_sup_and_transversal_area
rh_S_oc-temp_lat_area
rh_S_oc-temp_med_and_Lingual_area
rh_S_orbital_lateral_area
rh_S_orbital_med-olfact_area
rh_S_orbital-H_Shaped_area
rh_S_parieto_occipital_area
rh_S_pericallosal_area
rh_S_postcentral_area
rh_S_precentral-inf-part_area
rh_S_subparietal_area
rh_S_temporal_inf_area
rh_S_temporal_sup_area
rh_S_temporal_transverse_area
rh_WhiteSurfArea_area
lh_G_and_S_frontomargin_thickness
lh_G_and_S_occipital_inf_thickness
lh_G_and_S_paracentral_thickness
lh_G_and_S_subcentral_thickness
lh_G_and_S_transv_frontopol_thickness
lh_G_and_S_cingul-Ant_thickness
lh_G_and_S_cingul-Mid-Ant_thickness
lh_G_and_S_cingul-Mid-Post_thickness
lh_G_cingul-Post-dorsal_thickness
lh_G_cingul-Post-ventral_thickness
lh_G_cuneus_thickness
lh_G_front_inf-Opercular_thickness
lh_G_front_inf-Orbital_thickness
lh_G_front_inf-Triangul_thickness
lh_G_front_middle_thickness
lh_G_front_sup_thickness
lh_G_Ins_lg_and_S_cent_ins_thickness
lh_G_insular_short_thickness
lh_G_occipital_middle_thickness
lh_G_occipital_sup_thickness
lh_G_oc-temp_lat-fusifor_thickness
lh_G_oc-temp_med-Lingual_thickness
lh_G_oc-temp_med-Parahip_thickness
lh_G_orbital_thickness
lh_G_pariet_inf-Angular_thickness
lh_G_pariet_inf-Supramar_thickness
lh_G_parietal_sup_thickness
lh_G_postcentral_thickness
lh_G_precentral_thickness
lh_G_precuneus_thickness
lh_G_rectus_thickness
lh_G_subcallosal_thickness
lh_G_temp_sup-G_T_transv_thickness
lh_G_temp_sup-Lateral_thickness
lh_G_temp_sup-Plan_polar_thickness
lh_G_temp_sup-Plan_tempo_thickness
lh_G_temporal_inf_thickness
lh_G_temporal_middle_thickness
lh_Lat_Fis-post_thickness
lh_Pole_occipital_thickness
lh_Pole_temporal_thickness
lh_S_calcarine_thickness
lh_S_central_thickness
lh_S_cingul-Marginalis_thickness
lh_S_circular_insula_ant_thickness
lh_S_circular_insula_inf_thickness
lh_S_circular_insula_sup_thickness
lh_S_collat_transv_ant_thickness
lh_S_collat_transv_post_thickness
lh_S_front_inf_thickness
lh_S_front_middle_thickness
lh_S_front_sup_thickness
lh_S_interm_prim-Jensen_thickness
lh_S_intrapariet_and_P_trans_thickness
lh_S_oc_middle_and_Lunatus_thickness
lh_S_oc_sup_and_transversal_thickness
lh_S_occipital_ant_thickness
lh_S_oc-temp_lat_thickness
lh_S_oc-temp_med_and_Lingual_thickness
lh_S_orbital_lateral_thickness
lh_S_orbital_med-olfact_thickness
lh_S_orbital-H_Shaped_thickness
lh_S_parieto_occipital_thickness
lh_S_postcentral_thickness
lh_S_precentral-inf-part_thickness
lh_S_precentral-sup-part_thickness
lh_S_suborbital_thickness
lh_S_subparietal_thickness
lh_S_temporal_inf_thickness
lh_S_temporal_sup_thickness
lh_MeanThickness_thickness
rh_G_and_S_frontomargin_thickness
rh_G_and_S_occipital_inf_thickness
rh_G_and_S_paracentral_thickness
rh_G_and_S_subcentral_thickness
rh_G_and_S_transv_frontopol_thickness
rh_G_and_S_cingul-Ant_thickness
rh_G_and_S_cingul-Mid-Ant_thickness
rh_G_and_S_cingul-Mid-Post_thickness
rh_G_cingul-Post-dorsal_thickness
rh_G_cuneus_thickness
rh_G_front_inf-Opercular_thickness
rh_G_front_inf-Triangul_thickness
rh_G_front_middle_thickness
rh_G_front_sup_thickness
rh_G_Ins_lg_and_S_cent_ins_thickness
rh_G_insular_short_thickness
rh_G_occipital_middle_thickness
rh_G_occipital_sup_thickness
rh_G_oc-temp_lat-fusifor_thickness
rh_G_oc-temp_med-Lingual_thickness
rh_G_orbital_thickness
rh_G_pariet_inf-Angular_thickness
rh_G_pariet_inf-Supramar_thickness
rh_G_parietal_sup_thickness
rh_G_postcentral_thickness
rh_G_precentral_thickness
rh_G_precuneus_thickness
rh_G_rectus_thickness
rh_G_subcallosal_thickness
rh_G_temp_sup-Lateral_thickness
rh_G_temp_sup-Plan_polar_thickness
rh_G_temp_sup-Plan_tempo_thickness
rh_G_temporal_inf_thickness
rh_G_temporal_middle_thickness
rh_Lat_Fis-post_thickness
rh_Pole_occipital_thickness
rh_Pole_temporal_thickness
rh_S_calcarine_thickness
rh_S_central_thickness
rh_S_cingul-Marginalis_thickness
rh_S_circular_insula_sup_thickness
rh_S_collat_transv_post_thickness
rh_S_front_inf_thickness
rh_S_front_middle_thickness
rh_S_front_sup_thickness
rh_S_interm_prim-Jensen_thickness
rh_S_intrapariet_and_P_trans_thickness
rh_S_oc_middle_and_Lunatus_thickness
rh_S_oc_sup_and_transversal_thickness
rh_S_occipital_ant_thickness
rh_S_oc-temp_lat_thickness
rh_S_oc-temp_med_and_Lingual_thickness
rh_S_orbital_lateral_thickness
rh_S_orbital_med-olfact_thickness
rh_S_orbital-H_Shaped_thickness
rh_S_parieto_occipital_thickness
rh_S_postcentral_thickness
rh_S_precentral-inf-part_thickness
rh_S_precentral-sup-part_thickness
rh_S_subparietal_thickness
rh_S_temporal_inf_thickness
rh_S_temporal_sup_thickness
rh_MeanThickness_thickness
lh_G_and_S_frontomargin_volume
lh_G_and_S_occipital_inf_volume
lh_G_and_S_paracentral_volume
lh_G_and_S_subcentral_volume
lh_G_and_S_transv_frontopol_volume
lh_G_and_S_cingul-Ant_volume
lh_G_and_S_cingul-Mid-Ant_volume
lh_G_and_S_cingul-Mid-Post_volume
lh_G_cingul-Post-dorsal_volume
lh_G_cuneus_volume
lh_G_front_inf-Opercular_volume
lh_G_front_middle_volume
lh_G_front_sup_volume
lh_G_Ins_lg_and_S_cent_ins_volume
lh_G_insular_short_volume
lh_G_occipital_middle_volume
lh_G_occipital_sup_volume
lh_G_oc-temp_lat-fusifor_volume
lh_G_oc-temp_med-Lingual_volume
lh_G_oc-temp_med-Parahip_volume
lh_G_orbital_volume
lh_G_pariet_inf-Angular_volume
lh_G_pariet_inf-Supramar_volume
lh_G_parietal_sup_volume
lh_G_postcentral_volume
lh_G_precentral_volume
lh_G_precuneus_volume
lh_G_rectus_volume
lh_G_temp_sup-G_T_transv_volume
lh_G_temp_sup-Lateral_volume
lh_G_temp_sup-Plan_polar_volume
lh_G_temp_sup-Plan_tempo_volume
lh_G_temporal_inf_volume
lh_G_temporal_middle_volume
lh_Pole_occipital_volume
lh_Pole_temporal_volume
lh_S_calcarine_volume
lh_S_central_volume
lh_S_cingul-Marginalis_volume
lh_S_circular_insula_inf_volume
lh_S_circular_insula_sup_volume
lh_S_collat_transv_ant_volume
lh_S_collat_transv_post_volume
lh_S_oc-temp_lat_volume
lh_S_oc-temp_med_and_Lingual_volume
lh_S_orbital_med-olfact_volume
lh_S_orbital-H_Shaped_volume
lh_S_parieto_occipital_volume
lh_S_pericallosal_volume
lh_S_postcentral_volume
lh_S_precentral-inf-part_volume
lh_S_precentral-sup-part_volume
lh_S_subparietal_volume
lh_S_temporal_inf_volume
lh_S_temporal_sup_volume
rh_G_and_S_paracentral_volume
rh_G_and_S_subcentral_volume
rh_G_and_S_cingul-Ant_volume
rh_G_and_S_cingul-Mid-Ant_volume
rh_G_and_S_cingul-Mid-Post_volume
rh_G_cingul-Post-dorsal_volume
rh_G_cuneus_volume
rh_G_front_middle_volume
rh_G_front_sup_volume
rh_G_Ins_lg_and_S_cent_ins_volume
rh_G_insular_short_volume
rh_G_occipital_middle_volume
rh_G_oc-temp_lat-fusifor_volume
rh_G_oc-temp_med-Lingual_volume
rh_G_oc-temp_med-Parahip_volume
rh_G_orbital_volume
rh_G_pariet_inf-Angular_volume
rh_G_pariet_inf-Supramar_volume
rh_G_parietal_sup_volume
rh_G_postcentral_volume
rh_G_precentral_volume
rh_G_precuneus_volume
rh_G_rectus_volume
rh_G_subcallosal_volume
rh_G_temp_sup-G_T_transv_volume
rh_G_temp_sup-Lateral_volume
rh_G_temp_sup-Plan_polar_volume
rh_G_temp_sup-Plan_tempo_volume
rh_G_temporal_inf_volume
rh_G_temporal_middle_volume
rh_Lat_Fis-post_volume
rh_Pole_occipital_volume
rh_Pole_temporal_volume
rh_S_calcarine_volume
rh_S_central_volume
rh_S_cingul-Marginalis_volume
rh_S_circular_insula_inf_volume
rh_S_circular_insula_sup_volume
rh_S_collat_transv_ant_volume
rh_S_front_inf_volume
rh_S_front_middle_volume
rh_S_oc-temp_lat_volume
rh_S_oc-temp_med_and_Lingual_volume
rh_S_orbital_lateral_volume
rh_S_orbital_med-olfact_volume
rh_S_orbital-H_Shaped_volume
rh_S_postcentral_volume
rh_S_precentral-inf-part_volume
rh_S_temporal_inf_volume
rh_S_temporal_sup_volume
