# Supplementary material for: Measuring heterogeneity in normative models as the effective number of deviation patterns
Source: PLoS One. 2020 Nov 13;15(11):e0242320. doi: 10.1371/journal.pone.0242320 (PMC7665747; doi:10.1371/journal.pone.0242320)
Supplement: S1 File — (IPYNB) [file pone.0242320.s007.ipynb]

# %% [markdown]
# Supplemetary Code 1 for _Measuring Heterogeneity with Normative Models_

__Abraham Nunes__. _Department of Psychiatry, Dalhousie University_

__Thomas Trappenberg__. _Faculty of Computer Science, Dalhousie University_

__Martin Alda__. _Department of Psychiatry, Dalhousie University_

---


# %% [code]
import numpy as np 
import torch
import gpytorch
import scipy.stats as ss
import matplotlib.pyplot as plt
import matplotlib.patches as mpatches
from mpl_toolkits.axes_grid1 import make_axes_locatable
import matplotlib
matplotlib.rcParams.update({'font.size': 15, 
                            'font.family': "serif"})

import sklearn.metrics as skm
from sklearn.model_selection import LeaveOneOut

figdir = "../"

# %% [code]
# Registering the "turbo" colormap
turbo_data = np.array([[0.18995,0.07176,0.23217],[0.19483,0.08339,0.26149],[0.19956,0.09498,0.29024],[0.20415,0.10652,0.31844],[0.20860,0.11802,0.34607],[0.21291,0.12947,0.37314],[0.21708,0.14087,0.39964],[0.22111,0.15223,0.42558],[0.22500,0.16354,0.45096],[0.22875,0.17481,0.47578],[0.23236,0.18603,0.50004],[0.23582,0.19720,0.52373],[0.23915,0.20833,0.54686],[0.24234,0.21941,0.56942],[0.24539,0.23044,0.59142],[0.24830,0.24143,0.61286],[0.25107,0.25237,0.63374],[0.25369,0.26327,0.65406],[0.25618,0.27412,0.67381],[0.25853,0.28492,0.69300],[0.26074,0.29568,0.71162],[0.26280,0.30639,0.72968],[0.26473,0.31706,0.74718],[0.26652,0.32768,0.76412],[0.26816,0.33825,0.78050],[0.26967,0.34878,0.79631],[0.27103,0.35926,0.81156],[0.27226,0.36970,0.82624],[0.27334,0.38008,0.84037],[0.27429,0.39043,0.85393],[0.27509,0.40072,0.86692],[0.27576,0.41097,0.87936],[0.27628,0.42118,0.89123],[0.27667,0.43134,0.90254],[0.27691,0.44145,0.91328],[0.27701,0.45152,0.92347],[0.27698,0.46153,0.93309],[0.27680,0.47151,0.94214],[0.27648,0.48144,0.95064],[0.27603,0.49132,0.95857],[0.27543,0.50115,0.96594],[0.27469,0.51094,0.97275],[0.27381,0.52069,0.97899],[0.27273,0.53040,0.98461],[0.27106,0.54015,0.98930],[0.26878,0.54995,0.99303],[0.26592,0.55979,0.99583],[0.26252,0.56967,0.99773],[0.25862,0.57958,0.99876],[0.25425,0.58950,0.99896],[0.24946,0.59943,0.99835],[0.24427,0.60937,0.99697],[0.23874,0.61931,0.99485],[0.23288,0.62923,0.99202],[0.22676,0.63913,0.98851],[0.22039,0.64901,0.98436],[0.21382,0.65886,0.97959],[0.20708,0.66866,0.97423],[0.20021,0.67842,0.96833],[0.19326,0.68812,0.96190],[0.18625,0.69775,0.95498],[0.17923,0.70732,0.94761],[0.17223,0.71680,0.93981],[0.16529,0.72620,0.93161],[0.15844,0.73551,0.92305],[0.15173,0.74472,0.91416],[0.14519,0.75381,0.90496],[0.13886,0.76279,0.89550],[0.13278,0.77165,0.88580],[0.12698,0.78037,0.87590],[0.12151,0.78896,0.86581],[0.11639,0.79740,0.85559],[0.11167,0.80569,0.84525],[0.10738,0.81381,0.83484],[0.10357,0.82177,0.82437],[0.10026,0.82955,0.81389],[0.09750,0.83714,0.80342],[0.09532,0.84455,0.79299],[0.09377,0.85175,0.78264],[0.09287,0.85875,0.77240],[0.09267,0.86554,0.76230],[0.09320,0.87211,0.75237],[0.09451,0.87844,0.74265],[0.09662,0.88454,0.73316],[0.09958,0.89040,0.72393],[0.10342,0.89600,0.71500],[0.10815,0.90142,0.70599],[0.11374,0.90673,0.69651],[0.12014,0.91193,0.68660],[0.12733,0.91701,0.67627],[0.13526,0.92197,0.66556],[0.14391,0.92680,0.65448],[0.15323,0.93151,0.64308],[0.16319,0.93609,0.63137],[0.17377,0.94053,0.61938],[0.18491,0.94484,0.60713],[0.19659,0.94901,0.59466],[0.20877,0.95304,0.58199],[0.22142,0.95692,0.56914],[0.23449,0.96065,0.55614],[0.24797,0.96423,0.54303],[0.26180,0.96765,0.52981],[0.27597,0.97092,0.51653],[0.29042,0.97403,0.50321],[0.30513,0.97697,0.48987],[0.32006,0.97974,0.47654],[0.33517,0.98234,0.46325],[0.35043,0.98477,0.45002],[0.36581,0.98702,0.43688],[0.38127,0.98909,0.42386],[0.39678,0.99098,0.41098],[0.41229,0.99268,0.39826],[0.42778,0.99419,0.38575],[0.44321,0.99551,0.37345],[0.45854,0.99663,0.36140],[0.47375,0.99755,0.34963],[0.48879,0.99828,0.33816],[0.50362,0.99879,0.32701],[0.51822,0.99910,0.31622],[0.53255,0.99919,0.30581],[0.54658,0.99907,0.29581],[0.56026,0.99873,0.28623],[0.57357,0.99817,0.27712],[0.58646,0.99739,0.26849],[0.59891,0.99638,0.26038],[0.61088,0.99514,0.25280],[0.62233,0.99366,0.24579],[0.63323,0.99195,0.23937],[0.64362,0.98999,0.23356],[0.65394,0.98775,0.22835],[0.66428,0.98524,0.22370],[0.67462,0.98246,0.21960],[0.68494,0.97941,0.21602],[0.69525,0.97610,0.21294],[0.70553,0.97255,0.21032],[0.71577,0.96875,0.20815],[0.72596,0.96470,0.20640],[0.73610,0.96043,0.20504],[0.74617,0.95593,0.20406],[0.75617,0.95121,0.20343],[0.76608,0.94627,0.20311],[0.77591,0.94113,0.20310],[0.78563,0.93579,0.20336],[0.79524,0.93025,0.20386],[0.80473,0.92452,0.20459],[0.81410,0.91861,0.20552],[0.82333,0.91253,0.20663],[0.83241,0.90627,0.20788],[0.84133,0.89986,0.20926],[0.85010,0.89328,0.21074],[0.85868,0.88655,0.21230],[0.86709,0.87968,0.21391],[0.87530,0.87267,0.21555],[0.88331,0.86553,0.21719],[0.89112,0.85826,0.21880],[0.89870,0.85087,0.22038],[0.90605,0.84337,0.22188],[0.91317,0.83576,0.22328],[0.92004,0.82806,0.22456],[0.92666,0.82025,0.22570],[0.93301,0.81236,0.22667],[0.93909,0.80439,0.22744],[0.94489,0.79634,0.22800],[0.95039,0.78823,0.22831],[0.95560,0.78005,0.22836],[0.96049,0.77181,0.22811],[0.96507,0.76352,0.22754],[0.96931,0.75519,0.22663],[0.97323,0.74682,0.22536],[0.97679,0.73842,0.22369],[0.98000,0.73000,0.22161],[0.98289,0.72140,0.21918],[0.98549,0.71250,0.21650],[0.98781,0.70330,0.21358],[0.98986,0.69382,0.21043],[0.99163,0.68408,0.20706],[0.99314,0.67408,0.20348],[0.99438,0.66386,0.19971],[0.99535,0.65341,0.19577],[0.99607,0.64277,0.19165],[0.99654,0.63193,0.18738],[0.99675,0.62093,0.18297],[0.99672,0.60977,0.17842],[0.99644,0.59846,0.17376],[0.99593,0.58703,0.16899],[0.99517,0.57549,0.16412],[0.99419,0.56386,0.15918],[0.99297,0.55214,0.15417],[0.99153,0.54036,0.14910],[0.98987,0.52854,0.14398],[0.98799,0.51667,0.13883],[0.98590,0.50479,0.13367],[0.98360,0.49291,0.12849],[0.98108,0.48104,0.12332],[0.97837,0.46920,0.11817],[0.97545,0.45740,0.11305],[0.97234,0.44565,0.10797],[0.96904,0.43399,0.10294],[0.96555,0.42241,0.09798],[0.96187,0.41093,0.09310],[0.95801,0.39958,0.08831],[0.95398,0.38836,0.08362],[0.94977,0.37729,0.07905],[0.94538,0.36638,0.07461],[0.94084,0.35566,0.07031],[0.93612,0.34513,0.06616],[0.93125,0.33482,0.06218],[0.92623,0.32473,0.05837],[0.92105,0.31489,0.05475],[0.91572,0.30530,0.05134],[0.91024,0.29599,0.04814],[0.90463,0.28696,0.04516],[0.89888,0.27824,0.04243],[0.89298,0.26981,0.03993],[0.88691,0.26152,0.03753],[0.88066,0.25334,0.03521],[0.87422,0.24526,0.03297],[0.86760,0.23730,0.03082],[0.86079,0.22945,0.02875],[0.85380,0.22170,0.02677],[0.84662,0.21407,0.02487],[0.83926,0.20654,0.02305],[0.83172,0.19912,0.02131],[0.82399,0.19182,0.01966],[0.81608,0.18462,0.01809],[0.80799,0.17753,0.01660],[0.79971,0.17055,0.01520],[0.79125,0.16368,0.01387],[0.78260,0.15693,0.01264],[0.77377,0.15028,0.01148],[0.76476,0.14374,0.01041],[0.75556,0.13731,0.00942],[0.74617,0.13098,0.00851],[0.73661,0.12477,0.00769],[0.72686,0.11867,0.00695],[0.71692,0.11268,0.00629],[0.70680,0.10680,0.00571],[0.69650,0.10102,0.00522],[0.68602,0.09536,0.00481],[0.67535,0.08980,0.00449],[0.66449,0.08436,0.00424],[0.65345,0.07902,0.00408],[0.64223,0.07380,0.00401],[0.63082,0.06868,0.00401],[0.61923,0.06367,0.00410],[0.60746,0.05878,0.00427],[0.59550,0.05399,0.00453],[0.58336,0.04931,0.00486],[0.57103,0.04474,0.00529],[0.55852,0.04028,0.00579],[0.54583,0.03593,0.00638],[0.53295,0.03169,0.00705],[0.51989,0.02756,0.00780],[0.50664,0.02354,0.00863],[0.49321,0.01963,0.00955],[0.47960,0.01583,0.01055]])

def rgb_to_cmap(rgb):
    x = np.linspace(0, 1, len(turbo_data))
    out = {'red':[], 'green': [], 'blue':[]}
    for i, xi in enumerate(x):
        out['red'].append((xi, rgb[i,0], rgb[i,0]))
        out['green'].append((xi, rgb[i,1], rgb[i,1]))
        out['blue'].append((xi, rgb[i,2], rgb[i,2]))
    return out

plt.register_cmap(name='turbo', 
                  data=rgb_to_cmap(turbo_data), 
                  lut=turbo_data.shape[0])


# %% [markdown]
# Simulated System

# %% [code]
xrng = np.linspace(-2, 2, 200)

class SimulatedGroup(object):
    def __init__(self, a=0, b=1/3, c=1/3, d=1/3, e=0.01, sigmas=[0.1]*5, lb=-2, ub=2, 
                 seed=6243):
        self.lb = lb; self.ub = ub # bounds of the function
        self.sigmas = sigmas
        self.a = a; self.b=b; self.c=c; self.d=d;self.e=e
        self.seed = seed
        self.norm_a = ss.norm(self.a, sigmas[0])
        self.norm_b = ss.norm(self.b, sigmas[1])
        self.norm_c = ss.norm(self.c, sigmas[2])
        self.norm_d = ss.norm(self.d, sigmas[3])
        self.norm_e = ss.norm(self.e, sigmas[4])

        
    def sample(self, N, M, method="random"):
        X = np.linspace(self.lb, self.ub, M)
        a = self.norm_a.rvs(N, random_state=self.seed)
        b = self.norm_b.rvs(N, random_state=self.seed+1)
        c = self.norm_c.rvs(N, random_state=self.seed+2)
        d = self.norm_d.rvs(N, random_state=self.seed+3)
        e = self.norm_e.rvs(size=(N, M), random_state=self.seed+4)
        self.Z = np.stack([a, b, c, d, np.mean(e, 1)]).T
        self.y = np.zeros((N, M))
        for i in range(N):
            self.y[i] = (a[i]-2)*np.sin(b[i]*np.pi*X)*np.cos(c[i]*np.pi*X) - np.cos(np.pi*(X-d[i])) + e[i]
        self.X = np.tile(X, [N, 1]) 
        xout = torch.from_numpy(self.X)
        yout = torch.from_numpy(self.y)
        zout = torch.from_numpy(self.Z)
        return xout, yout, zout
    
    def f_mean(self, X):
        return self.a*np.sin(self.b*np.pi*X)*np.cos(self.c*np.pi*X) - np.cos(np.pi*(X-self.d)) + self.e
        

# %% [markdown]
We now create the samples for our test. 

# %% [code]
npergroup = 50; nfeatures = 30

# CREATE NORMATIVE GROUP
#    X is a range over feature id's 
#    Y is the feature value 
#    C is a set of covariates
norm_group = SimulatedGroup(sigmas=[0.1]*5, seed=6243)
X_norm, Y_norm, C_norm = norm_group.sample(npergroup, nfeatures)

# CREATE THE TARGET GROUP
#    Composed of normal and clinical subgroups
norm_group2 = SimulatedGroup(sigmas=[0.1]*5, seed=77334)
clin_group = SimulatedGroup(a=-0.001,
                            b=1/5, 
                            c=-1/10, 
                            d=1/4, 
                            e=0.999*0.01, 
                            sigmas=[0.1]*5,
                            seed=9834)
X_clin, Y_clin, C_clin = clin_group.sample(npergroup, nfeatures)
X_norm2, Y_norm2, C_norm2 = norm_group2.sample(npergroup, nfeatures)
X_clin = torch.cat([X_norm2, X_clin], axis=0)
Y_clin = torch.cat([Y_norm2, Y_clin], axis=0)
C_clin = torch.cat([C_norm2, C_clin], axis=0)

# %% [markdown]
The data are plotted below.

# %% [code]
fig, ax = plt.subplots(ncols=2, figsize=(10, 3))
ax[0].set_title("Normative Cohort")
ax[1].set_title("Independent Target Cohort")

for i in range(X_norm.shape[0]):
    ax[0].plot(np.arange(1, Y_norm.shape[1]+1), 
               Y_norm[i].numpy(), "k.", alpha=0.1);


for i in range(X_clin.shape[0]):
    if i < npergroup: c="b."
    else: c="r."
    ax[1].plot(np.arange(1, Y_clin.shape[1]+1), 
               Y_clin[i].numpy(), c, alpha=0.1);

unaff = mpatches.Patch(color='blue', label='Unaffected')
aff = mpatches.Patch(color='red', label='Affected')
leg = ax[1].legend(handles=[unaff, aff]);

for i in range(2):
    ax[i].set_xlabel("Feature Index")
    ax[i].set_ylabel("Feature Value (y)");
    ax[i].set_ylim([-2.5, 2.5])
plt.tight_layout()
plt.savefig(figdir + "simdata.pdf", bbox_inches="tight")

# %% [markdown]
# Normative Model with Gaussian Process

# %% [code]
class GP(gpytorch.models.ExactGP):
    def __init__(self, X, y, lik):
        super(GP, self).__init__(X, y, lik)
        self.mean_func = gpytorch.means.ConstantMean() 
        self.covar_func = gpytorch.kernels.ScaleKernel(
            gpytorch.kernels.RBFKernel()) 
    
    def forward(self, x):
        return gpytorch.distributions.MultivariateNormal(
            self.mean_func(x),
            self.covar_func(x)
        )

# %% [markdown]
Under the normative modeling setting, one typically fits a single GP for each response variable. We capture this in the following object. 

# %% [code]
class NormativeModel(object):
    def __init__(self, x_train, y_train, lr=0.1):
        self.nsamples, self.nfeatures = y_train.shape
        self.x_train, self.y_train = x_train, y_train
        self.models = []; self.lik = []; self.opt = []; self.f_loss = []
        for i in range(self.nfeatures):
            self.lik.append(gpytorch.likelihoods.GaussianLikelihood())
            self.models.append(GP(x_train, y_train[:,i], self.lik[i]))
            self.opt.append(torch.optim.Adam([{
                'params': self.models[i].parameters()
            }], lr=lr))
            self.f_loss.append(
                gpytorch.mlls.ExactMarginalLogLikelihood(self.lik[i], self.models[i])
            )
        self.nmodels = len(self.models)
        
    def fit(self, max_iter=50, verbose=True, print_every=10):
        for i in range(self.nmodels):
            self.models[i].train()
            self.lik[i].train()
            
            niter = 0
            for niter in range(max_iter):
                self.opt[i].zero_grad()
                f_hat = self.models[i](self.x_train)
                loss = -self.f_loss[i](f_hat, self.y_train[:,i])
                loss.backward()
                
                if verbose and (niter % print_every == 0):
                    print("FEATURE %s | ITER %s | LOSS %0.3f | GAMMA %0.3f | NOISE %0.3f" %(
                        i+1, niter+1, loss.item(),
                        self.models[i].covar_func.base_kernel.lengthscale.item(),
                        self.models[i].likelihood.noise.item()
                    ))
                
                self.opt[i].step()
                
    def predict(self, x_test):
        f_hat = []; 
        N = x_test.shape[0]
        mean = np.zeros((N, self.nfeatures)) 
        var = np.zeros((N, self.nfeatures))
        lci = np.zeros((N, self.nfeatures)) 
        uci = np.zeros((N, self.nfeatures))
        var_all = np.zeros(self.nfeatures)
        for i in range(self.nmodels):
            self.models[i].eval()
            self.lik[i].eval()
        
            with torch.no_grad(), gpytorch.settings.fast_pred_var():
                f_hat = self.lik[i](self.models[i](x_test))
                mean[:,i] = f_hat.mean.numpy()
                var[:,i] = f_hat.variance.numpy()
                lower, upper = f_hat.confidence_region()
                lci[:,i] = lower.numpy()
                uci[:,i] = upper.numpy()
        
            var_all[i] = self.models[i].likelihood.noise.item()
        return mean, var, var_all, lci, uci
                
    def standardized_deviance(self, x_test, y_test):
        mean, var, var_all, _, _ = self.predict(x_test)
        return (y_test.numpy() - mean)/np.sqrt(var + var_all)

        

# %% [markdown]
We can now fit the normative model, make predictions on our test cohort, and construct the normative probability maps.

# %% [code]
# Initialize and fit
nm = NormativeModel(C_norm, Y_norm)
nm.fit(max_iter=25, verbose=False)

# %% [markdown]
Check fit on independent sample. 

# %% [code]
norm_test_pop = SimulatedGroup(sigmas=[0.1]*5, seed=534)
X_test, Y_test, C_test = norm_test_pop.sample(6, nfeatures)
test_mean, _, _, test_lci, test_uci = nm.predict(C_test)

ncols = 3; nrows=2
jdx, idx = np.meshgrid(np.arange(ncols), np.arange(nrows))
ijdx_ = np.stack([idx.flatten(), jdx.flatten()]).T

fig, ax = plt.subplots(nrows=nrows, ncols=ncols, figsize=(6, 4))
for i in range(ijdx_.shape[0]):
    mse = skm.mean_squared_error(Y_test[i].numpy(), test_mean[i])
    r2  = skm.r2_score(Y_test[i].numpy(), test_mean[i])
    c = plt.get_cmap('turbo')(0.1)
    idx, jdx = ijdx_[i]
    ax[idx, jdx].set_ylim([-2.5, 2.5])
    ax[idx, jdx].plot(Y_test[i].numpy(), "k.", alpha=0.5);
    ax[idx, jdx].plot(test_mean[i], c=c, alpha=1);
    ax[idx, jdx].fill_between(np.arange(nfeatures), 
                              test_lci[i], test_uci[i], 
                              facecolor=c, alpha=0.1)
    if i in [2, 4]: subj_idx = "..."
    elif i == 3: subj_idx = r"$i$"
    elif i == 5: subj_idx = r"$N$"
    else: subj_idx = i + 1
    ax[idx, jdx].set_title(r'Subject %s' %subj_idx)
    ax[idx, jdx].text(0, 1.7, r"MSE=%0.2f" %mse, fontsize=12)
    ax[idx, jdx].text(0, 0.8, r"$R^2$=%0.2f" %r2, fontsize=12)
    
    if idx == nrows-1:
        ax[idx, jdx].set_xlabel('Feature ID')
    else: 
        ax[idx, jdx].xaxis.set_visible(False)
    
    if jdx == 0:
        ax[idx, jdx].set_ylabel('y')
    else: 
        ax[idx, jdx].yaxis.set_visible(False)
plt.tight_layout()
plt.savefig(figdir + "testpred.pdf", bbox_inches="tight")

# %% [markdown]
Here we simply plot all of the fits together.

# %% [code]
MSE = []; R2 = []
#fig, ax = plt.subplots(ncols=2, figsize=(10, 4))

fig = plt.figure(figsize=(10, 6), constrained_layout=True)
gs = fig.add_gridspec(3, 5)
ax = [[fig.add_subplot(gs[0, i]) for i in range(5)],
      [fig.add_subplot(gs[1:, :2]), fig.add_subplot(gs[1:, 2:])]
     ]

titles = [r'(A) Covariate $X_1$', r'(B) Covariate $X_2$', r'(C) Covariate $X_3$', 
          r'(D) Covariate $X_4$', r'(E) Covariate $X_5$']
for i in range(5):
    ax[0][i].hist(C_norm[:,i].numpy(), 
             facecolor="gray", alpha=0.5)
    #ax[0][i].hist(C_clin[npergroup:,i].numpy(), 
    #         facecolor="r", alpha=0.5)
    ax[0][i].set_xlabel('Value')
    ax[0][i].set_title(titles[i], fontsize=15)
    if i == 0:
        ax[0][i].set_ylabel('Count')
    else:
        ax[0][i].yaxis.set_visible(False)
        
    

for i in range(X_norm.shape[0]):
    ax[1][0].plot(np.arange(1, Y_norm.shape[1]+1), 
               Y_norm[i].numpy(), "k.", alpha=0.1);
    
ax[1][0].set_title("(F) Normative Cohort Data", fontsize=15)
ax[1][0].set_xlabel('Feature ID')
ax[1][0].set_ylabel('Feature Value (y)')

c = plt.get_cmap('turbo')(i/5)
ax[1][1].plot(Y_test[0].numpy(), c=c, marker=".", lw=0, alpha=0.5);
ax[1][1].plot(test_mean[0], c=c, alpha=1);
ax[1][1].fill_between(np.arange(nfeatures), 
                          test_lci[0], test_uci[0], 
                          facecolor=c, alpha=0.1)
ax[1][1].legend(["True", "Predicted", "CI"], fontsize=12, loc="upper left")
for i in range(1, 6):
    MSE.append(skm.mean_squared_error(Y_test[i].numpy(), test_mean[i]))
    R2.append(skm.r2_score(Y_test[i].numpy(), test_mean[i]))
    c = plt.get_cmap('turbo')(i/5)
    ax[1][1].plot(Y_test[i].numpy(), c=c, marker=".", lw=0, alpha=0.5);
    ax[1][1].plot(test_mean[i], c=c, alpha=1);
    ax[1][1].fill_between(np.arange(nfeatures), 
                              test_lci[i], test_uci[i], 
                              facecolor=c, alpha=0.1)
ax[1][1].set_title("(G) Model Criticism on Validation Sample", fontsize=15)
ax[1][1].set_xlabel("Feature ID")
ax[1][1].yaxis.set_visible(False) # set_ylabel("Feature Value (y)")
ax[1][1].text(15, 2.5, "MSE=%0.2f,  $CI_{95}$=(%0.2f, %0.2f)" %(
    np.mean(MSE),
    np.mean(MSE)-1.96*np.std(MSE)/np.sqrt(len(MSE)),
    np.mean(MSE)+1.96*np.std(MSE)/np.sqrt(len(MSE))
), fontsize=12);
ax[1][1].text(15, 1.75, r"$R^2$=%0.2f, $CI_{95}$=(%0.2f, %0.2f)" %(
    np.mean(R2),
    np.mean(R2)-1.96*np.std(R2)/np.sqrt(len(R2)),
    np.minimum(np.mean(R2)+1.96*np.std(R2)/np.sqrt(len(R2)), 1)
), fontsize=12);
#plt.tight_layout()
plt.savefig(figdir + "normative-fit-eval.pdf", bbox_inches="tight")
del(fig)

# %% [markdown]
We can plot the predictions and standardized deviance here. 

# %% [code]
# Predict and construct the normative probability map
mean, var, var_all, lci, uci = nm.predict(C_clin)
Z = nm.standardized_deviance(C_clin, Y_clin)

fig = plt.figure(figsize=(9.5, 9), constrained_layout=True)
gs = fig.add_gridspec(6, 5)
ax = [[fig.add_subplot(gs[0, i]) for i in range(5)],
      [fig.add_subplot(gs[1:3, :2]), fig.add_subplot(gs[1:3, 2:])],
      [fig.add_subplot(gs[3:,:])]
     ]

for i in range(5):
    ax[0][i].hist(C_clin[:npergroup,i].numpy(), 
             facecolor=plt.get_cmap('turbo')(0.1), alpha=0.5)
    ax[0][i].hist(C_clin[npergroup:,i].numpy(), 
             facecolor=plt.get_cmap('turbo')(0.9), alpha=0.5)
    ax[0][i].set_xlabel(r'$X_%s$' %(i+1))
    xmin = np.min(C_clin[:,i].numpy())-0.05
    xmax = np.max(C_clin[:,i].numpy())+0.05
    xrng = np.linspace(xmin, xmax, 3).round(2)
    ax[0][i].set_xticks(xrng)
    ax[0][i].set_xticklabels(xrng, fontsize=15)
    #ax[0][i].set_title(titles[i], fontsize=15)
    if i == 0:
        ax[0][i].set_ylabel('Count')
    else:
        ax[0][i].yaxis.set_visible(False)

plt.figtext(0.5, 1.02, "(A) Simulated Covariates", fontsize=15, horizontalalignment="center")

for i in range(X_clin.shape[0]):
    if i < npergroup: c=plt.get_cmap('turbo')(0.1)
    else: c=plt.get_cmap('turbo')(0.9)
    ax[1][0].plot(np.arange(1, Y_clin.shape[1]+1), 
               Y_clin[i].numpy(), c=c, marker='.', lw=0, alpha=0.1);

unaff = mpatches.Patch(color=plt.get_cmap('turbo')(0.1), label='Unaffected')
aff = mpatches.Patch(color=plt.get_cmap('turbo')(0.9), label='Affected')
leg = ax[1][0].legend(handles=[unaff, aff], fontsize=12);

ax[1][0].set_title('(B) Clinical Cohort', fontsize=15)
ax[1][1].set_title('(C) Model Predictions', fontsize=15)
ax[2][0].set_title('(D) Standardized Deviance', fontsize=15)
ax[1][0].set_xlabel('Feature Index', fontsize=15)
ax[1][0].set_ylabel('Feature Value (y)', fontsize=15)
ax[1][1].yaxis.set_visible(False) #set_ylabel('Feature Value (y)')
for i in range(1,2):
    ax[1][i].set_xlabel('Feature Index', fontsize=15)


for i in range(Z.shape[0]):
    ax[1][1].plot(np.arange(1, X_clin.shape[1]+1), mean[i], 'k', alpha=0.1)
    #ax[2][0].plot(np.arange(1, X_clin.shape[1]+1), Z[i], 'k', alpha=0.1)
    

norm = matplotlib.colors.Normalize(vmin=np.min(np.abs(Z)),vmax=np.max(np.abs(Z)))
cmap = matplotlib.cm.ScalarMappable(cmap=plt.get_cmap('turbo'), norm=norm)
cmap.set_array([])
ax[2][0].imshow(np.abs(Z.T), cmap='turbo')
ax[2][0].set_xticks(np.arange(0, 100, 11))
ax[2][0].set_xticklabels(np.arange(0, 100, 11))
ax[2][0].set_xlabel('Subject ID (Unaffected= {0-49} | Affected = {50-99})')
ax[2][0].set_ylabel('Feature Index')

divider = make_axes_locatable(ax[2][0])
cax = divider.append_axes("right", size="5%", pad=0.05)
cb = plt.colorbar(cmap, ax=ax[2][0], cax=cax)
cb.ax.set_title(r"$|Z|$")

#plt.tight_layout()
plt.savefig(figdir + "prediction_z.pdf", bbox_inches="tight")

# %% [markdown]
# Evaluation of Deviance

## Extreme Value Statistics Approach

First, we set up a function to compute the average value of the top $p\%$ of values in the normative probability map for each subject. 

# %% [code]
def percentile_mask(X, top_percentile=0.01):
    """ Returns an array with all values <%ile set to 0 and >%ile set to 1
    
    Arguments: 
    
        X: `ndarray((nsamples, nfeatures))`
        top_percentile: `0<float<1`
    
    Returns: 
    
        `ndarray(nsamples)`
    
    Notes: 
        - To look at the minima, just input `-X`
    
    """
    Q = np.percentile(X, 100*(1-top_percentile), axis=1)
    Q = np.tile(Q[:,None], [1, X.shape[1]])
    return np.greater_equal(X, Q).astype(np.float32)

def normalize(X, axis=1):
    """ Normalizes row or column to sum to 1 """
    if axis == 0:
        out = X/np.tile(np.sum(X, 0)[None, :], [X.shape[0], 1])
    elif axis==1:
        out = X/np.tile(np.sum(X, 1)[:,None], [1, X.shape[1]])
    return out

def block_max_mean(X, top_percentile=0.01):
    """ Takes the average of the top `top_percentile*100`% of values. 
    
    Arguments: 
    
        X: `ndarray((nsamples, nfeatures))`
        top_percentile: `0<float<1`
    
    Returns: 
    
        `ndarray(nsamples)`
    
    Notes: 
        - To look at the minima, just input `-X`
    
    """
    mask = percentile_mask(X, top_percentile)
    mask = mask/np.tile(np.sum(mask, axis=1)[:,None], [1, X.shape[1]])
    return np.sum(X*mask, 1)

# %% [markdown]
The following is merely a wrapper around `scipy.stats.genextreme` to facilitate easier fitting. 

# %% [code]
class GEVDistribution(object):
    """ A wrapper around Scipy.stats' `genextreme` distribution 
        to make fitting a bit more convenient.
    """
    def __init__(self, shape=None, loc=0, scale=1):
        self.shape, self.loc, self.scale = shape, loc, scale
        if shape is not None:
            self.dist = ss.genextreme(c=self.shape, 
                                      loc=self.loc, 
                                      scale=self.scale)
        self.fit_complete_ = False
    
    def fit(self, data, fit_loc=True, fit_scale=True):
        shape, loc, scale = ss.genextreme.fit(data)
        self.shape = shape
        if (fit_loc) or (self.loc is None):
            self.loc = loc 
        if (fit_scale) or (self.scale is None):
            self.scale = scale
        
        self.dist = ss.genextreme(c=self.shape, 
                                  loc=self.loc, 
                                  scale=self.scale)
        
        self.fit_complete_ = True
        
    def pdf(self, x):
        return self.dist.pdf(x)
    
    def cdf(self, x):
        return self.dist.cdf(x)
    
    def sf(self, x):
        return self.dist.sf(x)
    
    def interval(self, alpha):
        return self.dist.interval(alpha)
    
    def plot_hist(self, X=None, ax=None, 
                  p_pad_lower=0.05, p_pad_upper=0.05, 
                  xlabel="x"):
        if ax is None: 
            fig, ax = plt.subplots(figsize=(6, 4))
        
        ax.set_xlabel(xlabel)
        ax.set_ylabel('Density')
        title = r'GEV($\xi$=%0.2f, $\mu$=%0.2f, $\sigma$=%0.2f)' %(
            self.shape, self.loc, self.scale)
        ax.set_title(title)
        ax.hist(X, facecolor="k", alpha=0.3, density=1)
        xmin, xmax = X.min(), X.max()
        pad_l = (xmax-xmin)*p_pad_lower
        pad_u = (xmax-xmin)*p_pad_upper
        xrng = np.linspace(xmin-pad_l, xmax+pad_u, 100)
        ax.plot(xrng, self.dist.pdf(xrng), c='k')
        return ax
    
    def plot_cdf(self, X=None, ax=None, 
                 p_pad_lower=0.05, p_pad_upper=0.05, 
                 xlabel="x"):
        if ax is None: 
            fig, ax = plt.subplots(figsize=(6, 4))
        
        ax.set_xlabel(xlabel)
        ax.set_ylabel('CDF')
        title = r'GEV($\xi$=%0.2f, $\mu$=%0.2f, $\sigma$=%0.2f)' %(
            self.shape, self.loc, self.scale)
        ax.set_title(title)
        xmin, xmax = X.min(), X.max()
        pad_l = (xmax-xmin)*p_pad_lower
        pad_u = (xmax-xmin)*p_pad_upper
        xrng = np.linspace(xmin-pad_l, xmax+pad_u, 100)
        ax.plot(xrng, self.dist.cdf(xrng), c='k')
        return ax
    
    def identify_outliers(self, X, alpha=0.05, tail="upper", return_indices=False):
        """ Returns indices with the most extreme values """
        if not self.fit_complete_: 
            print("You must first fit the distribution or instantiate a priori.")
        else: 
            if tail == "upper":
                out = np.less(self.dist.sf(X), alpha)

            elif tail == "lower":
                out = np.less(self.dist.cdf(X), alpha)
            
            if return_indices: 
                out = np.argwhere(out).flatten()
            else: 
                out = out.astype(np.int)
        return out

# %% [markdown]
We now fit the GEV distribution to the data and plot a histogram comparing the actual and predicted probabilities.

# %% [code]
M = block_max_mean(np.abs(Z))

gevd = GEVDistribution()
gevd.fit(M)

fig, ax = plt.subplots(ncols=2, figsize=(10, 3.5))
p = gevd.plot_hist(M, ax[0], 0.1, 0.25);
p2 = gevd.plot_cdf(M, ax[1], 0.1, 0.5);
plt.tight_layout()
plt.savefig(figdir + "gev_hist.pdf", bbox_inches="tight")

# %% [markdown]
We now identify the subjects with the largest extreme deviations and plot their feature maps.

# %% [code]
y_ext = gevd.identify_outliers(M, 0.1)
p_ext = gevd.cdf(M)

fig, ax = plt.subplots(ncols=2, figsize=(10, 3.5))
ax[0].set_title('Predictions')
ax[1].set_title('Standardized Deviance')
ax[0].plot(mean[y_ext == 0].T, c='gray', alpha=0.3);
ax[0].plot(mean[y_ext == 1].T, c='blue', alpha=0.5);
ax[0].set_xlabel('Feature ID')
ax[0].set_ylabel('Feature Value')
ax[1].plot(Z[y_ext == 0].T, c='gray', alpha=0.3);
ax[1].plot(Z[y_ext == 1].T, c='blue', alpha=0.5);
ax[1].set_xlabel('Feature ID')
ax[1].set_ylabel('Standardized Deviance')
unaff = mpatches.Patch(color='gray', label='Predicted Unaffected')
aff = mpatches.Patch(color='blue', label='Predicted Affected')
leg = ax[0].legend(handles=[unaff, aff]);
plt.tight_layout()
plt.savefig(figdir + "predictions_z_outliers.pdf", bbox_inches="tight")

# %% [markdown]
Now we will plot these coloured by the cumulative distribution function. 

# %% [code]
fig, ax = plt.subplots(ncols=2, figsize=(9, 3.5))
ax[0].set_title('Predictions')
ax[1].set_title('Deviance')

idx = np.argsort(gevd.cdf(M))
norm = matplotlib.colors.Normalize(vmin=0,vmax=1)
cmap = matplotlib.cm.ScalarMappable(cmap=plt.get_cmap('turbo'), norm=norm)
cmap.set_array([])

for i, i_ in enumerate(idx):
    ax[0].plot(mean[i_], 
               c=cmap.to_rgba(gevd.cdf(M[i_])), 
               alpha=0.3)
    g1 = ax[1].plot(Z[i_], 
                    c=cmap.to_rgba(gevd.cdf(M[i_])),
                    alpha=0.3);
    


ax[0].set_ylabel('Feature Value')
ax[1].set_ylabel('Standardized Deviance')

for i in range(2):
    ax[i].set_xlabel('Feature ID')
    cb = plt.colorbar(cmap, ax=ax[i])
    cb.ax.set_title(r'CDF')

plt.tight_layout()
plt.savefig(figdir + "predictions_z_cdf.pdf", bbox_inches="tight")

# %% [markdown]
Now we will look at the ability of the extreme value distribution to discriminate subjects. 

# %% [code]
y_true = np.hstack([np.zeros(npergroup), np.ones(npergroup)])
fpr, tpr, _ = skm.roc_curve(y_true, p_ext)

fig, ax = plt.subplots(figsize=(3, 3))
xrng = np.linspace(0, 1, 100)
ax.plot(xrng, xrng, c='gray', ls='--')
ax.set_xlabel('False Positive Rate')
ax.set_ylabel('True Positive Rate')
ax.plot(fpr, tpr, c='k')
ax.set_title('AUC=%0.3f' %skm.roc_auc_score(y_true, p_ext));
plt.tight_layout()
plt.savefig(figdir + "roc_curve.pdf", bbox_inches="tight")

# %% [markdown]
## Effective Number of Deviant Features

We first define the functions for computing Renyi heterogeneity. 

# %% [code]
def _renyi(y, q=1):
    """ Base function for Renyi heterogeneity

    Arguments:

        y: `ndarray(n)`. Input vector
        q: `float>=0`. Order of the Renyi heterogeneity measure

    Returns:

        `float`
    """
    y = y[np.nonzero(y)]
    p = y/np.sum(y)
    
    if q == 0:
        out = p.size
    elif q == 1:
        out = np.exp(-np.sum(p*np.log(p)))
    elif q == np.inf: 
        out = 1/np.max(p)
    else: 
        out = np.sum(p**q)**(1/(1-q))
    return out 
    
def renyi(Y, q=1, axis=1):
    """ Applies the base Renyi Heterogeneity funtion to an array"""
    if np.ndim(Y) == 1: Y = Y[None, :]
    return np.apply_along_axis(arr=Y, func1d=_renyi, axis=axis, q=q)

def renyi_alpha(P, w=None, q=1, axis=0, ptol=1e-7):
    """ Within-group (Alpha) Renyi heterogeneity

    Arguments:

        p: `ndarray((nsamples, nclasses))`. Probability distribution
        w: `ndarray(nsamples)`. Weights
        q: `float>=0`. Order of the Renyi heterogeneity measure
        ptol: `float`. Where to threshold probabilities to 0

    Returns:

        `float`
    """
    if w is None:
        w = np.repeat(1/P.shape[0], P.shape[0])

    if q == 1:
        wPLogP = np.sum([w[i]*np.sum(p[np.greater(p, ptol)]*np.log(p[np.greater(p, ptol)])) for i,p in enumerate(P)])
        out = np.exp(-wPLogP)
    else:
        powersum = np.sum((w**q)*np.array([np.sum(p[p.nonzero()]**q) for _, p in enumerate(P)]))
        out = (powersum/np.sum(w**q))**(1/(1-q))

    return out

def renyi_gamma(X, q=1):
    P = normalize(X.copy())
    return renyi(np.mean(P, 0), q=q)

def renyi_beta(X, w=None, q=1):
    P = normalize(X.copy())
    gamma = renyi(P.mean(0), q=q)
    alpha = renyi_alpha(P, w=w, q=q)
    return gamma/alpha  

# %% [markdown]
We now include some code for bias-corrected and accelerated bootstrapping. 

# %% [code]
def bootci(X,
           estimator,
           K=100,
           alpha=0.05,
           rng = np.random.RandomState(),
           **kwargs):
    """ Computes bootstrap bias-corrected and accelerated confidence intervals

    Arguments:

        X: `ndarray((nsamples, features))`. Data
        estimator: `function`. Heterogeneity measurement function
        K: `int`. Number of bootstrap samples
        alpha: `0<float<1`. Significance threshold
        rng: `numpy.random.RandomState`
        **kwargs: Arguments for the estimator

    Results:

        `ndarray(3)`. Mean, CILower, CIUpper.

    """
    nsamples, nfeatures = X.shape; loo = LeaveOneOut(); norm = ss.norm()
    Za = norm.ppf(alpha); Z_a= norm.ppf(1-alpha)

    # Get bootstrap samples
    bs = rng.choice(np.arange(nsamples), size=(K, nsamples))

    # Compute estimates
    Tbs = np.stack([estimator(X[bs[i]], **kwargs) for i in range(K)])
    Mbs  = np.mean(Tbs)

    if np.logical_not(np.all(np.equal(Tbs, Mbs))):
        # Bias correction factor
        Zo = norm.ppf(np.sum(np.less(Tbs, Mbs))/K)

        # Acceleration factor (based on jackknife estimates)
        Tjk = np.array([estimator(X[xin], **kwargs) for xin, _ in loo.split(X)])
        d_jk = np.mean(Tjk)-Tjk
        a_ = (np.sum(d_jk**3))/(6*np.sum(d_jk**2)**(3/2))

        # Compute and return confidence intervals
        Phi = lambda z0, Z, ahat: norm.cdf(z0+(z0+Z)/(1-ahat*(z0+Z)))
        pctile_low = Phi(Zo,Za,a_)*100
        pctile_high = Phi(Zo,Z_a,a_)*100
        out = (Mbs, np.percentile(Tbs, [pctile_low, pctile_high]))
    else:
        out = (Mbs, np.array([Mbs, Mbs]))

    return out

# %% [code]
matplotlib.rcParams.update({'font.size': 12, 
                            'font.family': "serif"})

Za = Z[:npergroup]; Zb = Z[npergroup:]
fig = plt.figure(figsize=(13, 8), constrained_layout=True)
gs = fig.add_gridspec(3, 6)
ax = [[fig.add_subplot(gs[0, i]) for i in range(4)],
      [fig.add_subplot(gs[1, i]) for i in range(4)],
      [fig.add_subplot(gs[2,:4])], 
      [fig.add_subplot(gs[0,4:])],
      [fig.add_subplot(gs[1,4:])],
      [fig.add_subplot(gs[2,4:])]]

for i, pct in enumerate([1, 0.3, 0.1, 0.01]):
    Za = Z[:npergroup]; Zb = Z[npergroup:]
    Zanorm = normalize(np.abs(Za)*percentile_mask(np.abs(Za), pct))
    
    ax[0][i].imshow(Zanorm, cmap='Blues')
    ax[0][i].set_title(r"$c=%s$" %pct, fontsize=15)
    ax[0][i].xaxis.set_visible(False)
    norm = matplotlib.colors.Normalize(vmin=np.min(Zanorm),vmax=np.max(Zanorm))
    cmap = matplotlib.cm.ScalarMappable(cmap=plt.get_cmap('Blues'), norm=norm)
    cmap.set_array([])
    divider = make_axes_locatable(ax[0][i])
    cax = divider.append_axes("right", size="5%", pad=0.1)
    cb = plt.colorbar(cmap, ax=ax[0][i], cax=cax)
    cb.ax.set_title(r"$\psi$", fontsize=15)
    
    Zbnorm = normalize(np.abs(Zb)*percentile_mask(np.abs(Zb), pct))
    ax[1][i].imshow(Zbnorm, cmap='Reds')
    norm = matplotlib.colors.Normalize(vmin=np.min(Zanorm),vmax=np.max(Zanorm))
    cmap = matplotlib.cm.ScalarMappable(cmap=plt.get_cmap('Reds'), norm=norm)
    cmap.set_array([])
    divider = make_axes_locatable(ax[1][i])
    cax = divider.append_axes("right", size="5%", pad=0.1)
    cb = plt.colorbar(cmap, ax=ax[1][i], cax=cax)
    cb.ax.set_title(r"$\psi$", fontsize=15)
    
    if i > 0:
        ax[0][i].yaxis.set_visible(False)
        ax[1][i].yaxis.set_visible(False)
    else: 
        ax[0][i].set_ylabel('Subject ID\n(Unaffected)')
        ax[1][i].set_ylabel('Subject ID\n(Affected)')
        
    ax[1][i].set_xlabel('Feature ID')


Ra = []; Rb = []; Rtot = []
Ra_alpha = []; Rb_alpha = []; Rtot_alpha = []
Ra_gamma = []; Rb_gamma = []; Rtot_gamma = []

Ra_l = []; Rb_l = []; Rtot_l = []
Ra_alpha_l = []; Rb_alpha_l = []; Rtot_alpha_l = []
Ra_gamma_l = []; Rb_gamma_l = []; Rtot_gamma_l = []

Ra_u = []; Rb_u = []; Rtot_u = []
Ra_alpha_u = []; Rb_alpha_u = []; Rtot_alpha_u = []
Ra_gamma_u = []; Rb_gamma_u = []; Rtot_gamma_u = []

PTmean = []

srng = np.linspace(0.05, 1, 100)
nsteps = len(srng)
for i, s in enumerate(srng):
    Pa = normalize(np.abs(Za)*percentile_mask(Za, s)); Pa_mean = np.mean(Pa, 0)[None,:]
    Pb = normalize(np.abs(Zb)*percentile_mask(Zb, s)); Pb_mean = np.mean(Pb, 0)[None,:]
    Ptot = normalize(np.abs(Z)*percentile_mask(Z, s)); Ptot_mean = np.mean(Ptot, 0)[None,:]
    PTmean.append(Ptot_mean)
    
    ra, (ra_l, ra_u) = bootci(Pa, renyi_beta)
    rb, (rb_l, rb_u) = bootci(Pb, renyi_beta)
    rtot, (rtot_l, rtot_u) = bootci(Ptot, renyi_beta)
    
    ra_alpha, (ra_l_alpha, ra_u_alpha) = bootci(Pa, renyi_alpha)
    rb_alpha, (rb_l_alpha, rb_u_alpha) = bootci(Pb, renyi_alpha)
    rtot_alpha, (rtot_l_alpha, rtot_u_alpha) = bootci(Ptot, renyi_alpha)
    
    ra_gamma, (ra_l_gamma, ra_u_gamma) = bootci(Pa, renyi_gamma)
    rb_gamma, (rb_l_gamma, rb_u_gamma) = bootci(Pb, renyi_gamma)
    rtot_gamma, (rtot_l_gamma, rtot_u_gamma) = bootci(Ptot, renyi_gamma)
    
    Ra.append(ra); Ra_l.append(ra_l); Ra_u.append(ra_u)
    Rb.append(rb); Rb_l.append(rb_l); Rb_u.append(rb_u)
    Rtot.append(rtot); Rtot_l.append(rtot_l); Rtot_u.append(rtot_u)
    
    Ra_alpha.append(ra_alpha); Ra_alpha_l.append(ra_l_alpha); Ra_alpha_u.append(ra_u_alpha)
    Rb_alpha.append(rb_alpha); Rb_alpha_l.append(rb_l_alpha); Rb_alpha_u.append(rb_u_alpha)
    Rtot_alpha.append(rtot_alpha); Rtot_alpha_l.append(rtot_l_alpha); Rtot_alpha_u.append(rtot_u_alpha)
    
    Ra_gamma.append(ra_gamma); Ra_gamma_l.append(ra_l_gamma); Ra_gamma_u.append(ra_u_gamma)
    Rb_gamma.append(rb_gamma); Rb_gamma_l.append(rb_l_gamma); Rb_gamma_u.append(rb_u_gamma)
    Rtot_gamma.append(rtot_gamma); Rtot_gamma_l.append(rtot_l_gamma); Rtot_gamma_u.append(rtot_u_gamma)

    if i % 10 == 0:
        print('Done threshold %0.2f' %s)
    
PTmean = np.vstack(PTmean)
ax[2][0].imshow(PTmean.T, cmap='turbo')
ax[2][0].set_title("(B) Deviant Feature Distributions Pooled over All Subjects", fontsize=15)
ax[2][0].set_xlabel("Threshold $c$")
ax[2][0].set_ylabel("Feature ID")
ax[2][0].set_xticks(np.linspace(0, nsteps, 11))
ax[2][0].set_xticklabels(np.linspace(0, 1, 11).round(1))
norm = matplotlib.colors.Normalize(vmin=np.min(PTmean),vmax=np.max(PTmean))
cmap = matplotlib.cm.ScalarMappable(cmap=plt.get_cmap('turbo'), norm=norm)
cmap.set_array([])
divider = make_axes_locatable(ax[2][0])
cax = divider.append_axes("right", size="5%", pad=0.1)
cb = plt.colorbar(cmap, ax=ax[2][0], cax=cax)
cb.ax.set_title(r"$\bar{\psi}$", fontsize=15)
    
ax[3][0].plot(srng, Ra_gamma, c=plt.get_cmap('turbo')(0.1))
ax[3][0].plot(srng, Rb_gamma, c=plt.get_cmap('turbo')(0.9))
ax[3][0].plot(srng, Rtot_gamma, c="green")
ax[3][0].fill_between(srng, Ra_gamma_l, Ra_gamma_u, facecolor=plt.get_cmap('turbo')(0.1), alpha=0.4)
ax[3][0].fill_between(srng, Rb_gamma_l, Rb_gamma_u, facecolor=plt.get_cmap('turbo')(0.9), alpha=0.4)
ax[3][0].fill_between(srng, Rtot_gamma_l, Rtot_gamma_u, facecolor="green", alpha=0.4)
ax[3][0].set_title(r"(C) $\gamma$-heterogeneity", fontsize=15)
ax[3][0].set_ylabel(r'$\Pi_q^\gamma$')
#ax[2][0].set_xlabel(r'Extreme Value Percentile Threshold')
ax[3][0].xaxis.set_visible(False)

ax[4][0].plot(srng, Ra_alpha, c=plt.get_cmap('turbo')(0.1))
ax[4][0].plot(srng, Rb_alpha, c=plt.get_cmap('turbo')(0.9))
ax[4][0].plot(srng, Rtot_alpha, c="green")
ax[4][0].fill_between(srng, Ra_alpha_l, Ra_alpha_u, facecolor=plt.get_cmap('turbo')(0.1), alpha=0.4)
ax[4][0].fill_between(srng, Rb_alpha_l, Rb_alpha_u, facecolor=plt.get_cmap('turbo')(0.9), alpha=0.4)
ax[4][0].fill_between(srng, Rtot_alpha_l, Rtot_alpha_u, facecolor="green", alpha=0.4)
ax[4][0].set_title(r"(D) $\alpha$-heterogeneity", fontsize=15)
ax[4][0].set_ylabel(r'$\Pi_q^\alpha$')
ax[4][0].xaxis.set_visible(False)

ax[5][0].plot(srng, Ra, c=plt.get_cmap('turbo')(0.1))
ax[5][0].plot(srng, Rb, c=plt.get_cmap('turbo')(0.9))
ax[5][0].plot(srng, Rtot, c="green")
ax[5][0].fill_between(srng, Ra_l, Ra_u, facecolor=plt.get_cmap('turbo')(0.1), alpha=0.4)
ax[5][0].fill_between(srng, Rb_l, Rb_u, facecolor=plt.get_cmap('turbo')(0.9), alpha=0.4)
ax[5][0].fill_between(srng, Rtot_l, Rtot_u, facecolor="green", alpha=0.4)
ax[5][0].set_title(r"(E) $\beta$-heterogeneity", fontsize=15)
ax[5][0].set_ylabel(r'$\Pi_q^\beta$')
ax[5][0].set_xlabel(r'Threshold $c$')


unaff = mpatches.Patch(color=plt.get_cmap("turbo")(0.1), label='Unaffected')
aff = mpatches.Patch(color=plt.get_cmap("turbo")(0.9), label='Affected')
allsub = mpatches.Patch(color="green", label='All subjects')

leg = ax[3][0].legend(handles=[unaff, aff, allsub], fontsize=12);

plt.figtext(0.1, 1.02, "(A) Subject-Level Deviant Feature Distributions by Group", 
            fontsize=15)
plt.savefig('../effective-n-deviance-profiles.pdf', bbox_inches="tight")
