# Supplementary material for: Measuring heterogeneity in normative models as the effective number of deviation patterns
Source: PLoS One. 2020 Nov 13;15(11):e0242320. doi: 10.1371/journal.pone.0242320 (PMC7665747; doi:10.1371/journal.pone.0242320)
Supplement: S2 File — (IPYNB) [file pone.0242320.s008.ipynb]

# %% [markdown]
# Supplemetary Code 2 for _Measuring Heterogeneity with Normative Models_

__Abraham Nunes__. _Department of Psychiatry, Dalhousie University_

__Thomas Trappenberg__. _Faculty of Computer Science, Dalhousie University_

__Martin Alda__. _Department of Psychiatry, Dalhousie University_

---


# %% [code]
import os
import urllib
import numpy as np 
import scipy.stats as ss
import torch 
import torch.nn as nn 
import torch.nn.functional as F
import torchvision.utils
import torchvision.transforms as transforms
from torch.utils.data import DataLoader
from torchvision.datasets import MNIST
from sklearn.model_selection import KFold
from sklearn.neighbors import NearestNeighbors
from mpl_toolkits.axes_grid1 import make_axes_locatable
import matplotlib
from matplotlib import rcParams
rcParams['font.family'] = 'serif'
rcParams['font.size'] = 13
import matplotlib.pyplot as plt
use_gpu = True


# Registering the "turbo" colormap
turbo_data = np.array([[0.18995,0.07176,0.23217],[0.19483,0.08339,0.26149],[0.19956,0.09498,0.29024],[0.20415,0.10652,0.31844],[0.20860,0.11802,0.34607],[0.21291,0.12947,0.37314],[0.21708,0.14087,0.39964],[0.22111,0.15223,0.42558],[0.22500,0.16354,0.45096],[0.22875,0.17481,0.47578],[0.23236,0.18603,0.50004],[0.23582,0.19720,0.52373],[0.23915,0.20833,0.54686],[0.24234,0.21941,0.56942],[0.24539,0.23044,0.59142],[0.24830,0.24143,0.61286],[0.25107,0.25237,0.63374],[0.25369,0.26327,0.65406],[0.25618,0.27412,0.67381],[0.25853,0.28492,0.69300],[0.26074,0.29568,0.71162],[0.26280,0.30639,0.72968],[0.26473,0.31706,0.74718],[0.26652,0.32768,0.76412],[0.26816,0.33825,0.78050],[0.26967,0.34878,0.79631],[0.27103,0.35926,0.81156],[0.27226,0.36970,0.82624],[0.27334,0.38008,0.84037],[0.27429,0.39043,0.85393],[0.27509,0.40072,0.86692],[0.27576,0.41097,0.87936],[0.27628,0.42118,0.89123],[0.27667,0.43134,0.90254],[0.27691,0.44145,0.91328],[0.27701,0.45152,0.92347],[0.27698,0.46153,0.93309],[0.27680,0.47151,0.94214],[0.27648,0.48144,0.95064],[0.27603,0.49132,0.95857],[0.27543,0.50115,0.96594],[0.27469,0.51094,0.97275],[0.27381,0.52069,0.97899],[0.27273,0.53040,0.98461],[0.27106,0.54015,0.98930],[0.26878,0.54995,0.99303],[0.26592,0.55979,0.99583],[0.26252,0.56967,0.99773],[0.25862,0.57958,0.99876],[0.25425,0.58950,0.99896],[0.24946,0.59943,0.99835],[0.24427,0.60937,0.99697],[0.23874,0.61931,0.99485],[0.23288,0.62923,0.99202],[0.22676,0.63913,0.98851],[0.22039,0.64901,0.98436],[0.21382,0.65886,0.97959],[0.20708,0.66866,0.97423],[0.20021,0.67842,0.96833],[0.19326,0.68812,0.96190],[0.18625,0.69775,0.95498],[0.17923,0.70732,0.94761],[0.17223,0.71680,0.93981],[0.16529,0.72620,0.93161],[0.15844,0.73551,0.92305],[0.15173,0.74472,0.91416],[0.14519,0.75381,0.90496],[0.13886,0.76279,0.89550],[0.13278,0.77165,0.88580],[0.12698,0.78037,0.87590],[0.12151,0.78896,0.86581],[0.11639,0.79740,0.85559],[0.11167,0.80569,0.84525],[0.10738,0.81381,0.83484],[0.10357,0.82177,0.82437],[0.10026,0.82955,0.81389],[0.09750,0.83714,0.80342],[0.09532,0.84455,0.79299],[0.09377,0.85175,0.78264],[0.09287,0.85875,0.77240],[0.09267,0.86554,0.76230],[0.09320,0.87211,0.75237],[0.09451,0.87844,0.74265],[0.09662,0.88454,0.73316],[0.09958,0.89040,0.72393],[0.10342,0.89600,0.71500],[0.10815,0.90142,0.70599],[0.11374,0.90673,0.69651],[0.12014,0.91193,0.68660],[0.12733,0.91701,0.67627],[0.13526,0.92197,0.66556],[0.14391,0.92680,0.65448],[0.15323,0.93151,0.64308],[0.16319,0.93609,0.63137],[0.17377,0.94053,0.61938],[0.18491,0.94484,0.60713],[0.19659,0.94901,0.59466],[0.20877,0.95304,0.58199],[0.22142,0.95692,0.56914],[0.23449,0.96065,0.55614],[0.24797,0.96423,0.54303],[0.26180,0.96765,0.52981],[0.27597,0.97092,0.51653],[0.29042,0.97403,0.50321],[0.30513,0.97697,0.48987],[0.32006,0.97974,0.47654],[0.33517,0.98234,0.46325],[0.35043,0.98477,0.45002],[0.36581,0.98702,0.43688],[0.38127,0.98909,0.42386],[0.39678,0.99098,0.41098],[0.41229,0.99268,0.39826],[0.42778,0.99419,0.38575],[0.44321,0.99551,0.37345],[0.45854,0.99663,0.36140],[0.47375,0.99755,0.34963],[0.48879,0.99828,0.33816],[0.50362,0.99879,0.32701],[0.51822,0.99910,0.31622],[0.53255,0.99919,0.30581],[0.54658,0.99907,0.29581],[0.56026,0.99873,0.28623],[0.57357,0.99817,0.27712],[0.58646,0.99739,0.26849],[0.59891,0.99638,0.26038],[0.61088,0.99514,0.25280],[0.62233,0.99366,0.24579],[0.63323,0.99195,0.23937],[0.64362,0.98999,0.23356],[0.65394,0.98775,0.22835],[0.66428,0.98524,0.22370],[0.67462,0.98246,0.21960],[0.68494,0.97941,0.21602],[0.69525,0.97610,0.21294],[0.70553,0.97255,0.21032],[0.71577,0.96875,0.20815],[0.72596,0.96470,0.20640],[0.73610,0.96043,0.20504],[0.74617,0.95593,0.20406],[0.75617,0.95121,0.20343],[0.76608,0.94627,0.20311],[0.77591,0.94113,0.20310],[0.78563,0.93579,0.20336],[0.79524,0.93025,0.20386],[0.80473,0.92452,0.20459],[0.81410,0.91861,0.20552],[0.82333,0.91253,0.20663],[0.83241,0.90627,0.20788],[0.84133,0.89986,0.20926],[0.85010,0.89328,0.21074],[0.85868,0.88655,0.21230],[0.86709,0.87968,0.21391],[0.87530,0.87267,0.21555],[0.88331,0.86553,0.21719],[0.89112,0.85826,0.21880],[0.89870,0.85087,0.22038],[0.90605,0.84337,0.22188],[0.91317,0.83576,0.22328],[0.92004,0.82806,0.22456],[0.92666,0.82025,0.22570],[0.93301,0.81236,0.22667],[0.93909,0.80439,0.22744],[0.94489,0.79634,0.22800],[0.95039,0.78823,0.22831],[0.95560,0.78005,0.22836],[0.96049,0.77181,0.22811],[0.96507,0.76352,0.22754],[0.96931,0.75519,0.22663],[0.97323,0.74682,0.22536],[0.97679,0.73842,0.22369],[0.98000,0.73000,0.22161],[0.98289,0.72140,0.21918],[0.98549,0.71250,0.21650],[0.98781,0.70330,0.21358],[0.98986,0.69382,0.21043],[0.99163,0.68408,0.20706],[0.99314,0.67408,0.20348],[0.99438,0.66386,0.19971],[0.99535,0.65341,0.19577],[0.99607,0.64277,0.19165],[0.99654,0.63193,0.18738],[0.99675,0.62093,0.18297],[0.99672,0.60977,0.17842],[0.99644,0.59846,0.17376],[0.99593,0.58703,0.16899],[0.99517,0.57549,0.16412],[0.99419,0.56386,0.15918],[0.99297,0.55214,0.15417],[0.99153,0.54036,0.14910],[0.98987,0.52854,0.14398],[0.98799,0.51667,0.13883],[0.98590,0.50479,0.13367],[0.98360,0.49291,0.12849],[0.98108,0.48104,0.12332],[0.97837,0.46920,0.11817],[0.97545,0.45740,0.11305],[0.97234,0.44565,0.10797],[0.96904,0.43399,0.10294],[0.96555,0.42241,0.09798],[0.96187,0.41093,0.09310],[0.95801,0.39958,0.08831],[0.95398,0.38836,0.08362],[0.94977,0.37729,0.07905],[0.94538,0.36638,0.07461],[0.94084,0.35566,0.07031],[0.93612,0.34513,0.06616],[0.93125,0.33482,0.06218],[0.92623,0.32473,0.05837],[0.92105,0.31489,0.05475],[0.91572,0.30530,0.05134],[0.91024,0.29599,0.04814],[0.90463,0.28696,0.04516],[0.89888,0.27824,0.04243],[0.89298,0.26981,0.03993],[0.88691,0.26152,0.03753],[0.88066,0.25334,0.03521],[0.87422,0.24526,0.03297],[0.86760,0.23730,0.03082],[0.86079,0.22945,0.02875],[0.85380,0.22170,0.02677],[0.84662,0.21407,0.02487],[0.83926,0.20654,0.02305],[0.83172,0.19912,0.02131],[0.82399,0.19182,0.01966],[0.81608,0.18462,0.01809],[0.80799,0.17753,0.01660],[0.79971,0.17055,0.01520],[0.79125,0.16368,0.01387],[0.78260,0.15693,0.01264],[0.77377,0.15028,0.01148],[0.76476,0.14374,0.01041],[0.75556,0.13731,0.00942],[0.74617,0.13098,0.00851],[0.73661,0.12477,0.00769],[0.72686,0.11867,0.00695],[0.71692,0.11268,0.00629],[0.70680,0.10680,0.00571],[0.69650,0.10102,0.00522],[0.68602,0.09536,0.00481],[0.67535,0.08980,0.00449],[0.66449,0.08436,0.00424],[0.65345,0.07902,0.00408],[0.64223,0.07380,0.00401],[0.63082,0.06868,0.00401],[0.61923,0.06367,0.00410],[0.60746,0.05878,0.00427],[0.59550,0.05399,0.00453],[0.58336,0.04931,0.00486],[0.57103,0.04474,0.00529],[0.55852,0.04028,0.00579],[0.54583,0.03593,0.00638],[0.53295,0.03169,0.00705],[0.51989,0.02756,0.00780],[0.50664,0.02354,0.00863],[0.49321,0.01963,0.00955],[0.47960,0.01583,0.01055]])

def rgb_to_cmap(rgb):
    x = np.linspace(0, 1, len(turbo_data))
    out = {'red':[], 'green': [], 'blue':[]}
    for i, xi in enumerate(x):
        out['red'].append((xi, rgb[i,0], rgb[i,0]))
        out['green'].append((xi, rgb[i,1], rgb[i,1]))
        out['blue'].append((xi, rgb[i,2], rgb[i,2]))
    return out

plt.register_cmap(name='turbo', 
                  data=rgb_to_cmap(turbo_data), 
                  lut=turbo_data.shape[0])

# %% [markdown]
------

## Load Data

Here we load the MNIST data since it forms a relatively well known 

# %% [code]
def load_mnist(fpath='./data/MNIST', batch_size=256):
    """ https://colab.research.google.com/github/smartgeometry-ucl/dl4g/blob/master/variational_autoencoder.ipynb """ 
    ftrans = transforms.Compose([transforms.ToTensor()])
    out = [DataLoader(MNIST(root=fpath, download=True, train=t, transform=ftrans), batch_size=batch_size, shuffle=False) for t in [True, False]]
    return out

train_dataloader, test_dataloader = load_mnist()

# Place into numpy arrays for easier manipulation
traindata = list(train_dataloader)
traindata = [[sample[0].numpy(), sample[1].numpy()] for sample in traindata]
Xtrain = np.vstack([sample[0] for sample in traindata])
ytrain = np.hstack([sample[1] for sample in traindata])

testdata = list(test_dataloader)
testdata = [[sample[0].numpy(), sample[1].numpy()] for sample in testdata]
Xtest = np.vstack([sample[0] for sample in testdata])
ytest = np.hstack([sample[1] for sample in testdata])

# Shuffle data and subsample to 30,000 images for efficiency.
nsamples = Xtrain.shape[0]
idx = np.arange(nsamples)
rng = np.random.RandomState(2346)
rng.shuffle(idx)
Xtrain = Xtrain[idx[:int(np.round(nsamples/2))]]
ytrain = ytrain[idx[:int(np.round(nsamples/2))]]

# %% [code]
def get_digit_batches(labels, digit, batch_size=128):
    idx = np.argwhere(labels==digit).flatten()
    return np.array_split(idx, int(np.ceil(idx.size/batch_size)))

# %% [markdown]
### Define the Normative Cohort


# %% [code]
normative_cohort_idx = get_digit_batches(ytest, 5)

# %% [markdown]
## Define the Autoencoder

We create a convolutional variational autoencoder with 8 latent dimensions. 

# %% [code]
latent_dims = 8
n_epochs = 100
batch_size = 128
capacity = 64
learning_rate = 1e-3
variational_beta = 1
use_gpu = True

""" 
Based on the implementation provided by The UCL Smart Geometry Processing Group 
https://colab.research.google.com/github/smartgeometry-ucl/dl4g/blob/master/variational_autoencoder.ipynb
"""
class Encoder(nn.Module):
    def __init__(self):
        super(Encoder, self).__init__()
        c = capacity
        self.conv1 = nn.Conv2d(in_channels=1, out_channels=c, kernel_size=4, stride=2, padding=1) # out: c x 14 x 14
        self.conv2 = nn.Conv2d(in_channels=c, out_channels=c*2, kernel_size=4, stride=2, padding=1) # out: c x 7 x 7
        self.fc_mu = nn.Linear(in_features=c*2*7*7, out_features=latent_dims)
        self.fc_logvar = nn.Linear(in_features=c*2*7*7, out_features=latent_dims)
            
    def forward(self, x):
        x = F.relu(self.conv1(x))
        x = F.relu(self.conv2(x))
        x = x.view(x.size(0), -1)
        x_mu = self.fc_mu(x)
        x_logvar = self.fc_logvar(x)
        return x_mu, x_logvar

class Decoder(nn.Module):
    def __init__(self):
        super(Decoder, self).__init__()
        c = capacity
        self.fc = nn.Linear(in_features=latent_dims, out_features=c*2*7*7)
        self.conv2 = nn.ConvTranspose2d(in_channels=c*2, out_channels=c, 
                                        kernel_size=4, stride=2, padding=1)
        self.conv1 = nn.ConvTranspose2d(in_channels=c, out_channels=1, 
                                        kernel_size=4, stride=2, padding=1)
            
    def forward_logits(self, x):
        x = self.fc(x)
        x = x.view(x.size(0), capacity*2, 7, 7) 
        x = F.relu(self.conv2(x))
        x = self.conv1(x)
        return x

    def forward(self, x):
        x = torch.sigmoid(self.forward_logits(x))
        return x
    
class VariationalAutoencoder(nn.Module):
    def __init__(self):
        super(VariationalAutoencoder, self).__init__()
        self.encoder = Encoder()
        self.decoder = Decoder()
    
    def forward(self, x):
        latent_mu, latent_logvar = self.encoder(x)
        latent = self.latent_sample(latent_mu, latent_logvar)
        x_recon = self.decoder(latent)
        return x_recon, latent_mu, latent_logvar
    
    def latent_sample(self, mu, logvar, set_mean=False):
        if not set_mean:
            std = logvar.mul(0.5).exp_()
            eps = torch.empty_like(std).normal_()
            return eps.mul(std).add_(mu)
        else: 
            return mu
    
def vae_loss(recon_x, x, mu, logvar):
    recon_loss = F.binary_cross_entropy(recon_x.view(-1, 784), x.view(-1, 784), 
                                        reduction='sum')
    kldivergence = -0.5 * torch.sum(1 + logvar - mu.pow(2) - logvar.exp())
    return recon_loss + variational_beta * kldivergence
    
    
#vae = VariationalAutoencoder()
#device = torch.device("cuda:0" if use_gpu and torch.cuda.is_available() else "cpu")
#vae = vae.to(device)

# %% [markdown]
### Create Normative Model Object

Here we wrap the VAE in a normative model object to simplify some of the ensuing computations.

# %% [code]
def rao_distance(p, q):
    """ Computes the Rao distance between two binomial distributions """
    p = np.tile(np.expand_dims(p, 0), [2, 1, 1, 1])
    p[0] = 1 - p[1]
    q = np.tile(np.expand_dims(q, 0), [2, 1, 1, 1])
    q[0] = 1 - q[1]
    return 2*np.arccos(np.sum(np.sqrt(p*q), 0))

# %% [code]
class VAENormativeModel(object):
    def __init__(self, 
                 learning_rate=1e-3, 
                 weight_decay=1e-5,
                 use_gpu=True):
        # Instantiate VAE and send to GPU
        self.vae = VariationalAutoencoder()
        self.device = torch.device("cuda:0" if use_gpu and torch.cuda.is_available() else "cpu")
        self.vae = self.vae.to(self.device)
        self.opt = torch.optim.Adam(params=self.vae.parameters(), 
                                    lr=learning_rate, 
                                    weight_decay=weight_decay)
        # Loss function
        self.f_loss = vae_loss

    def _create_minibatches(self, X, batch_size):
        """ Creates minibatches from the input data """
        n_samples = X.shape[0]
        indices = np.arange(n_samples)
        n_batches = int(np.round(n_samples/batch_size))
        batches = np.array_split(indices, n_batches)
        return batches

    def fit(self, X, n_epochs=100, batch_size=1000, verbose=False):
        self.vae.train()
        self.mean_train_loss = []
        batch_idx_set = self._create_minibatches(X, batch_size)
        
        for epoch in range(n_epochs):
            self.mean_train_loss.append(0)
            nbatch = 0
            for batch_idx in batch_idx_set:
                nbatch += 1
                Xmb = torch.from_numpy(X[batch_idx]).cuda()
                x_recon, mu_z, logvar_z = self.vae(Xmb)
                loss = self.f_loss(x_recon, Xmb, mu_z, logvar_z)
                
                self.opt.zero_grad()
                loss.backward()
                self.opt.step()
                self.mean_train_loss[-1] += loss.item()
            self.mean_train_loss[-1] /= nbatch 
            if (epoch %10 == 0) and verbose:
                print('ITER %s Loss: %f' % (epoch+1, self.mean_train_loss[-1]))

        self.eta = self._compute_eta(X)

    def predict(self, X):
        """ Predicts reconstruction given input X """ 
        x_in = torch.from_numpy(X).cuda()
        x_out, _, _ = self.vae(x_in)
        x_out = np.squeeze(x_out.cpu().detach().numpy())
        return x_out

    def predict_distribution(self, x, n_pred_samples=100):
        """ Samples from the predictive distribution on reconstructions of x 
        
        Arguments: 

            x: `ndarray((n_samples, 28, 28))`. Single input image 
            n_pred_samples: `int`. Number of samples to draw from predictive distribution 

        Returns: 

            `ndarray((n_pred_samples, 28, 28))`

        """
        x_ = np.tile(np.expand_dims(x, 1), [n_pred_samples, 1, 1, 1])
        out = self.predict(x_)
        return out

    def _compute_eta(self, X):
        """ Computes the uncertainty pixelwise for the normative cohort 
        
        Arguments: 

            X: `ndarray((n_samples, 28, 28))`. Data from the normative cohort
        
        """
        norm_all = self.predict(X)
        norm_mean = np.mean(norm_all, 0)
        n_samples = norm_all.shape[0]
        norm_mean =np.tile(np.expand_dims(norm_mean, 0), [n_samples, 1, 1])
        out = np.mean(rao_distance(norm_all, norm_mean), 0)
        return out 
    
    def standardized_deviance(self, X, n_pred_samples=100, verbose=False):
        """ Computes the standardized deviance for a cohort's data X 
        
        Arguments: 

            X: `ndarray((nsamples, 28, 28))`. Input data for cohort
            n_pred_samples: `int`. Number of samples for the predictive distribution

        Returns: 

            `ndarray((nsamples, 784))`. Standardized deviance map

        """
        n_samples = X.shape[0]
        Z = np.empty((n_samples, 784))
        nprint = int(np.round(n_samples*0.2))
        for i, img in enumerate(X):
            x_out = self.predict_distribution(img, n_pred_samples)
            x_out_mean = np.mean(x_out, 0)
            x_out_mean_tiled = np.expand_dims(x_out_mean, 0)
            x_out_mean_tiled = np.tile(x_out_mean_tiled, [x_out.shape[0], 1, 1])
            x_out_sd = np.mean(rao_distance(x_out, x_out_mean_tiled), 0)
            total_var = np.sqrt(x_out_sd**2 + self.eta**2)
            z = np.mean(rao_distance(np.squeeze(img), x_out_mean), 0)/total_var
            Z[i] = z.flatten()
            if (i%nprint == 0) and verbose:
                print("Completed %s images" %(i+1))
        return Z

# %% [markdown]
-----
## Define the Heterogeneity Statistics

# %% [code]
def _renyi(y, q=1):
    """ Base function for Renyi heterogeneity

    Arguments:

        y: `ndarray(n)`. Input vector
        q: `float>=0`. Order of the Renyi heterogeneity measure

    Returns:

        `float`
    """
    y = y[np.nonzero(y)]
    p = y/np.sum(y)
    
    if q == 0:
        out = p.size
    elif q == 1:
        out = np.exp(-np.sum(p*np.log(p)))
    elif q == np.inf: 
        out = 1/np.max(p)
    else: 
        out = np.sum(p**q)**(1/(1-q))
    return out 
    
def renyi(Y, q=1, axis=1):
    """ Applies the base Renyi Heterogeneity funtion to an array"""
    if np.ndim(Y) == 1: Y = Y[None, :]
    return np.apply_along_axis(arr=Y, func1d=_renyi, axis=axis, q=q)

def renyi_alpha(P, w=None, q=1, axis=0, ptol=1e-7):
    """ Within-group (Alpha) Renyi heterogeneity

    Arguments:

        p: `ndarray((nsamples, nclasses))`. Probability distribution
        w: `ndarray(nsamples)`. Weights
        q: `float>=0`. Order of the Renyi heterogeneity measure
        ptol: `float`. Where to threshold probabilities to 0

    Returns:

        `float`
    """
    if w is None:
        w = np.repeat(1/P.shape[0], P.shape[0])

    if q == 1:
        wPLogP = np.sum([w[i]*np.sum(p[np.greater(p, ptol)]*np.log(p[np.greater(p, ptol)])) for i,p in enumerate(P)])
        out = np.exp(-wPLogP)
    else:
        powersum = np.sum((w**q)*np.array([np.sum(p[p.nonzero()]**q) for _, p in enumerate(P)]))
        out = (powersum/np.sum(w**q))**(1/(1-q))

    return out

def renyi_gamma(X, q=1):
    P = normalize(X.copy())
    return renyi(np.mean(P, 0), q=q)

def renyi_beta(X, w=None, q=1):
    P = normalize(X.copy())
    gamma = renyi(P.mean(0), q=q)
    alpha = renyi_alpha(P, w=w, q=q)
    return gamma/alpha  

def bootci(X,
           estimator,
           K=100,
           alpha=0.05,
           rng = np.random.RandomState(),
           **kwargs):
    """ Computes bootstrap bias-corrected and accelerated confidence intervals

    Arguments:

        X: `ndarray((nsamples, features))`. Data
        estimator: `function`. Heterogeneity measurement function
        K: `int`. Number of bootstrap samples
        alpha: `0<float<1`. Significance threshold
        rng: `numpy.random.RandomState`
        **kwargs: Arguments for the estimator

    Results:

        `ndarray(3)`. Mean, CILower, CIUpper.

    """
    nsamples, nfeatures = X.shape; loo = LeaveOneOut(); norm = ss.norm()
    Za = norm.ppf(alpha); Z_a= norm.ppf(1-alpha)

    # Get bootstrap samples
    bs = rng.choice(np.arange(nsamples), size=(K, nsamples))

    # Compute estimates
    Tbs = np.stack([estimator(X[bs[i]], **kwargs) for i in range(K)])
    Mbs  = np.mean(Tbs)

    if np.logical_not(np.all(np.equal(Tbs, Mbs))):
        # Bias correction factor
        Zo = norm.ppf(np.sum(np.less(Tbs, Mbs))/K)

        # Acceleration factor (based on jackknife estimates)
        Tjk = np.array([estimator(X[xin], **kwargs) for xin, _ in loo.split(X)])
        d_jk = np.mean(Tjk)-Tjk
        a_ = (np.sum(d_jk**3))/(6*np.sum(d_jk**2)**(3/2))

        # Compute and return confidence intervals
        Phi = lambda z0, Z, ahat: norm.cdf(z0+(z0+Z)/(1-ahat*(z0+Z)))
        pctile_low = Phi(Zo,Za,a_)*100
        pctile_high = Phi(Zo,Z_a,a_)*100
        out = (Mbs, np.percentile(Tbs, [pctile_low, pctile_high]))
    else:
        out = (Mbs, np.array([Mbs, Mbs]))

    return out

def percentile_mask(X, top_percentile=0.10):
    """ Returns an array with all values <%ile set to 0 and >%ile set to 1
    
    Arguments: 
    
        X: `ndarray((nsamples, nfeatures))`
        top_percentile: `0<float<1`
    
    Returns: 
    
        `ndarray(nsamples)`
    
    Notes: 
        - To look at the minima, just input `-X`
    
    """
    Q = np.percentile(X, 100*(1-top_percentile), axis=1)
    Q = np.tile(Q[:,None], [1, X.shape[1]])
    return np.greater_equal(X, Q).astype(np.float32)

def normalize(X, axis=1):
    """ Normalizes row or column to sum to 1 """
    if axis == 0:
        out = X/np.tile(np.sum(X, 0)[None, :], [X.shape[0], 1])
    elif axis==1:
        out = X/np.tile(np.sum(X, 1)[:,None], [1, X.shape[1]])
    return out

def block_max_mean(X, top_percentile=0.01):
    """ Takes the average of the top `top_percentile*100`% of values. 
    
    Arguments: 
    
        X: `ndarray((nsamples, nfeatures))`
        top_percentile: `0<float<1`
    
    Returns: 
    
        `ndarray(nsamples)`
    
    Notes: 
        - To look at the minima, just input `-X`
    
    """
    mask = percentile_mask(X, top_percentile)
    mask = mask/np.tile(np.sum(mask, axis=1)[:,None], [1, X.shape[1]])
    return np.sum(X*mask, 1)

# %% [markdown]
---

## Run the Experiment

Due to colab's connection time limit, we have to split this in two code chunks.


# %% [code]
n_epochs = 200

# Cross-validation iterator
cv = KFold(n_splits=10)

# Storage objects
Z = {}
LOSS = {}
ETAS = {}

for i in range(5): # Each digit class is used as normative cohort once
    print("NORMATIVE COHORT CLASS: %s" %i)
    Xnorm, ynorm = Xtrain[ytrain == i], ytrain[ytrain==i]
    Xclin, yclin = Xtrain[ytrain != i], ytrain[ytrain != i]

    # Create dictionary for the standardized deviance
    Z[i] = {}
    Z[i][i] = np.empty((Xnorm.shape[0], 784))

    # Create dictionary for losses 
    LOSS[i] = []

    nfolds = 0
    for train_idx, test_idx in cv.split(Xnorm, ynorm):
        nfolds += 1
        print("    Running cross-validation fold %s" %nfolds)
        Xnorm_train, Xnorm_test = Xnorm[train_idx], Xnorm[test_idx]
        ynorm_train, ynorm_test = ynorm[train_idx], ynorm[test_idx]

        # Fit the normative model for the fold
        nm = VAENormativeModel()
        nm.fit(Xnorm_train, n_epochs=n_epochs)

        # Predict standardized deviance for the held-out samples
        Z[i][i][test_idx] = nm.standardized_deviance(Xnorm_test)

        # Append loss to list
        LOSS[i].append(nm.mean_train_loss)

    print("    Running on clinical sample")
    # Fit normative model for the entire normative cohort
    nm = VAENormativeModel()
    nm.fit(Xnorm, n_epochs=n_epochs)
    ETAS[i] = nm.eta

    # Predict the standardized deviance for the clinical sample
    for j in range(10):
        if j != i:
            Z[i][j] = nm.standardized_deviance(Xclin[yclin == j])

# %% [code]
for i in range(5,10): # Each digit class is used as normative cohort once
    print("NORMATIVE COHORT CLASS: %s" %i)
    Xnorm, ynorm = Xtrain[ytrain == i], ytrain[ytrain==i]
    Xclin, yclin = Xtrain[ytrain != i], ytrain[ytrain != i]

    # Create dictionary for the standardized deviance
    Z[i] = {}
    Z[i][i] = np.empty((Xnorm.shape[0], 784))

    # Create dictionary for losses 
    LOSS[i] = []

    nfolds = 0
    for train_idx, test_idx in cv.split(Xnorm, ynorm):
        nfolds += 1
        print("    Running cross-validation fold %s" %nfolds)
        Xnorm_train, Xnorm_test = Xnorm[train_idx], Xnorm[test_idx]
        ynorm_train, ynorm_test = ynorm[train_idx], ynorm[test_idx]

        # Fit the normative model for the fold
        nm = VAENormativeModel()
        nm.fit(Xnorm_train, n_epochs=n_epochs)

        # Predict standardized deviance for the held-out samples
        Z[i][i][test_idx] = nm.standardized_deviance(Xnorm_test)

        # Append loss to list
        LOSS[i].append(nm.mean_train_loss)

    print("    Running on clinical sample")
    # Fit normative model for the entire normative cohort
    nm = VAENormativeModel()
    nm.fit(Xnorm, n_epochs=n_epochs)
    ETAS[i] = nm.eta

    # Predict the standardized deviance for the clinical sample
    for j in range(10):
        if j != i:
            Z[i][j] = nm.standardized_deviance(Xclin[yclin == j])

# %% [markdown]
### Plot the Beta-Heterogeneity Within Each Cohort

These plots test the hypothesis that the extreme values of the standardized deviations will be more randomly dispersed for the normative cohort than all others. 

# %% [code]
fig, ax = plt.subplots(nrows=2, ncols=5, figsize=(15, 6))
for i in range(5):
    ax[0,i].set_title('Normative Class: %s' %i)
    ax[0,i].axvline(i, c="k", ls="--")
    ax[0,i].set_xticks(np.arange(10))
    ax[0,i].set_xticklabels(np.arange(10))
    for k in [0.01, 0.02, 0.05, 0.1]:
        rbeta_ = np.stack([renyi_beta(normalize(np.abs(Z[i][j])*percentile_mask(np.abs(Z[i][j]), k))) for j in range(10)]).flatten()
        ax[0,i].plot(np.arange(10), rbeta_, c=plt.get_cmap('turbo')(k/0.1), label="EV Thresh = %s" %k)
ax[0,0].set_ylabel(r"$\Pi_1^{\beta}$")
ax[0,0].legend(fontsize=9)

for i, i_ in enumerate(np.arange(5, 10)):
    ax[1,i].set_title('Normative Class: %s' %i_)
    ax[1,i].axvline(i_, c="k", ls="--")
    ax[1,i].set_xlabel("'Clinical' Class")
    ax[1,i].set_xticks(np.arange(10))
    ax[1,i].set_xticklabels(np.arange(10))
    for k in [0.01, 0.02, 0.05, 0.1]:
        rbeta_ = np.stack([renyi_beta(normalize(np.abs(Z[i_][j])*percentile_mask(np.abs(Z[i_][j]), k))) for j in range(10)]).flatten()
        ax[1,i].plot(np.arange(10), rbeta_, c=plt.get_cmap('turbo')(k/0.1), label="EV Thresh = %s" %k)
ax[1,0].set_ylabel(r"$\Pi_1^{\beta}$")

plt.tight_layout()
plt.savefig('cohort-wise-beta.pdf', bbox_inches="tight")

# %% [markdown]
### Plot the Loss in the Normative Samples

# %% [code]
fig, ax = plt.subplots(figsize=(6, 4))
for i in range(10):
    for j in range(len(LOSS[i])):
        if j == 0:
            ax.plot(LOSS[i][j], c=plt.get_cmap("tab10")(i), 
                    label="Class %s" %i)
        else: 
            ax.plot(LOSS[i][j], c=plt.get_cmap("tab10")(i))

ax.set_ylabel("Variational Loss")
ax.set_xlabel("Training Epoch")
plt.legend(fontsize=10)
plt.savefig('cohort-wise-loss.pdf', bbox_inches="tight")

# %% [markdown]
### Visualizing Digits

# %% [code]
for c in [0.01, 0.005, 0.001]:
    fig, ax = plt.subplots(nrows=10, ncols=10, figsize=(10, 10))
    for i in range(10):
        for j in range(10):
            ax[i,j].imshow(percentile_mask(np.abs(Z[i][j]), c).mean(0).reshape(28, 28), cmap="turbo")
            if i == 9:
                ax[i,j].set_xlabel(j)
                ax[i,j].set_xticks([])
                ax[i,j].set_xticklabels([])

            else: 
                ax[i,j].axes.get_xaxis().set_visible(False)

            if j == 0:
                ax[i,j].set_ylabel(i)
                ax[i,j].set_yticks([])
                ax[i,j].set_yticklabels([])
            else: 
                ax[i,j].axes.get_yaxis().set_visible(False)

    plt.savefig('avg-deviation-patterns-%s.pdf' %c, bbox_inches="tight")
