# Supplementary material for: Measuring heterogeneity in normative models as the effective number of deviation patterns
Source: PLoS One. 2020 Nov 13;15(11):e0242320. doi: 10.1371/journal.pone.0242320 (PMC7665747; doi:10.1371/journal.pone.0242320)
Supplement: S3 File — (IPYNB) [file pone.0242320.s009.ipynb]

# %% [code]
import os
import urllib
import pickle
import numpy as np 
import pandas as pd
import gpytorch
import tableone
import scipy.stats as ss
import torch 
import torch.nn as nn 
import torch.nn.functional as F
import torchvision.utils
import torchvision.transforms as transforms
from torch.utils.data import DataLoader
from torchvision.datasets import MNIST
from sklearn.model_selection import KFold, train_test_split
from sklearn.model_selection import LeaveOneOut
from sklearn.preprocessing import StandardScaler
from sklearn.neighbors import NearestNeighbors
from mpl_toolkits.axes_grid1 import make_axes_locatable
import sklearn.metrics as skm
import matplotlib
from matplotlib import rcParams
rcParams['font.family'] = 'serif'
rcParams['font.size'] = 13
import matplotlib.pyplot as plt
use_gpu = True


# Registering the "turbo" colormap
turbo_data = np.array([[0.18995,0.07176,0.23217],[0.19483,0.08339,0.26149],[0.19956,0.09498,0.29024],[0.20415,0.10652,0.31844],[0.20860,0.11802,0.34607],[0.21291,0.12947,0.37314],[0.21708,0.14087,0.39964],[0.22111,0.15223,0.42558],[0.22500,0.16354,0.45096],[0.22875,0.17481,0.47578],[0.23236,0.18603,0.50004],[0.23582,0.19720,0.52373],[0.23915,0.20833,0.54686],[0.24234,0.21941,0.56942],[0.24539,0.23044,0.59142],[0.24830,0.24143,0.61286],[0.25107,0.25237,0.63374],[0.25369,0.26327,0.65406],[0.25618,0.27412,0.67381],[0.25853,0.28492,0.69300],[0.26074,0.29568,0.71162],[0.26280,0.30639,0.72968],[0.26473,0.31706,0.74718],[0.26652,0.32768,0.76412],[0.26816,0.33825,0.78050],[0.26967,0.34878,0.79631],[0.27103,0.35926,0.81156],[0.27226,0.36970,0.82624],[0.27334,0.38008,0.84037],[0.27429,0.39043,0.85393],[0.27509,0.40072,0.86692],[0.27576,0.41097,0.87936],[0.27628,0.42118,0.89123],[0.27667,0.43134,0.90254],[0.27691,0.44145,0.91328],[0.27701,0.45152,0.92347],[0.27698,0.46153,0.93309],[0.27680,0.47151,0.94214],[0.27648,0.48144,0.95064],[0.27603,0.49132,0.95857],[0.27543,0.50115,0.96594],[0.27469,0.51094,0.97275],[0.27381,0.52069,0.97899],[0.27273,0.53040,0.98461],[0.27106,0.54015,0.98930],[0.26878,0.54995,0.99303],[0.26592,0.55979,0.99583],[0.26252,0.56967,0.99773],[0.25862,0.57958,0.99876],[0.25425,0.58950,0.99896],[0.24946,0.59943,0.99835],[0.24427,0.60937,0.99697],[0.23874,0.61931,0.99485],[0.23288,0.62923,0.99202],[0.22676,0.63913,0.98851],[0.22039,0.64901,0.98436],[0.21382,0.65886,0.97959],[0.20708,0.66866,0.97423],[0.20021,0.67842,0.96833],[0.19326,0.68812,0.96190],[0.18625,0.69775,0.95498],[0.17923,0.70732,0.94761],[0.17223,0.71680,0.93981],[0.16529,0.72620,0.93161],[0.15844,0.73551,0.92305],[0.15173,0.74472,0.91416],[0.14519,0.75381,0.90496],[0.13886,0.76279,0.89550],[0.13278,0.77165,0.88580],[0.12698,0.78037,0.87590],[0.12151,0.78896,0.86581],[0.11639,0.79740,0.85559],[0.11167,0.80569,0.84525],[0.10738,0.81381,0.83484],[0.10357,0.82177,0.82437],[0.10026,0.82955,0.81389],[0.09750,0.83714,0.80342],[0.09532,0.84455,0.79299],[0.09377,0.85175,0.78264],[0.09287,0.85875,0.77240],[0.09267,0.86554,0.76230],[0.09320,0.87211,0.75237],[0.09451,0.87844,0.74265],[0.09662,0.88454,0.73316],[0.09958,0.89040,0.72393],[0.10342,0.89600,0.71500],[0.10815,0.90142,0.70599],[0.11374,0.90673,0.69651],[0.12014,0.91193,0.68660],[0.12733,0.91701,0.67627],[0.13526,0.92197,0.66556],[0.14391,0.92680,0.65448],[0.15323,0.93151,0.64308],[0.16319,0.93609,0.63137],[0.17377,0.94053,0.61938],[0.18491,0.94484,0.60713],[0.19659,0.94901,0.59466],[0.20877,0.95304,0.58199],[0.22142,0.95692,0.56914],[0.23449,0.96065,0.55614],[0.24797,0.96423,0.54303],[0.26180,0.96765,0.52981],[0.27597,0.97092,0.51653],[0.29042,0.97403,0.50321],[0.30513,0.97697,0.48987],[0.32006,0.97974,0.47654],[0.33517,0.98234,0.46325],[0.35043,0.98477,0.45002],[0.36581,0.98702,0.43688],[0.38127,0.98909,0.42386],[0.39678,0.99098,0.41098],[0.41229,0.99268,0.39826],[0.42778,0.99419,0.38575],[0.44321,0.99551,0.37345],[0.45854,0.99663,0.36140],[0.47375,0.99755,0.34963],[0.48879,0.99828,0.33816],[0.50362,0.99879,0.32701],[0.51822,0.99910,0.31622],[0.53255,0.99919,0.30581],[0.54658,0.99907,0.29581],[0.56026,0.99873,0.28623],[0.57357,0.99817,0.27712],[0.58646,0.99739,0.26849],[0.59891,0.99638,0.26038],[0.61088,0.99514,0.25280],[0.62233,0.99366,0.24579],[0.63323,0.99195,0.23937],[0.64362,0.98999,0.23356],[0.65394,0.98775,0.22835],[0.66428,0.98524,0.22370],[0.67462,0.98246,0.21960],[0.68494,0.97941,0.21602],[0.69525,0.97610,0.21294],[0.70553,0.97255,0.21032],[0.71577,0.96875,0.20815],[0.72596,0.96470,0.20640],[0.73610,0.96043,0.20504],[0.74617,0.95593,0.20406],[0.75617,0.95121,0.20343],[0.76608,0.94627,0.20311],[0.77591,0.94113,0.20310],[0.78563,0.93579,0.20336],[0.79524,0.93025,0.20386],[0.80473,0.92452,0.20459],[0.81410,0.91861,0.20552],[0.82333,0.91253,0.20663],[0.83241,0.90627,0.20788],[0.84133,0.89986,0.20926],[0.85010,0.89328,0.21074],[0.85868,0.88655,0.21230],[0.86709,0.87968,0.21391],[0.87530,0.87267,0.21555],[0.88331,0.86553,0.21719],[0.89112,0.85826,0.21880],[0.89870,0.85087,0.22038],[0.90605,0.84337,0.22188],[0.91317,0.83576,0.22328],[0.92004,0.82806,0.22456],[0.92666,0.82025,0.22570],[0.93301,0.81236,0.22667],[0.93909,0.80439,0.22744],[0.94489,0.79634,0.22800],[0.95039,0.78823,0.22831],[0.95560,0.78005,0.22836],[0.96049,0.77181,0.22811],[0.96507,0.76352,0.22754],[0.96931,0.75519,0.22663],[0.97323,0.74682,0.22536],[0.97679,0.73842,0.22369],[0.98000,0.73000,0.22161],[0.98289,0.72140,0.21918],[0.98549,0.71250,0.21650],[0.98781,0.70330,0.21358],[0.98986,0.69382,0.21043],[0.99163,0.68408,0.20706],[0.99314,0.67408,0.20348],[0.99438,0.66386,0.19971],[0.99535,0.65341,0.19577],[0.99607,0.64277,0.19165],[0.99654,0.63193,0.18738],[0.99675,0.62093,0.18297],[0.99672,0.60977,0.17842],[0.99644,0.59846,0.17376],[0.99593,0.58703,0.16899],[0.99517,0.57549,0.16412],[0.99419,0.56386,0.15918],[0.99297,0.55214,0.15417],[0.99153,0.54036,0.14910],[0.98987,0.52854,0.14398],[0.98799,0.51667,0.13883],[0.98590,0.50479,0.13367],[0.98360,0.49291,0.12849],[0.98108,0.48104,0.12332],[0.97837,0.46920,0.11817],[0.97545,0.45740,0.11305],[0.97234,0.44565,0.10797],[0.96904,0.43399,0.10294],[0.96555,0.42241,0.09798],[0.96187,0.41093,0.09310],[0.95801,0.39958,0.08831],[0.95398,0.38836,0.08362],[0.94977,0.37729,0.07905],[0.94538,0.36638,0.07461],[0.94084,0.35566,0.07031],[0.93612,0.34513,0.06616],[0.93125,0.33482,0.06218],[0.92623,0.32473,0.05837],[0.92105,0.31489,0.05475],[0.91572,0.30530,0.05134],[0.91024,0.29599,0.04814],[0.90463,0.28696,0.04516],[0.89888,0.27824,0.04243],[0.89298,0.26981,0.03993],[0.88691,0.26152,0.03753],[0.88066,0.25334,0.03521],[0.87422,0.24526,0.03297],[0.86760,0.23730,0.03082],[0.86079,0.22945,0.02875],[0.85380,0.22170,0.02677],[0.84662,0.21407,0.02487],[0.83926,0.20654,0.02305],[0.83172,0.19912,0.02131],[0.82399,0.19182,0.01966],[0.81608,0.18462,0.01809],[0.80799,0.17753,0.01660],[0.79971,0.17055,0.01520],[0.79125,0.16368,0.01387],[0.78260,0.15693,0.01264],[0.77377,0.15028,0.01148],[0.76476,0.14374,0.01041],[0.75556,0.13731,0.00942],[0.74617,0.13098,0.00851],[0.73661,0.12477,0.00769],[0.72686,0.11867,0.00695],[0.71692,0.11268,0.00629],[0.70680,0.10680,0.00571],[0.69650,0.10102,0.00522],[0.68602,0.09536,0.00481],[0.67535,0.08980,0.00449],[0.66449,0.08436,0.00424],[0.65345,0.07902,0.00408],[0.64223,0.07380,0.00401],[0.63082,0.06868,0.00401],[0.61923,0.06367,0.00410],[0.60746,0.05878,0.00427],[0.59550,0.05399,0.00453],[0.58336,0.04931,0.00486],[0.57103,0.04474,0.00529],[0.55852,0.04028,0.00579],[0.54583,0.03593,0.00638],[0.53295,0.03169,0.00705],[0.51989,0.02756,0.00780],[0.50664,0.02354,0.00863],[0.49321,0.01963,0.00955],[0.47960,0.01583,0.01055]])

def rgb_to_cmap(rgb):
    x = np.linspace(0, 1, len(turbo_data))
    out = {'red':[], 'green': [], 'blue':[]}
    for i, xi in enumerate(x):
        out['red'].append((xi, rgb[i,0], rgb[i,0]))
        out['green'].append((xi, rgb[i,1], rgb[i,1]))
        out['blue'].append((xi, rgb[i,2], rgb[i,2]))
    return out

plt.register_cmap(name='turbo', 
                  data=rgb_to_cmap(turbo_data), 
                  lut=turbo_data.shape[0])

# %% [markdown]
# Load Data

# %% [code]
nidata = pd.read_csv("S5_File.csv").iloc[:,:-66]
nipheno = pd.read_csv("S4_File.csv")

# %% [code]
sdsuctl_idx = nipheno.loc[
    ((nipheno.SITE_ID == "SDSU") & (nipheno.DX_GROUP == "Control"))
].index.values

sdsucase_idx = nipheno.loc[
    ((nipheno.SITE_ID == "SDSU") & (nipheno.DX_GROUP == "Autism"))
].index.values

print(sdsuctl_idx.size, sdsucase_idx.size)

# %% [code]
repourl = "https://raw.githubusercontent.com/abrahamnunes/mmh/master/"
nidata = pd.read_csv(repourl + "nidata.csv").iloc[:,:-66]
nipheno = pd.read_csv(repourl + "neuroimaging_phenotypes.csv")

#Now randomly prune 10 of the SDSU subjects to 
# even out the sample size since that site has 
# more controls than cases in the complete covariate set
rng = np.random.RandomState(646)
sdsuctl_idx = nipheno.loc[
    ((nipheno.SITE_ID == "SDSU") & (nipheno.DX_GROUP == "Control"))
].index.values
rng.shuffle(sdsuctl_idx)

sdsuctl_idx_todrop = sdsuctl_idx[-10:]
nipheno = nipheno.drop(sdsuctl_idx_todrop, axis=0)
nidata = nidata.drop(sdsuctl_idx_todrop, axis=0)

#Now randomly prune 6 of the KKI subjects to 
# even out the sample size since that site has 
# more controls than cases in the complete covariate set
rng = np.random.RandomState(646)
sdsuctl_idx = nipheno.loc[
    ((nipheno.SITE_ID == "KKI") & (nipheno.DX_GROUP == "Control"))
].index.values
rng.shuffle(sdsuctl_idx)

sdsuctl_idx_todrop = sdsuctl_idx[-6:]
nipheno = nipheno.drop(sdsuctl_idx_todrop, axis=0)
nidata = nidata.drop(sdsuctl_idx_todrop, axis=0)


# Get complete cases only
ados = nipheno.ADOS_TOTAL.values
nipheno = nipheno[['AGE_AT_SCAN', 'SEX', 'DX_GROUP', 'HANDEDNESS_CATEGORY', 'SITE_ID']]
complete_cases = np.logical_not(np.any(nipheno.isna(), axis=1))
nipheno = nipheno.loc[complete_cases]
nidata = nidata.loc[complete_cases]
ados = ados[complete_cases]


# Now convert to numpy arrays
X = nipheno[['AGE_AT_SCAN']].values
X = StandardScaler().fit_transform(X)
X = np.hstack((X, pd.get_dummies(nipheno.SEX)['Male'].values.astype(np.float)[:,None]))

handedness = pd.get_dummies(nipheno.HANDEDNESS_CATEGORY).values.astype(np.float32)
X = np.hstack((X, handedness))

site = pd.get_dummies(nipheno.SITE_ID).values.astype(np.float32)
X = np.hstack((X, site))


g = pd.get_dummies(nipheno.DX_GROUP)['Autism'].values.astype(np.float)
Y = StandardScaler().fit_transform(nidata.values.astype(np.float))
#cc_idx = np.logical_not(np.any(np.isnan(X), axis=1))
#X = X[cc_idx]
#Y = Y[cc_idx]
#g = g[cc_idx]

hc_idx = np.equal(g, 0)
asd_idx = np.equal(g, 1)

# %% [markdown]
# Create Table One

# %% [code]
table1 = tableone.TableOne(
    data=nipheno,
    columns=["SITE_ID", "SEX", "HANDEDNESS_CATEGORY", "AGE_AT_SCAN", "DX_GROUP"],
    categorical=["SITE_ID", "SEX", "HANDEDNESS_CATEGORY"],
    groupby="DX_GROUP",
    pval=True
)

# %% [code]
table1

# %% [code]
table1.to_latex(
    "tableone_equalsample.tex", 
    caption = "CAPTION",
    label = "tab:abide-demog"
)

# %% [markdown]
# Set up the Normative Model

# %% [code]
class GP(gpytorch.models.ExactGP):
    def __init__(self, X, y, lik):
        super(GP, self).__init__(X, y, lik)
        self.mean_func = gpytorch.means.ConstantMean() 
        self.covar_func = gpytorch.kernels.ScaleKernel(
            gpytorch.kernels.RBFKernel()) 
    
    def forward(self, x):
        return gpytorch.distributions.MultivariateNormal(
            self.mean_func(x),
            self.covar_func(x)
        )

# %% [code]
class NormativeModel(object):
    def __init__(self, x_train, y_train, lr=0.1):
        self.nsamples, self.nfeatures = y_train.shape
        self.x_train, self.y_train = x_train, y_train
        self.models = []; self.lik = []; self.opt = []; self.f_loss = []
        for i in range(self.nfeatures):
            self.lik.append(gpytorch.likelihoods.GaussianLikelihood())
            self.models.append(GP(x_train, y_train[:,i], self.lik[i]))
            self.opt.append(torch.optim.Adam([{
                'params': self.models[i].parameters()
            }], lr=lr))
            self.f_loss.append(
                gpytorch.mlls.ExactMarginalLogLikelihood(self.lik[i], self.models[i])
            )
        self.nmodels = len(self.models)
        
    def fit(self, max_iter=100, verbose=True, print_every=50):
        for i in range(self.nmodels):
            self.models[i].train()
            self.lik[i].train()
            
            niter = 0
            for niter in range(max_iter):
                self.opt[i].zero_grad()
                f_hat = self.models[i](self.x_train)
                loss = -self.f_loss[i](f_hat, self.y_train[:,i])
                loss.backward()
                
                if verbose and (niter % print_every == 0):
                    print("FEATURE %s | ITER %s | LOSS %0.3f | GAMMA %0.3f | NOISE %0.3f" %(
                        i+1, niter+1, loss.item(),
                        self.models[i].covar_func.base_kernel.lengthscale.item(),
                        self.models[i].likelihood.noise.item()
                    ))
                
                self.opt[i].step()
                
    def predict(self, x_test):
        f_hat = []; 
        N = x_test.shape[0]
        mean = np.zeros((N, self.nfeatures)) 
        var = np.zeros((N, self.nfeatures))
        lci = np.zeros((N, self.nfeatures)) 
        uci = np.zeros((N, self.nfeatures))
        var_all = np.zeros(self.nfeatures)
        for i in range(self.nmodels):
            self.models[i].eval()
            self.lik[i].eval()
        
            with torch.no_grad(), gpytorch.settings.fast_pred_var():
                f_hat = self.lik[i](self.models[i](x_test))
                mean[:,i] = f_hat.mean.numpy()
                var[:,i] = f_hat.variance.numpy()
                lower, upper = f_hat.confidence_region()
                lci[:,i] = lower.numpy()
                uci[:,i] = upper.numpy()
        
            var_all[i] = self.models[i].likelihood.noise.item()
        return mean, var, var_all, lci, uci
                
    def standardized_deviance(self, x_test, y_test):
        mean, var, var_all, _, _ = self.predict(x_test)
        return (y_test.numpy() - mean)/np.sqrt(var + var_all)

# %% [markdown]
# Define the Heterogeneity Statistics

# %% [code]
def _renyi(y, q=1):
    """ Base function for Renyi heterogeneity

    Arguments:

        y: `ndarray(n)`. Input vector
        q: `float>=0`. Order of the Renyi heterogeneity measure

    Returns:

        `float`
    """
    y = y[np.nonzero(y)]
    p = y/np.sum(y)
    
    if q == 0:
        out = p.size
    elif q == 1:
        out = np.exp(-np.sum(p*np.log(p)))
    elif q == np.inf: 
        out = 1/np.max(p)
    else: 
        out = np.sum(p**q)**(1/(1-q))
    return out 
    
def renyi(Y, q=1, axis=1):
    """ Applies the base Renyi Heterogeneity funtion to an array"""
    if np.ndim(Y) == 1: Y = Y[None, :]
    return np.apply_along_axis(arr=Y, func1d=_renyi, axis=axis, q=q)

def renyi_alpha(P, w=None, q=1, axis=0, ptol=1e-7):
    """ Within-group (Alpha) Renyi heterogeneity

    Arguments:

        p: `ndarray((nsamples, nclasses))`. Probability distribution
        w: `ndarray(nsamples)`. Weights
        q: `float>=0`. Order of the Renyi heterogeneity measure
        ptol: `float`. Where to threshold probabilities to 0

    Returns:

        `float`
    """
    if w is None:
        w = np.repeat(1/P.shape[0], P.shape[0])

    if q == 1:
        wPLogP = np.sum([w[i]*np.sum(p[np.greater(p, ptol)]*np.log(p[np.greater(p, ptol)])) for i,p in enumerate(P)])
        out = np.exp(-wPLogP)
    else:
        powersum = np.sum((w**q)*np.array([np.sum(p[p.nonzero()]**q) for _, p in enumerate(P)]))
        out = (powersum/np.sum(w**q))**(1/(1-q))

    return out

def renyi_gamma(X, q=1):
    P = normalize(X.copy())
    return renyi(np.mean(P, 0), q=q)

def renyi_beta(X, w=None, q=1):
    P = normalize(X.copy())
    gamma = renyi(P.mean(0), q=q)
    alpha = renyi_alpha(P, w=w, q=q)
    return gamma/alpha  

def bootci(X,
           estimator,
           K=1000,
           alpha=0.05,
           subsample=None,
           rng = np.random.RandomState(),
           **kwargs):
    """ Computes bootstrap bias-corrected and accelerated confidence intervals

    Arguments:

        X: `ndarray((nsamples, features))`. Data
        estimator: `function`. Heterogeneity measurement function
        K: `int`. Number of bootstrap samples
        alpha: `0<float<1`. Significance threshold
        rng: `numpy.random.RandomState`
        **kwargs: Arguments for the estimator

    Results:

        `ndarray(3)`. Mean, CILower, CIUpper.

    """
    nsamples, nfeatures = X.shape; loo = LeaveOneOut(); norm = ss.norm()
    Za = norm.ppf(alpha); Z_a= norm.ppf(1-alpha)

    # Get bootstrap samples
    if subsample is None:
        bs = rng.choice(np.arange(nsamples), size=(K, nsamples))
    else:
        bs = rng.choice(np.arange(nsamples), size=(K, subsample))

    # Compute estimates
    Tbs = np.stack([estimator(X[bs[i]], **kwargs) for i in range(K)])
    Mbs  = np.mean(Tbs)

    if np.logical_not(np.all(np.equal(Tbs, Mbs))):
        # Bias correction factor
        Zo = norm.ppf(np.sum(np.less(Tbs, Mbs))/K)

        # Acceleration factor (based on jackknife estimates)
        Tjk = np.array([estimator(X[xin], **kwargs) for xin, _ in loo.split(X)])
        d_jk = np.mean(Tjk)-Tjk
        a_ = (np.sum(d_jk**3))/(6*np.sum(d_jk**2)**(3/2))

        # Compute and return confidence intervals
        Phi = lambda z0, Z, ahat: norm.cdf(z0+(z0+Z)/(1-ahat*(z0+Z)))
        pctile_low = Phi(Zo,Za,a_)*100
        pctile_high = Phi(Zo,Z_a,a_)*100
        out = (Mbs, np.percentile(Tbs, [pctile_low, pctile_high]))
    else:
        out = (Mbs, np.array([Mbs, Mbs]))

    return out

def percentile_mask(X, top_percentile=0.10):
    """ Returns an array with all values <%ile set to 0 and >%ile set to 1
    
    Arguments: 
    
        X: `ndarray((nsamples, nfeatures))`
        top_percentile: `0<float<1`
    
    Returns: 
    
        `ndarray(nsamples)`
    
    Notes: 
        - To look at the minima, just input `-X`
    
    """
    Q = np.percentile(X, 100*(1-top_percentile), axis=1)
    Q = np.tile(Q[:,None], [1, X.shape[1]])
    return np.greater_equal(X, Q).astype(np.float32)

def normalize(X, axis=1):
    """ Normalizes row or column to sum to 1 """
    if axis == 0:
        out = X/np.tile(np.sum(X, 0)[None, :], [X.shape[0], 1])
    elif axis==1:
        out = X/np.tile(np.sum(X, 1)[:,None], [1, X.shape[1]])
    return out

def block_max_mean(X, top_percentile=0.01):
    """ Takes the average of the top `top_percentile*100`% of values. 
    
    Arguments: 
    
        X: `ndarray((nsamples, nfeatures))`
        top_percentile: `0<float<1`
    
    Returns: 
    
        `ndarray(nsamples)`
    
    Notes: 
        - To look at the minima, just input `-X`
    
    """
    mask = percentile_mask(X, top_percentile)
    mask = mask/np.tile(np.sum(mask, axis=1)[:,None], [1, X.shape[1]])
    return np.sum(X*mask, 1)

# %% [markdown]
# Run the Analysis

# %% [code]
nfeatures = Y.shape[1]
Xnorm = torch.Tensor(X[g==0])
Ynorm = torch.Tensor(Y[g==0,:nfeatures])

Xclin = torch.Tensor(X[g==1])
Yclin = torch.Tensor(Y[g==1,:nfeatures])

Z = np.zeros_like(Y[g==0,:nfeatures])
R2 = np.zeros((10, nfeatures))

i = 0
cv = KFold(n_splits=10, shuffle=True, random_state=623)
for train, test in cv.split(X[g==0],Y[g==0,:nfeatures]):
    x_train, x_test = Xnorm[train], Xnorm[test]
    y_train, y_test = Ynorm[train], Ynorm[test]

    nm = NormativeModel(x_train, y_train)
    nm.fit(verbose=False)

    Z[test] = nm.standardized_deviance(x_test, y_test)
    y_recon = nm.predict(x_test)[0]
    R2[i] = [skm.r2_score(y_test[:,i], y_recon[:,i]) for i in range(y_recon.shape[1])]
    i += 1
    print('COMPLTETED FOLD %s: R2 = %s [%s, %s]' %(
        i, np.median(R2[i-1]).round(2), 
        np.percentile(R2[i-1], 25).round(2), 
        np.percentile(R2[i-1],75).round(2)))

# %% [code]
nm = NormativeModel(Xnorm, Ynorm)
nm.fit(verbose=False)
Zclin = nm.standardized_deviance(Xclin, Yclin)

# %% [code]
pickle.dump(Z, open('Znorm.obj', 'wb'))
pickle.dump(Zclin, open('Zclin.obj', 'wb'))
pickle.dump(R2, open('R2.obj', 'wb'))

# %% [code]
Z = pickle.load(open('Znorm.obj', 'rb'))
Zclin = pickle.load(open("Zclin.obj", "rb"))
R2 = pickle.load(open('R2.obj', 'rb'))

incl_feat = np.greater(np.mean(R2, 0), 0.2)
Z = Z[:,incl_feat]
Zclin = Zclin[:,incl_feat]
print(incl_feat.sum())

# %% [code]
pd.DataFrame({"Feature": nidata.columns[incl_feat].values}).to_latex(
    "kept-features-equalsample.tex.tex", 
    caption="Features from ABIDE dataset included after cross-validation. These were features for which the normative model could explain more than 20 percent of variance across folds.",
    label="tab:kept-features",
    index=False,
    longtable=True
)

# %% [markdown]
## Plot the Beta-Heterogeneity Across Thresholds, and Heterogeneity Accumulation Curves

# %% [code]
def get_percentile_idx(x, l=0, u=100):
    """ Returns indices of a vector where values are between percentile thresholds """
    lb, ub = np.nanpercentile(x, [l, u])
    idx = np.logical_and(np.greater(x, lb), np.less_equal(x, ub))
    return np.where(idx)[0]

# %% [code]
def abide_boot_beta(Z, c, q=1, rng=np.random.RandomState(235), K=100, subsample=None):
    m, ci = bootci(normalize(Z*percentile_mask(Z, c)), renyi_beta, K=K, subsample=subsample, q=q)
    return np.array([m, ci[0], ci[1]])

# %% [code]
asd_severe = get_percentile_idx(ados[asd_idx], l=75)
asd_mild   = get_percentile_idx(ados[asd_idx], u=25)

q = 1

crng = [0.01, 0.02, 0.03, 0.05, 0.07]
norm_beta_abs = np.vstack([abide_boot_beta(np.abs(Z), c, q=q) for c in crng])
clin_beta_abs = np.vstack([abide_boot_beta(np.abs(Zclin), c, q=q) for c in crng])

norm_beta_max = np.vstack([abide_boot_beta(Z, c, q=q) for c in crng])
clin_beta_max = np.vstack([abide_boot_beta(Zclin, c, q=q) for c in crng])

norm_beta_min = np.vstack([abide_boot_beta(-1*Z, c, q=q) for c in crng])
clin_beta_min = np.vstack([abide_boot_beta(-1*Zclin, c, q=q) for c in crng])

# %% [code]
rng = np.random.RandomState(2346)
samples = 100; q = 1
idx = np.arange(Z.shape[0])
steps = np.arange(5, Z.shape[0], 10)
steps = np.hstack((steps, [Z.shape[0]])).flatten()
B = np.zeros((steps.size, 3))
Bclin = np.zeros((steps.size, 3))

B_max = np.zeros((steps.size, 3))
Bclin_max = np.zeros((steps.size, 3))

B_min = np.zeros((steps.size, 3))
Bclin_min = np.zeros((steps.size, 3))

for i, N in enumerate(steps):
    B[i] = abide_boot_beta(np.abs(Z), 0.01, q=1, K=100, subsample=N)
    Bclin[i] = abide_boot_beta(np.abs(Zclin), 0.01, K=100, subsample=N)
    
    B_max[i] = abide_boot_beta(Z, 0.01, q=1, K=100, subsample=N)
    Bclin_max[i] = abide_boot_beta(Zclin, 0.01, K=100, subsample=N)
    
    B_min[i] = abide_boot_beta(-1*Z, 0.01, q=1, K=100, subsample=N)
    Bclin_min[i] = abide_boot_beta(-1*Zclin, 0.01, K=100, subsample=N)

# %% [code]
rcParams['font.family'] = 'serif'
rcParams['font.size'] = 14
colors = [plt.get_cmap("turbo")(0.1), plt.get_cmap("turbo")(0.9)]
xticks = np.linspace(crng[0], crng[-1], 4).round(2)


fig, ax = plt.subplots(nrows=2, ncols=3, figsize=(9, 6))
thresh_title = ["Top $c$ (Absolute)", "Bottom $c$", "Top $c$"]
norm_data = [norm_beta_abs, norm_beta_min, norm_beta_max]
clin_data = [clin_beta_abs, clin_beta_min, clin_beta_max]
for j in range(3):
    ax[0,j].set_title(thresh_title[j])
    ax[0,j].set_xlabel(r"Threshold $c$")
    ax[0,j].set_xticks(xticks)
    ax[0,j].set_xticklabels(xticks)
    if j == 0:
        ax[0,j].set_ylabel(r"$\Pi_1^\beta$ (ENDevs)")
    ax[0,j].fill_between(crng[:], norm_data[j][:,1], norm_data[j][:,2], 
                    facecolor=colors[0], 
                    alpha=0.4)
    ax[0,j].plot(crng, norm_data[j][:,0], c=colors[0], 
            label="Control")

    ax[0,j].fill_between(crng, clin_data[j][:,1], clin_data[j][:,2], 
                    facecolor=colors[1], 
                    alpha=0.4)
    ax[0,j].plot(crng, clin_data[j][:,0], c=colors[1], 
            label="Autism")
ax[0,0].legend() 


Bdata = [B, B_min, B_max]
Bclindata = [Bclin, Bclin_min, Bclin_max]
for j in range(3):
    ax[1,j].set_xlabel("Sample Size")
    if j == 0:
        ax[1,j].set_ylabel(r"$\Pi_1^\beta$ (ENDevs)")

    #m, cil, ciu = np.percentile(B[k], [50, 2.5, 97.5], axis=0)
    ax[1,j].fill_between(steps, Bdata[j][:,1], Bdata[j][:,2], 
                    color=colors[0], alpha=0.4)
    ax[1,j].plot(steps, Bdata[j][:,0], color=colors[0])
    
    ax[1,j].fill_between(steps, Bclindata[j][:,1], Bclindata[j][:,2], 
                    color=colors[1], alpha=0.4)
    ax[1,j].plot(steps, Bclindata[j][:,0], color=colors[1])
    ax[1,j].text(100, 5, r"$c=0.01$")

plt.tight_layout()
plt.savefig("Figure5.pdf", bbox_inches="tight")

# %% [code]
out_tab = pd.DataFrame({
    "Threshold": crng, 
    "Normative": ["%0.2f [%0.2f,%0.2f]" %(x[0], x[1], x[2]) for x in norm_beta_abs],
    "Clinical" : ["%0.2f [%0.2f,%0.2f]" %(x[0], x[1], x[2]) for x in clin_beta_abs],
    "Normative Min": ["%0.2f [%0.2f,%0.2f]" %(x[0], x[1], x[2]) for x in norm_beta_min],
    "Clinical Min" : ["%0.2f [%0.2f,%0.2f]" %(x[0], x[1], x[2]) for x in clin_beta_min],
    "Normative Max": ["%0.2f [%0.2f,%0.2f]" %(x[0], x[1], x[2]) for x in norm_beta_max],
    "Clinical Max" : ["%0.2f [%0.2f,%0.2f]" %(x[0], x[1], x[2]) for x in clin_beta_max]
})
out_tab

# %% [code]
out_tab.to_latex(
    "abide-res-equalsample.tex",
    index=False,
    index_names=False,
    caption="CAPTION",
    label="tab:abide-beta"
)
