# Supplementary material for: Measuring heterogeneity in normative models as the effective number of deviation patterns
Source: PLoS One. 2020 Nov 13;15(11):e0242320. doi: 10.1371/journal.pone.0242320 (PMC7665747; doi:10.1371/journal.pone.0242320)
Supplement: S4 File — (CSV) [file pone.0242320.s010.csv]

SITE_ID	SUB_ID	DX_GROUP	DSM_IV_TR	AGE_AT_SCAN	SEX	HANDEDNESS_CATEGORY	HANDEDNESS_SCORES	FIQ	VIQ	PIQ	FIQ_TEST_TYPE	VIQ_TEST_TYPE	PIQ_TEST_TYPE	ADI_R_SOCIAL_TOTAL_A	ADI_R_VERBAL_TOTAL_BV	ADI_RRB_TOTAL_C	ADI_R_ONSET_TOTAL_D	ADI_R_RSRCH_RELIABLE	ADOS_MODULE	ADOS_TOTAL	ADOS_COMM	ADOS_SOCIAL	ADOS_STEREO_BEHAV	ADOS_RSRCH_RELIABLE	ADOS_GOTHAM_SOCAFFECT	ADOS_GOTHAM_RRB	ADOS_GOTHAM_TOTAL	ADOS_GOTHAM_SEVERITY	SRS_VERSION	SRS_RAW_TOTAL	SRS_AWARENESS	SRS_COGNITION	SRS_COMMUNICATION	SRS_MOTIVATION	SRS_MANNERISMS	SCQ_TOTAL	AQ_TOTAL	COMORBIDITY	CURRENT_MED_STATUS	MEDICATION_NAME	OFF_STIMULANTS_AT_SCAN	VINELAND_RECEPTIVE_V_SCALED	VINELAND_EXPRESSIVE_V_SCALED	VINELAND_WRITTEN_V_SCALED	VINELAND_COMMUNICATION_STANDARD	VINELAND_PERSONAL_V_SCALED	VINELAND_DOMESTIC_V_SCALED	VINELAND_COMMUNITY_V_SCALED	VINELAND_DAILYLVNG_STANDARD
CALTECH	51456	Autism	Aspergers or PDD-NOS	55.4	Male	R		126.0	118.0	128.0	WASI	WASI	WASI						4.0	9.0	2.0	7.0	2.0	1.0
CALTECH	51457	Autism	Aspergers or PDD-NOS	22.9	Male	Ambi		107.0	119.0	93.0	WASI	WASI	WASI	23.0	17.0	5.0	3.0	1.0	4.0	8.0	3.0	5.0	1.0	1.0
CALTECH	51458	Autism	Autism	39.2	Male	R		93.0	80.0	108.0	WASI	WASI	WASI	13.0	18.0	7.0	4.0	1.0	4.0	20.0	6.0	14.0	2.0	1.0
CALTECH	51459	Autism	Autism	22.8	Male	R		106.0	94.0	118.0	WASI	WASI	WASI	12.0	12.0	2.0	1.0	1.0	4.0	12.0	4.0	8.0	0.0	1.0
CALTECH	51460	Autism	Autism	34.6	Female	Ambi		133.0	135.0	122.0	WASI	WASI	WASI	21.0	11.0	6.0	3.0	1.0	4.0	13.0	4.0	9.0	1.0	1.0
CALTECH	51461	Autism	Aspergers or PDD-NOS	37.7	Male	R		99.0	111.0	84.0	WASI	WASI	WASI	25.0	15.0	5.0	3.0	1.0	4.0	9.0	3.0	6.0	3.0	1.0
CALTECH	51462	Autism	Autism	20.2	Female	R		107.0	102.0	110.0	WASI	WASI	WASI	25.0	18.0	3.0	3.0	1.0	4.0	21.0	7.0	14.0	3.0	1.0
CALTECH	51463	Autism	Autism	20.2	Female	R		102.0	101.0	103.0	WASI	WASI	WASI	24.0	18.0	4.0	3.0	1.0	4.0	20.0	7.0	13.0	3.0	1.0
CALTECH	51464	Autism	Autism	20.9	Male	Ambi		101.0	118.0	109.0	WASI	WASI	WASI	22.0	17.0	5.0	5.0	1.0	4.0	12.0	5.0	7.0	1.0	1.0
CALTECH	51465	Autism	Autism	20.2	Male	R		96.0	99.0	93.0	WASI	WASI	WASI	23.0	18.0	9.0		1.0	4.0	14.0	5.0	9.0	1.0	1.0
CALTECH	51466	Autism	Autism	27.6	Male	Ambi		106.0	111.0	99.0	WAIS	WAIS	WAIS	21.0	20.0	7.0	3.0	1.0	4.0	17.0	6.0	11.0	0.0	1.0
CALTECH	51467	Autism	Autism	23.4	Male	R		93.0	89.0	99.0	WISC	WISC	WISC						4.0	10.0	3.0	7.0	0.0	1.0
CALTECH	51468	Autism	Autism	20.1	Male	R		100.0	89.0	109.0	WASI	WASI	WASI	18.0	12.0	2.0	1.0	1.0	4.0	10.0	4.0	6.0	4.0	1.0
CALTECH	51469	Autism	Aspergers or PDD-NOS	45.1	Male	R		104.0	109.0	96.0	WASI	WASI	WASI						4.0	9.0	2.0	7.0	1.0	1.0
CALTECH	51470	Autism	Aspergers or PDD-NOS	29.1	Male	R		124.0	127.0	115.0	WASI	WASI	WASI						4.0	8.0	3.0	5.0	3.0	1.0
CALTECH	51471	Autism	Aspergers or PDD-NOS	22.4	Female	R		125.0	123.0	119.0	WASI	WASI	WASI	14.0	12.0	5.0	0.0	1.0	4.0	7.0	3.0	4.0	3.0	1.0
CALTECH	51472	Autism	Autism	17.5	Male	Ambi		125.0	123.0	119.0	WASI	WASI	WASI	28.0	22.0	8.0	3.0	1.0	4.0	14.0	3.0	11.0	0.0	1.0
CALTECH	51473	Autism	Autism	21.2	Male	R					WASI	WASI	WASI	25.0	24.0	12.0	3.0	1.0	4.0	20.0	7.0	13.0	3.0	1.0
CALTECH	51474	Autism	Autism	20.9	Male	R		100.0	90.0	109.0	WASI	WASI	WASI	26.0	21.0	6.0	4.0	1.0	4.0	16.0	6.0	10.0	3.0	1.0
CALTECH	51475	Control	Control	44.2	Male	R		104.0	113.0	94.0	WASI	WASI	WASI
CALTECH	51476	Control	Control	39.3	Male	R		123.0	127.0	112.0	WASI	WASI	WASI
CALTECH	51477	Control	Control	42.5	Male	R		97.0	85.0	109.0	WASI	WASI	WASI
CALTECH	51478	Control	Control	19.7	Male	R		116.0	117.0	116.0	WASI	WASI	WASI
CALTECH	51479	Control	Control	20.0	Female	R		111.0	110.0	109.0	WASI	WASI	WASI
CALTECH	51480	Control	Control	20.8	Female	R		112.0	109.0	110.0	WASI	WASI	WASI
CALTECH	51481	Control	Control	27.9	Male	R		117.0	133.0	99.0	WASI	WASI	WASI
CALTECH	51482	Control	Control	21.1	Female	R		103.0	108.0	96.0	WASI	WASI	WASI
CALTECH	51483	Control	Control	20.9	Male	Ambi		124.0	127.0	115.0	WASI	WASI	WASI
CALTECH	51484	Control	Control	23.6	Male	R		128.0	135.0	115.0	WASI	WASI	WASI
CALTECH	51485	Control	Control	23.9	Male	R		123.0	113.0	127.0	WASI	WASI	WASI
CALTECH	51486	Control	Control	22.0	Male	Ambi		134.0	131.0	129.0	WASI	WASI	WASI
CALTECH	51487	Control	Control	17.0	Male	R		113.0	106.0	119.0	WASI	WASI	WASI
CALTECH	51488	Control	Control	23.3	Male	L		107.0	106.0	106.0	WASI	WASI	WASI
CALTECH	51489	Control	Control	34.1	Male	R		111.0	118.0	102.0	WASI	WASI	WASI
CALTECH	51490	Control	Control	44.1	Male	R		108.0	107.0	108.0	WASI	WASI	WASI
CALTECH	51491	Control	Control	56.2	Male	R		120.0	109.0	128.0	WASI	WASI	WASI
CALTECH	51492	Control	Control	18.7	Male	Ambi		117.0	119.0	110.0	WASI	WASI	WASI
CALTECH	51493	Control	Control	29.2	Female	R		102.0	101.0	103.0	WASI	WASI	WASI
CMU	50642	Autism	Autism	33.0	Male	R		103.0	98.0	107.0	WISC	WISC	WISC	19.0	16.0	8.0	3.0	1.0	4.0	12.0	5.0	7.0	1.0	1.0															Taking medication	Atomoxetine; Sertraline
CMU	50643	Autism	Autism	21.0	Male	R		123.0	112.0	128.0	WISC	WISC	WISC	21.0	17.0	6.0	2.0	1.0	4.0	12.0	4.0	8.0	2.0	1.0															No medication
CMU	50644	Autism	Autism	19.0	Female	R		107.0	110.0	102.0	WISC	WISC	WISC	27.0	20.0	6.0	5.0	1.0	4.0	12.0	5.0	7.0	3.0	1.0															No medication
CMU	50645	Autism	Autism	20.0	Male	R		124.0	128.0	115.0	WISC	WISC	WISC	27.0	22.0	5.0	3.0	1.0	4.0	13.0	5.0	8.0	1.0	1.0															Taking medication	Dextroamphetamine and amphetamine; Fluoxetine
CMU	50646	Autism	Autism	21.0	Male	R		108.0	100.0	115.0	WISC	WISC	WISC	22.0	15.0	5.0	2.0	1.0	4.0	14.0	5.0	9.0	1.0	1.0															No medication
CMU	50647	Autism	Autism	27.0	Male	R		104.0	97.0	109.0	WISC	WISC	WISC	20.0	16.0	7.0	3.0	1.0	4.0	8.0	2.0	6.0	3.0	1.0															Taking medication	Valproic acid; Lithium; Risperidone
CMU	50648	Autism	Autism	31.0	Female	R		121.0	132.0	106.0	WISC	WISC	WISC	15.0	9.0	6.0	3.0	1.0	4.0	16.0	6.0	10.0	3.0	1.0															No medication
CMU	50649	Autism	Autism	22.0	Male	R		127.0	121.0	126.0	WISC	WISC	WISC	19.0	11.0	4.0	3.0	1.0	4.0	11.0	5.0	6.0	6.0	1.0															No medication
CMU	50651	Autism	Autism	39.0	Male	Ambi		116.0	108.0	121.0	WISC	WISC	WISC	21.0	16.0	8.0	5.0	1.0	4.0	11.0	4.0	7.0	1.0	1.0															No medication
CMU	50652	Autism	Autism	24.0	Male	R		118.0	113.0	119.0	WISC	WISC	WISC	10.0	16.0	3.0	3.0	1.0	4.0	19.0	6.0	13.0	3.0	1.0															No medication
CMU	50653	Autism	Autism	30.0	Male	R		134.0	131.0	129.0	WISC	WISC	WISC	20.0	13.0	3.0	1.0	1.0	4.0	18.0	5.0	13.0	3.0	1.0															No medication
CMU	50654	Autism	Autism	24.0	Male	L		95.0	99.0	92.0	WISC	WISC	WISC	20.0	12.0	4.0	5.0	1.0	4.0	15.0	5.0	10.0	2.0	1.0															No medication
CMU	50655	Autism	Autism	27.0	Male	R		100.0	89.0	111.0	WISC	WISC	WISC	20.0	17.0	7.0	3.0	1.0	4.0	13.0	4.0	9.0	3.0	1.0															Taking medication	Citalopram; Methylphenidated Extended release; Methylphenidate
CMU	50656	Control	Control	28.0	Female	R		129.0	125.0	127.0	WISC	WISC	WISC																										No medication
CMU	50657	Control	Control	21.0	Male	R		120.0	112.0	124.0	WISC	WISC	WISC																										No medication
CMU	50658	Control	Control	27.0	Male	R		103.0	108.0	96.0	WISC	WISC	WISC																										No medication
CMU	50659	Control	Control	27.0	Male	R		109.0	111.0	106.0	WISC	WISC	WISC																										No medication
CMU	50660	Control	Control	25.0	Male	Ambi		115.0	116.0	109.0	WISC	WISC	WISC																										No medication
CMU	50661	Control	Control	20.0	Female	R		124.0	128.0	114.0	WISC	WISC	WISC																										No medication
CMU	50663	Control	Control	21.0	Male	R		101.0	94.0	108.0	WISC	WISC	WISC																										No medication
CMU	50664	Control	Control	21.0	Male	R		109.0	107.0	110.0	WISC	WISC	WISC																										No medication
CMU	50665	Control	Control	33.0	Male	R		109.0	111.0	104.0	WISC	WISC	WISC																										No medication
CMU	50666	Control	Control	31.0	Male	R		107.0	101.0	109.0	WISC	WISC	WISC																										No medication
CMU	50667	Control	Control	40.0	Male	R		128.0	122.0	128.0	WISC	WISC	WISC																										No medication
CMU	50668	Control	Control	25.0	Male	R		110.0	109.0	108.0	WISC	WISC	WISC																										No medication
CMU	50669	Control	Control	30.0	Female	R		126.0	123.0	123.0	WISC	WISC	WISC																										No medication
KKI	50772	Control	Control	12.77	Male	R	100.0	98.0			WISC_IV_FULL																												No medication
KKI	50773	Control	Control	10.84	Male	R	63.0	124.0			WISC_IV_FULL																												No medication
KKI	50774	Control	Control	10.64	Male	R	56.0	124.0			WISC_IV_FULL																												No medication
KKI	50775	Control	Control	11.0	Male	R	85.0	101.0			WISC_IV_FULL																												No medication
KKI	50776	Control	Control	9.3	Male	R	100.0	102.0			WISC_IV_FULL																												No medication
KKI	50777	Control	Control	8.39	Male	R	100.0	125.0			WISC_IV_FULL																												No medication
KKI	50778	Control	Control	9.73	Female	R	100.0	122.0			WISC_IV_FULL																												No medication
KKI	50779	Control	Control	9.41	Male	R	83.0	105.0			WISC_IV_FULL																												No medication
KKI	50780	Control	Control	9.82	Female	R	100.0	117.0			WISC_IV_FULL																												No medication
KKI	50781	Control	Control	9.3	Male	R	62.0	120.0			WISC_IV_FULL																												No medication
KKI	50782	Control	Control	10.18	Male	R	83.0	108.0			WISC_IV_FULL																												No medication
KKI	50783	Control	Control	10.4	Female	R	75.0	121.0			WISC_IV_FULL																												No medication
KKI	50784	Control	Control	8.07	Female	R	83.0	115.0			WISC_IV_FULL																												No medication
KKI	50785	Control	Control	10.37	Male	Mixed	41.0	102.0			WISC_IV_FULL																												No medication
KKI	50786	Control	Control	8.75	Male	R	100.0	112.0			WISC_IV_FULL																												No medication
KKI	50787	Control	Control	10.82	Male	R	58.0	117.0			WISC_IV_FULL																												No medication
KKI	50788	Control	Control	10.25	Female	R	81.0	125.0			WISC_IV_FULL																												No medication
KKI	50789	Control	Control	9.31	Male	R	100.0	114.0			WISC_IV_FULL																												No medication
KKI	50790	Control	Control	8.83	Female	R	100.0	100.0			WISC_IV_FULL																												No medication
KKI	50791	Autism	Autism	10.18	Male	R	64.0	69.0			WISC_IV_FULL			26.0	18.0	7.0	5.0	1.0	3.0	21.0	8.0	13.0	2.0	1.0	17.0	4.0	21.0	10.0										ODD	No medication
KKI	50792	Autism	Aspergers	8.2	Female	Mixed	-47.0	130.0			WISC_IV_FULL			18.0	23.0	6.0	3.0	1.0	3.0	12.0	5.0	7.0	5.0	1.0	12.0	2.0	14.0	8.0										ADHD (inattentive; present); ODD; MDE (past); Phobia (simple and social)	No medication
KKI	50793	Autism	Autism	8.4	Male	R	89.0	114.0			WISC_IV_FULL			25.0	19.0	6.0	5.0	1.0	3.0	13.0	4.0	9.0	4.0	1.0	5.0	1.0	6.0	3.0											No medication
KKI	50794	Autism	Autism	9.66	Male	R	100.0	90.0			WISC_IV_FULL			14.0	9.0	3.0	2.0	1.0	3.0	9.0	3.0	6.0	2.0	1.0	9.0	0.0	9.0	6.0											No medication
KKI	50795	Autism	Aspergers	8.09	Female	R	100.0	92.0			WISC_IV_FULL			10.0	4.0	4.0	2.0	1.0	3.0	13.0	4.0	9.0	3.0	1.0	6.0	5.0	11.0	7.0										ADHD Combined Type; ODD; and Specific Phobia (bugs/thunderstorms)	Taking medication	Methylphenidate; Merthylphenidate Extended Release	Yes
KKI	50796	Autism	Aspergers	11.99	Female	R	89.0	88.0			WISC_IV_FULL			27.0	13.0	8.0	3.0	1.0	3.0	12.0	3.0	9.0	1.0	1.0	10.0	3.0	13.0	8.0											Taking medication	Fluoxetine; Buproprion
KKI	50797	Autism	Aspergers	12.54	Male	R	88.0	90.0			WISC_IV_FULL			19.0	13.0	6.0	3.0	1.0	3.0	11.0	3.0	8.0	3.0	1.0	12.0	3.0	15.0	9.0										ADHD Combined and ODD	Taking medication	Merthylphenidate Extended Release	Yes
KKI	50798	Autism	Autism	10.17	Female	Mixed	23.0	102.0			WISC_IV_FULL							1.0	3.0	15.0	5.0	10.0	2.0	1.0	12.0	2.0	14.0	8.0											Taking medication	Lisdexamfetamine	Yes
KKI	50799	Autism	Autism	11.14	Male	R	100.0	84.0			WISC_IV_FULL			22.0	15.0	6.0	4.0	1.0	3.0	16.0	3.0	13.0	5.0	1.0	13.0	7.0	20.0	10.0										MDE (past); Dysthymic disorder	No medication
KKI	50800	Autism	Aspergers	11.76	Male	R	100.0	77.0			WISC_IV_FULL			24.0	17.0	5.0	3.0	1.0	3.0	20.0	6.0	14.0	5.0	1.0	12.0	8.0	20.0	10.0											Taking medication	Guanfacine
KKI	50801	Autism	Autism	11.27	Male	R	100.0	131.0			WISC_IV_FULL			11.0	12.0	6.0	5.0	1.0	3.0	11.0	3.0	8.0	3.0	1.0	7.0	3.0	10.0	6.0										ODD	Taking medication	Fluoxetine; Methylphenidate	Yes
KKI	50802	Autism	Autism	8.2	Male	R	67.0	104.0			WISC_IV_FULL			30.0	22.0	10.0	3.0	1.0	3.0	10.0	3.0	7.0	2.0	1.0	10.0	8.0	18.0	10.0											Taking medication	Citalopram; Risperidone
KKI	50803	Autism	Aspergers	8.45	Male	R	82.0	88.0			WISC_IV_FULL			11.0	13.0	6.0	3.0	1.0	3.0	8.0	2.0	6.0	3.0	1.0	16.0	4.0	20.0	10.0										ADHD Combined; GAD;phobia	Taking medication	Guanfacine Extended Release
KKI	50804	Autism	Autism	8.33	Male	R	100.0	78.0			WISC_IV_FULL			18.0	14.0	3.0	2.0	1.0	3.0	9.0	2.0	7.0	4.0	1.0	10.0	3.0	13.0	8.0										ADHD Combined	No medication
KKI	50805	Autism	Aspergers	11.33	Male	R	71.0	95.0			WISC_IV_FULL			15.0	10.0	5.0	3.0	1.0	3.0	11.0	4.0	7.0	2.0	1.0	10.0	0.0	10.0	6.0											No medication
KKI	50806	Autism	Aspergers	8.48	Male	R	100.0	77.0			WISC_IV_FULL			22.0	21.0	8.0	3.0	1.0	3.0	15.0	5.0	10.0	2.0	1.0	11.0	5.0	16.0	9.0										ADHD Combined; ODD; Phobias (cats; bugs; riding in trains and trolleys; being in crowds; and seeing blood)	Taking medication	Dexmethylphenidate; Guanfacine; Clonidine; Melatonin	Yes
KKI	50807	Autism	Autism	10.65	Male	Mixed	41.0	84.0			WISC_IV_FULL			18.0	14.0	4.0	4.0	1.0	3.0	15.0	5.0	10.0	3.0	1.0	9.0	6.0	15.0	9.0										ADHD Combined	Taking medication	Dexmethylphenidate	Yes
KKI	50808	Control	Control	11.09	Male	R	100.0	125.0			WISC_IV_FULL																												No medication
KKI	50809	Control	Control	8.43	Male	L	-77.0	118.0			WISC_IV_FULL																												No medication
KKI	50810	Control	Control	11.85	Female	R	100.0	117.0			WISC_IV_FULL																												No medication
KKI	50811	Control	Control	12.76	Male	R	100.0	118.0			WISC_IV_FULL																											simple phobia- bridges	No medication
KKI	50812	Control	Control	9.97	Female	R	75.0	121.0			WISC_IV_FULL																												No medication
KKI	50813	Control	Control	10.79	Male	R	100.0	125.0			WISC_IV_FULL																												No medication
KKI	50814	Control	Control	8.46	Male	L	-89.0	108.0			WISC_IV_FULL																												No medication
KKI	50815	Autism	Autism	10.62	Male	L	-100.0	105.0			WISC_IV_FULL			17.0	9.0	6.0	3.0	1.0	3.0	9.0	3.0	6.0	2.0	1.0	10.0	6.0	16.0	9.0										ADHD Inattentive	No medication
KKI	50816	Control	Control	9.73	Male	Mixed	42.0	119.0			WISC_IV_FULL																												No medication
KKI	50817	Control	Control	9.97	Male	Mixed	-47.0	119.0			WISC_IV_FULL																												No medication
KKI	50818	Control	Control	11.79	Male	R	75.0	98.0			WISC_IV_FULL																											Phobia	No medication
KKI	50819	Control	Control	9.71	Male	R	85.0	101.0			WISC_IV_FULL																												No medication
KKI	50820	Control	Control	8.87	Female	R	100.0	108.0			WISC_IV_FULL																												No medication
KKI	50821	Control	Control	11.17	Male	R	71.0	114.0			WISC_IV_FULL																											Specific phobia: spiders; dark; thunderstorms	No medication
KKI	50822	Control	Control	12.43	Male	R	100.0	98.0			WISC_IV_FULL																												No medication
KKI	50823	Autism	Aspergers	11.37	Male	R	86.0	120.0			WISC_IV_FULL			24.0	21.0	3.0	3.0	1.0	3.0	10.0	3.0	7.0	0.0	1.0	10.0	8.0	18.0	10.0											Taking medication	Valproic Acid
KKI	50824	Autism	Aspergers	10.29	Male	R	75.0	109.0			WISC_IV_FULL			28.0	23.0	7.0	3.0	1.0	3.0	14.0	4.0	10.0	6.0	1.0	9.0	2.0	11.0	7.0											Taking medication	Escitalopram; Dexmethylphenidate	Yes
KKI	50825	Autism	Autism	8.5	Male	R	64.0	89.0			WISC_IV_FULL			28.0	17.0	8.0	3.0	1.0	3.0	14.0	5.0	9.0	4.0	1.0	6.0	6.0	12.0	7.0										ADHD Combined; GAD	No medication
KKI	50826	Autism	Aspergers	10.57	Male	R	86.0	114.0			WISC_IV_FULL			20.0	18.0	6.0	2.0	1.0	3.0	8.0	4.0	4.0	2.0	1.0	12.0	4.0	16.0	9.0										ADHD Inattentive	Taking medication	Methylphenidate Transdermal;Guanfacine Extended Release; Citalopram	Yes
NYU	50952	Autism	Autism	8.74	Female		16.0	134.0	139.0	120.0	WASI	WASI	WASI	22.0	22.0	10.0	3.0	0.0	3.0	17.0	7.0	10.0	4.0	1.0	18.0	4.0	22.0	10.0	1.0	75.0						15.0			No medication
NYU	50953	Autism	Autism	11.764000000000001	Female		54.0	132.0	139.0	117.0	WASI	WASI	WASI	23.0	18.0	8.0	2.0	1.0	3.0	13.0	3.0	10.0	3.0	1.0	11.0	3.0	14.0	8.0	1.0	128.0						30.0		ADHD Inattentive	No medication			10.0	12.0	21.0	96.0	18.0	17.0	14.0	107.0
NYU	50954	Autism	Autism	14.75	Female		69.0	78.0	79.0	80.0	WASI	WASI	WASI	25.0	23.0	6.0	4.0	1.0	3.0	11.0	3.0	8.0	4.0	1.0	8.0	5.0	13.0	8.0	1.0	103.0						29.0			No medication			11.0	11.0	11.0	75.0	12.0	10.0	13.0	79.0
NYU	50955	Autism	Autism	12.64	Female		60.0	93.0	96.0	91.0	WASI	WASI	WASI	27.0	21.0	1.0	4.0	1.0	3.0	14.0	3.0	11.0	3.0	1.0	12.0	3.0	15.0	9.0	1.0	139.0						16.0		ADHD Inattentive	No medication			9.0	10.0	14.0	77.0	14.0	10.0	15.0	87.0
NYU	50956	Autism	Autism	14.06	Female		-42.0	115.0	115.0	110.0	WASI	WASI	WASI					0.0	3.0	10.0	2.0	8.0	5.0	1.0	9.0	4.0	13.0	8.0	1.0	24.0						6.0			No medication			16.0	13.0	13.0	93.0	11.0	15.0	14.0	89.0
NYU	50957	Autism	Autism	14.75	Female		51.0	79.0	84.0	79.0	WASI	WASI	WASI	13.0	15.0	5.0	3.0	1.0	3.0	6.0	2.0	4.0	0.0	1.0	5.0	0.0	5.0	3.0	1.0	90.0						22.0			No medication			9.0	8.0	13.0	71.0	11.0	9.0	14.0	77.0
NYU	50958	Autism	Autism	10.23	Female		83.0	101.0	109.0	92.0	WASI	WASI	WASI	25.0	22.0	6.0	5.0	1.0	3.0	7.0	3.0	4.0	1.0	1.0	6.0	2.0	8.0	5.0	1.0	69.0						20.0			No medication			13.0	10.0	12.0	81.0	9.0	9.0	11.0	69.0
NYU	50959	Autism	Aspergers	22.81	Female		63.0	118.0	129.0	104.0	WASI	WASI	WASI	21.0	19.0	5.0	2.0	1.0	4.0	6.0	2.0	4.0	1.0	1.0					2.0	101.0								Anxiety Disorder NOS;	Taking medication	Eszopiclone; Citalopram; Lorazepam	No	13.0	10.0	12.0	72.0	14.0	13.0	9.0	78.0
NYU	50960	Autism	Aspergers	38.76	Female		100.0	114.0	108.0	119.0	WASI	WASI	WASI					0.0	4.0	8.0	3.0	5.0	2.0	1.0					2.0	103.0								ADHD Inattentive	No medication			10.0	9.0	16.0	72.0	11.0	16.0	13.0	85.0
NYU	50961	Autism	Aspergers	25.02	Female		90.0	92.0	89.0	96.0	WASI	WASI	WASI					0.0	4.0	10.0	2.0	8.0	2.0	1.0					2.0	98.0									Taking medication	Escitalopram; Clonidine	No	11.0	9.0	11.0	60.0	14.0	11.0	10.0	76.0
NYU	50962	Autism	Aspergers	24.41	Female		91.0	98.0	108.0	88.0	WASI	WASI	WASI	10.0	8.0	5.0	2.0	1.0	4.0	15.0	3.0	12.0	0.0	1.0					2.0	136.0								Anxiety Disorder NOS; Mood Disorder NOS	No medication			8.0	8.0	12.0	48.0	7.0	5.0	4.0	42.0
NYU	50964	Autism	Autism	12.75	Male		59.0	106.0	108.0	101.0	WASI	WASI	WASI		16.0	8.0	5.0	0.0	3.0	18.0	6.0	12.0	2.0	1.0	11.0	3.0	14.0	8.0	1.0	125.0									No medication
NYU	50965	Autism	PDD-NOS	9.25	Male		48.0	132.0	119.0	136.0	WASI	WASI	WASI	19.0	20.0	3.0	3.0	1.0	3.0	7.0	4.0	3.0	0.0	1.0	6.0	0.0	6.0	3.0	1.0	69.0								ADHD Hyperactive/Impulsive	No medication			8.0	11.0	17.0	82.0	14.0	14.0	15.0	95.0
NYU	50966	Autism	PDD-NOS	15.14	Male		91.0	108.0	100.0	115.0	WASI	WASI	WASI	25.0	18.0	3.0	5.0	1.0	4.0	10.0	3.0	7.0	1.0	1.0					1.0	42.0						24.0		Mood Disorder NOS	No medication			7.0	7.0	9.0	62.0	8.0	4.0	8.0	57.0
NYU	50967	Autism	PDD-NOS	9.74	Male		-89.0	76.0	84.0	72.0	WASI	WASI	WASI					0.0	3.0	6.0	0.0	6.0	2.0	1.0	5.0	2.0	7.0	4.0	1.0	123.0						20.0			No medication
NYU	50968	Autism	PDD-NOS	9.95	Male		64.0	108.0	106.0	109.0	WASI	WASI	WASI	22.0	16.0	6.0	5.0	1.0	3.0	10.0	4.0	6.0	1.0	1.0	7.0	2.0	9.0	6.0	1.0	97.0						19.0		ADHD NOS	No medication			9.0	11.0	11.0	74.0	16.0	12.0	13.0	91.0
NYU	50969	Autism	Aspergers	7.61	Male		-11.0	129.0	108.0	146.0	WASI	WASI	WASI	18.0	20.0	9.0	5.0	1.0	3.0	11.0	4.0	7.0	5.0	1.0	8.0	5.0	13.0	9.0	1.0	107.0						25.0			No medication			12.0	12.0	15.0	88.0	13.0	14.0	15.0	93.0
NYU	50970	Autism	Aspergers	8.9	Male		91.0	99.0	99.0	99.0	WASI	WASI	WASI	16.0	15.0	5.0	3.0	1.0	3.0	10.0	2.0	8.0	2.0	1.0	8.0	2.0	10.0	6.0	1.0	83.0						16.0		Mood Disorder NOS	No medication
NYU	50971	Autism	Aspergers	10.24	Male		81.0	122.0	111.0	128.0	WASI	WASI	WASI	20.0	18.0	12.0	3.0	1.0	3.0	6.0	3.0	3.0	3.0	1.0	3.0	4.0	7.0	4.0	1.0	108.0						19.0		ADHD Combined and Specific Phobia	Taking medication	Methylphenidate Extended Release	Yes	10.0	11.0	14.0	81.0	15.0	11.0	14.0	89.0
NYU	50972	Autism	Aspergers	13.95	Male		54.0	100.0	100.0	100.0	WASI	WASI	WASI	11.0	12.0	5.0	1.0	1.0	3.0	13.0	3.0	10.0	2.0	1.0	11.0	4.0	15.0	9.0	1.0	99.0						17.0			Taking medication	Methylphenidate Extended Release; Sertraline	Yes	13.0	12.0	13.0	86.0	17.0	17.0	14.0	103.0
NYU	50973	Autism	Aspergers	17.88	Male		82.0	112.0	113.0	108.0	WASI	WASI	WASI	26.0	16.0	6.0	3.0	1.0	4.0	12.0	5.0	7.0	2.0	1.0					1.0	99.0						26.0		ADHD Combined; Encopresis	Taking medication	Amphetamine and Dextroamphetamine Extended Release; Atomoxetine; Amphetamine and dextroamphetamine	Yes	9.0	9.0	11.0	69.0	10.0	13.0	10.0	76.0
NYU	50974	Autism	Aspergers	11.56	Male		90.0	90.0	99.0	85.0	WASI	WASI	WASI	14.0	10.0	8.0	1.0	1.0	3.0	17.0	4.0	13.0	1.0	1.0	16.0	1.0	17.0	9.0	1.0	69.0						8.0		Generalized Anxiety Disorder; Specific Phobia: bugs; dogs; elevators	No medication			12.0	10.0	14.0	82.0	12.0	11.0	14.0	83.0
NYU	50975	Autism	Aspergers	10.96	Male		63.0	100.0	112.0	89.0	WASI	WASI	WASI	15.0	15.0	6.0	3.0	1.0	3.0	13.0	4.0	9.0	4.0	1.0	13.0	4.0	17.0	9.0								9.0		Mood Disorder NOS	No medication
NYU	50976	Autism	Aspergers	14.65	Male		90.0	127.0	117.0	132.0	WASI	WASI	WASI	18.0	12.0	4.0	1.0	1.0	3.0	7.0	1.0	6.0	1.0	1.0	6.0	2.0	8.0	5.0	1.0	71.0						12.0			No medication			16.0	13.0	15.0	98.0	16.0	14.0	18.0	109.0
NYU	50977	Autism	Aspergers	7.13	Male		65.0	142.0	129.0	145.0	WASI	WASI	WASI	11.0	9.0	9.0	1.0	1.0	3.0	7.0	4.0	3.0	2.0	1.0	4.0	3.0	7.0	4.0	1.0	99.0						16.0		ADHD	No medication			18.0	16.0	20.0	120.0	16.0	12.0	16.0	97.0
NYU	50978	Autism	Aspergers	9.58	Male		44.0	142.0	126.0	149.0	WASI	WASI	WASI	16.0	17.0	5.0	3.0	1.0	3.0	7.0	0.0	7.0	3.0	1.0	6.0	4.0	10.0	6.0	1.0	92.0						15.0		Mood Disorder NOS	No medication			13.0	12.0	16.0	92.0	17.0	12.0	14.0	95.0
NYU	50979	Autism	Aspergers	9.37	Male		73.0	114.0	99.0	129.0	WASI	WASI	WASI	13.0	17.0	7.0	2.0	1.0	3.0	14.0	5.0	9.0	3.0	1.0	11.0	3.0	14.0	8.0	1.0	95.0						15.0			No medication			8.0	10.0	13.0	74.0	10.0	11.0	11.0	74.0
NYU	50980	Autism	Aspergers	8.52	Male		35.0	136.0	127.0	137.0	WASI	WASI	WASI	20.0	19.0	7.0	3.0	1.0	3.0	8.0	2.0	6.0	2.0	1.0	7.0	3.0	10.0	6.0	1.0	65.0						18.0		Diurnal & Nocturnal Enuresis; Encopresis; Transient Tic Disorder	No medication			15.0	13.0	16.0	98.0	10.0	14.0	14.0	85.0
NYU	50981	Autism	Autism	12.96	Male		-31.0	100.0	100.0	99.0	WASI	WASI	WASI	27.0	17.0	12.0	3.0	1.0	3.0	9.0	3.0	6.0	2.0	1.0	6.0	4.0	10.0	8.0	1.0	142.0						28.0			No medication
NYU	50982	Autism	Autism	9.46	Male		29.0	119.0	121.0	106.0	WASI	WASI	WASI	18.0	15.0	3.0	2.0	0.0	3.0	12.0	3.0	9.0	3.0	1.0	11.0	4.0	15.0	9.0	1.0	114.0						11.0			No medication
NYU	50983	Autism	Autism	10.48	Male		64.0	117.0	132.0	101.0	WASI	WASI	WASI	12.0	10.0	6.0	3.0	1.0	3.0	9.0	3.0	6.0	1.0	1.0	6.0	3.0	9.0	6.0	1.0	99.0						9.0			No medication			10.0	15.0	16.0	92.0	17.0	16.0	19.0	113.0
NYU	50984	Autism	Autism	13.2	Male		48.0	98.0	114.0	83.0	WASI	WASI	WASI	16.0	22.0	7.0	2.0	1.0	3.0	10.0	3.0	7.0	4.0	1.0	8.0	4.0	12.0	7.0	1.0	118.0						22.0		Generalized Anxiety Disorder	No medication			7.0	8.0	9.0	62.0	9.0	10.0	9.0	68.0
NYU	50985	Autism	Autism	13.09	Male		52.0	90.0	84.0	100.0	WASI	WASI	WASI	27.0	20.0	5.0	3.0	1.0	3.0	15.0	5.0	10.0	4.0	1.0	13.0	5.0	18.0	10.0	1.0	123.0						24.0			No medication			7.0	8.0	10.0	64.0	11.0	9.0	12.0	74.0
NYU	50986	Autism	Autism	8.53	Male		33.0	102.0	108.0	115.0	WASI	WASI	WASI	18.0	13.0	5.0	3.0	1.0	3.0	13.0	3.0	10.0	2.0	1.0	11.0	2.0	13.0	8.0	1.0	107.0						13.0		ADHD Inattentive	Taking medication	Guanfacine Extended Release		12.0	12.0	14.0	86.0	16.0	12.0	12.0	86.0
NYU	50987	Autism	Autism	8.56	Male		-81.0	105.0	93.0	118.0	WASI	WASI	WASI	18.0	11.0	5.0	5.0	1.0	3.0	14.0	5.0	9.0	2.0	1.0	10.0	4.0	14.0	8.0	1.0	52.0						22.0		Specific Phobia: going down the stairs	No medication			11.0	12.0	13.0	82.0	12.0	10.0	11.0	76.0
NYU	50988	Autism	Autism	14.21	Male		-24.0	112.0	113.0	115.0	WASI	WASI	WASI	27.0	19.0	6.0	5.0	1.0	3.0	17.0	5.0	12.0	3.0	1.0	16.0	3.0	19.0	10.0	1.0	111.0						17.0		ADHD Inattentive	No medication			16.0	12.0	15.0	95.0	13.0	14.0	14.0	91.0
NYU	50989	Autism	Autism	9.78	Male		75.0	84.0	77.0	94.0	WASI	WASI	WASI	27.0	22.0	7.0	5.0	1.0	3.0	21.0	7.0	14.0	6.0	1.0	19.0	7.0	26.0	10.0	1.0	110.0						34.0			Taking medication	Fluoxetine		10.0	9.0	13.0	75.0	12.0	11.0	11.0	78.0
NYU	50990	Autism	Autism	13.71	Male		62.0	131.0	126.0	129.0	WASI	WASI	WASI	16.0	12.0	11.0	3.0	1.0	3.0	22.0	8.0	14.0	2.0	1.0	20.0	4.0	24.0	10.0	1.0	34.0						8.0		Anxiety Disorder NOS	Taking medication	Fluoxetine		16.0	17.0	12.0	100.0	13.0	11.0	12.0	81.0
NYU	50991	Autism	Autism	10.9	Male		83.0	100.0	97.0	104.0	WASI	WASI	WASI	17.0	13.0	3.0	5.0	1.0	3.0	7.0	2.0	5.0	2.0	1.0	8.0	1.0	9.0	6.0	1.0	53.0						8.0			No medication			14.0	13.0	10.0	84.0	14.0	11.0	15.0	89.0
NYU	50992	Autism	Autism	10.66	Male		27.0	118.0	106.0	129.0	WASI	WASI	WASI	18.0	11.0	3.0	5.0	1.0	3.0	14.0	5.0	9.0	4.0	1.0	13.0	4.0	17.0	9.0	1.0	95.0						14.0			No medication			13.0	12.0	12.0	84.0	17.0	14.0	18.0	105.0
NYU	50993	Autism	Autism	10.87	Male		-83.0	101.0	98.0	105.0	WASI	WASI	WASI	23.0	16.0	9.0	3.0	1.0	3.0	8.0	2.0	6.0	1.0	1.0	5.0	2.0	7.0	4.0	1.0	118.0						21.0		Mood Disorder NOS; Separation Anxiety Dx; Enuresis	No medication			10.0	11.0	13.0	79.0	8.0	9.0	14.0	73.0
NYU	50994	Autism	Autism	15.66	Male		82.0	102.0	95.0	108.0	WASI	WASI	WASI	20.0	17.0	7.0	3.0	1.0	4.0	15.0	5.0	10.0	4.0	1.0					1.0	89.0									No medication
NYU	50995	Autism	Autism	16.74	Male		75.0	109.0	98.0	119.0	WASI	WASI	WASI	15.0	12.0	6.0	3.0	1.0	4.0	5.0	3.0	2.0	2.0	1.0					1.0	78.0						22.0		Social Phobia; Specific Phobia: spiders	No medication			8.0	9.0	11.0	68.0	14.0	10.0	11.0	79.0
NYU	50996	Autism	Autism	15.81	Male		-47.0	100.0	89.0	112.0	WASI	WASI	WASI	27.0	22.0	7.0	5.0	1.0	4.0	17.0	5.0	12.0	4.0	1.0					1.0	123.0						31.0			No medication			10.0	8.0	10.0	68.0	10.0	10.0	11.0	72.0
NYU	50997	Autism	Autism	16.27	Male		-33.0	123.0	131.0	109.0	WASI	WASI	WASI	16.0	13.0	5.0	3.0	1.0	4.0	15.0	4.0	11.0	2.0	1.0					1.0	72.0						16.0		Anxiety Disorder NOS & Depressive Disorder NOS in full remisison (on Tretament)	Taking medication	Methylphenidate Extended Release; Sertraline; Mirtazapine	Yes	9.0	10.0	13.0	74.0	13.0	11.0	11.0	79.0
NYU	50998	Autism	Autism	13.04	Male		3.0	91.0	92.0	92.0	WASI	WASI	WASI	28.0	16.0	7.0	5.0	1.0	3.0	19.0	6.0	13.0	7.0	1.0	16.0	7.0	23.0	10.0	1.0	79.0						25.0		Enuresis; Tic Disorder NOS	No medication			9.0	10.0	11.0	74.0	14.0	11.0	13.0	85.0
NYU	50999	Autism	Autism	14.53	Male		0.0	95.0	102.0	88.0	WASI	WASI	WASI	14.0	12.0	6.0	3.0	1.0	4.0	11.0	3.0	8.0	2.0	1.0					1.0	103.0						15.0			Taking medication	Escitalopram		11.0	9.0	13.0	75.0	15.0	11.0	11.0	83.0
NYU	51000	Autism	Autism	13.33	Male		-68.0	78.0	74.0	88.0	WASI	WASI	WASI	15.0	12.0	9.0	1.0	1.0	3.0	12.0	3.0	9.0	3.0	1.0	10.0	3.0	13.0	8.0	1.0	82.0						16.0		ADHD Inattentive	No medication			11.0	12.0	10.0	77.0	15.0	16.0	16.0	105.0
NYU	51001	Autism	Autism	10.71	Male		22.0	87.0	85.0	94.0	WASI	WASI	WASI	27.0	21.0	7.0	5.0	1.0	3.0	8.0	2.0	6.0	0.0	1.0	6.0	1.0	7.0	4.0	1.0	137.0						23.0		Generalized Anxiety Disorder; Specific phobia; Enuresis; Encopresis	No medication			7.0	9.0	11.0	67.0	9.0	2.0	9.0	61.0
NYU	51002	Autism	Autism	7.228	Male		41.0	90.0	99.0	84.0	WASI	WASI	WASI	27.0	17.0	3.0	5.0	1.0	3.0	10.0	3.0	7.0	4.0	1.0	8.0	3.0	11.0	7.0	1.0	121.0						26.0			No medication			11.0	9.0	11.0	74.0	20.0	15.0	14.0	107.0
NYU	51003	Autism	Autism	8.51	Male		27.0	120.0	106.0	133.0	WASI	WASI	WASI	26.0	22.0	5.0	5.0	1.0	3.0	19.0	6.0	13.0	7.0	1.0	17.0	7.0	24.0	10.0	1.0	109.0						23.0		Specific Phobia: Butterflies	No medication			13.0	13.0	20.0	102.0	10.0	14.0	18.0	93.0
NYU	51006	Autism	Autism	11.11	Male		36.0	103.0	101.0	104.0	WASI	WASI	WASI	20.0	15.0	6.0	2.0	1.0	3.0	10.0	3.0	7.0	3.0	1.0	9.0	3.0	12.0	7.0	1.0	150.0						24.0		Disruptive disorder NOS	No medication			8.0	10.0	13.0	74.0	11.0	12.0	13.0	81.0
NYU	51007	Autism	Autism	11.92	Male		95.0	108.0	111.0	103.0	WASI	WASI	WASI	14.0	8.0	0.0	1.0	1.0	3.0	7.0	2.0	5.0	2.0	1.0	5.0	3.0	8.0	5.0	1.0	76.0						7.0			No medication			9.0	11.0	11.0	71.0	14.0	12.0	12.0	85.0
NYU	51008	Autism	Autism	12.37	Male		94.0	128.0	125.0	126.0	WASI	WASI	WASI	24.0	17.0	6.0	2.0	1.0	3.0	7.0	2.0	5.0	2.0	1.0	4.0	3.0	7.0	4.0	1.0	146.0									No medication			12.0	12.0	14.0	86.0	15.0	12.0	14.0	92.0
NYU	51009	Autism	Autism	11.03	Male		-9.0	86.0	88.0	86.0	WASI	WASI	WASI	21.0	11.0	2.0	1.0	1.0	3.0	12.0	4.0	8.0	4.0	1.0	10.0	5.0	15.0	9.0	1.0	36.0									No medication			13.0	11.0	9.0	77.0	14.0	8.0	11.0	76.0
NYU	51010	Autism	Autism	8.53	Male		100.0	148.0	137.0	147.0	WASI	WASI	WASI	15.0	9.0	0.0	3.0	1.0	3.0	9.0	2.0	7.0	3.0	1.0	8.0	4.0	11.0	7.0	1.0	44.0						9.0		ADHD NOS	No medication			17.0	15.0	16.0	106.0	13.0	17.0	21.0	112.0
NYU	51011	Autism	Autism	8.79	Male		66.0	104.0	89.0	119.0	WASI	WASI	WASI	7.0	8.0	1.0	5.0	1.0	3.0	7.0	2.0	5.0	3.0	1.0	5.0	3.0	8.0	5.0	1.0	50.0						5.0			No medication			15.0	13.0	18.0	102.0	16.0	14.0	15.0	100.0
NYU	51012	Autism	Autism	9.79	Male		-7.0	96.0	88.0	103.0	WASI	WASI	WASI	21.0	13.0	6.0	4.0	1.0	3.0	10.0	3.0	7.0	3.0	1.0	8.0	3.0	11.0	7.0	1.0	77.0						18.0			No medication
NYU	51013	Autism	Autism	7.15	Male		-12.0	100.0	94.0	107.0	WASI	WASI	WASI	18.0	15.0	8.0	4.0	1.0	3.0	5.0	1.0	4.0	1.0	1.0	5.0	0.0	5.0	3.0	1.0	103.0						20.0			Taking medication	Guanfacine Extended Release; Sertraline		10.0	10.0	13.0	77.0	13.0	13.0	15.0	91.0
NYU	51014	Autism	Autism	11.005	Male		75.0	106.0	89.0	125.0	WASI	WASI	WASI	23.0	20.0	8.0	3.0	1.0	3.0	10.0	3.0	7.0	2.0	1.0	7.0	3.0	10.0	6.0	1.0	79.0						11.0			No medication			13.0	10.0	12.0	81.0	15.0	13.0	12.0	89.0
NYU	51015	Autism	Aspergers	29.98	Male		76.0	105.0	105.0	103.0	WASI	WASI	WASI	9.0	8.0	4.0	1.0	1.0	4.0	8.0	5.0	3.0	2.0	1.0					2.0	61.0									No medication			16.0	10.0	16.0	90.0	16.0	16.0	13.0	100.0
NYU	51016	Autism	Aspergers	22.99	Male		91.0	134.0	136.0	124.0	WASI	WASI	WASI	22.0	23.0	7.0	3.0	1.0	4.0	11.0	4.0	7.0	3.0	1.0					2.0	77.0								Dysthymia	No medication			13.0	13.0	12.0	77.0	12.0	11.0	10.0	73.0
NYU	51017	Autism	Aspergers	22.04	Male		83.0	137.0	136.0	129.0	WASI	WASI	WASI	13.0	8.0	3.0	3.0	1.0	4.0	13.0	3.0	10.0	1.0	1.0					2.0	70.0									Taking medication	Methylphenidate Extended Release; Metadate	Yes	15.0	13.0	16.0	96.0	11.0	16.0	11.0	81.0
NYU	51018	Autism	Aspergers	20.25	Male		65.0	116.0	115.0	114.0	WASI	WASI	WASI	9.0	14.0	2.0	4.0	1.0	4.0	8.0	2.0	6.0	2.0	1.0					2.0	67.0									No medication			15.0	11.0	15.0	89.0	12.0	15.0	12.0	87.0
NYU	51019	Autism	Aspergers	22.29	Male		-46.0	108.0	107.0	109.0	WASI	WASI	WASI						4.0	8.0	2.0	6.0	1.0	1.0					2.0	51.0									No medication			8.0	10.0	11.0	51.0	10.0	10.0	10.0	68.0
NYU	51020	Autism	Autism	28.58	Male		-91.0	107.0	108.0	103.0	WASI	WASI	WASI	18.0	14.0	3.0	3.0	1.0	4.0	13.0	6.0	7.0	2.0	1.0					2.0	65.0								Dysthymia	Taking medication	Concerta	Yes	8.0	9.0	10.0	44.0	9.0	10.0	11.0	68.0
NYU	51021	Autism	Autism	23.66	Male		62.0	112.0	120.0	101.0	WASI	WASI	WASI	25.0	25.0	4.0	5.0	1.0	4.0	8.0	3.0	5.0	0.0	1.0					2.0	144.0								ADHD Inattentive	Taking medication	Bupropion; Duloxetine; Methylphenidate Extended Release	Yes	11.0	10.0	11.0	64.0	10.0	2.0	10.0	52.0
NYU	51023	Autism	Autism	20.62	Male		41.0	115.0	108.0	119.0	WASI	WASI	WASI	17.0	14.0	4.0	4.0	1.0	4.0	16.0	5.0	11.0	0.0	1.0					2.0	90.0								Dysthymia	No medication			7.0	6.0	10.0	62.0	9.0	7.0	10.0	65.0
NYU	51024	Autism	Autism	39.1	Male		91.0	98.0	91.0	103.0	WASI	WASI	WASI						4.0	15.0	5.0	10.0	3.0	1.0					2.0	73.0									Taking medication	Mirtazapine		8.0	9.0	12.0	51.0	12.0	9.0	11.0	71.0
NYU	51025	Autism	Autism	19.64	Male		64.0	94.0	81.0	109.0	WASI	WASI	WASI	21.0	20.0	3.0	4.0	1.0	4.0	17.0	5.0	12.0	1.0	1.0					2.0	59.0									No medication			12.0	12.0	10.0	77.0	11.0	10.0	11.0	74.0
NYU	51026	Autism	Autism	18.58	Male			108.0	110.0	103.0	WASI	WASI	WASI	24.0	23.0	9.0	5.0	1.0	4.0	5.0	3.0	2.0	1.0	1.0														Specific Phobia: needles/shots	Taking medication	Amphetamine and Dextroamphetamine	Yes	15.0	9.0	12.0	80.0	11.0	11.0	15.0	83.0
NYU	51027	Autism	Autism	22.98	Male		-30.0	102.0	106.0	99.0	WASI	WASI	WASI	27.0	20.0	2.0	5.0	1.0	4.0	10.0	4.0	6.0	1.0	1.0					2.0	118.0									No medication			13.0	9.0	13.0	72.0	8.0	3.0	11.0	52.0
NYU	51028	Autism	Autism	29.18	Male		65.0	80.0	73.0	92.0	WASI	WASI	WASI						4.0	18.0	6.0	12.0	1.0	1.0					2.0	164.0								Dysthymia; Agoraphobia dx;	No medication			7.0	7.0	12.0	40.0	11.0	13.0	10.0	75.0
NYU	51029	Autism	Autism	26.516	Male		65.0	107.0	107.0	110.0	WASI	WASI	WASI	18.0	18.0	9.0	5.0	1.0	4.0	12.0	4.0	8.0	1.0	1.0					2.0	118.0									Taking medication	Amphetamine andDdextroamphetamine	Yes	11.0	9.0	13.0	67.0	12.0	11.0	12.0	76.0
NYU	51030	Autism	PDD-NOS	7.29	Male		91.0	139.0	129.0	140.0	WASI	WASI	WASI						3.0	13.0	5.0	8.0	3.0	1.0	11.0	3.0	14.0	8.0	1.0	40.0								ADHD Combined	Taking medication	Methylphenidate Extended Release		11.0	20.0	20.0	113.0	10.0	13.0	17.0	89.0
NYU	51032	Autism	Autism	7.15	Male		65.0	93.0	104.0	85.0	WASI	WASI	WASI	9.0	14.0	3.0	3.0	1.0	3.0	10.0	4.0	6.0	2.0	1.0	6.0	3.0	9.0	6.0	1.0	66.0						13.0		ADHD Combined	No medication			12.0	12.0	14.0	86.0	12.0	11.0	16.0	87.0
NYU	51033	Autism	Autism	9.98	Male		47.0	113.0	102.0	123.0	WASI	WASI	WASI	22.0	16.0	5.0	2.0	0.0	3.0	18.0	5.0	13.0	6.0	1.0	15.0	6.0	21.0	10.0	1.0	77.0						9.0		Social Phobia;	No medication
NYU	51034	Autism	Autism	10.65	Male		83.0	109.0	112.0	103.0	WASI	WASI	WASI	26.0	15.0	6.0	5.0	1.0	3.0	8.0	3.0	5.0	3.0	1.0	6.0	3.0	9.0	6.0	1.0	43.0						14.0		Mood NOS	No medication			10.0	11.0	14.0	81.0	16.0	13.0	15.0	97.0
NYU	51035	Autism	Autism	10.27	Male		22.0	100.0	95.0	106.0	WASI	WASI	WASI	11.0	16.0	10.0	3.0	1.0	3.0	10.0	3.0	7.0	2.0	1.0	7.0	3.0	10.0	6.0	1.0	101.0						19.0		Generalized Anxiety Disorder	No medication			13.0	11.0	12.0	82.0	16.0	12.0	14.0	95.0
NYU	51036	Control	Control	8.04	Female		4.0	101.0	102.0	99.0	WASI	WASI	WASI																1.0	54.0									No medication
NYU	51038	Control	Control	8.26	Female		83.0	134.0	143.0	117.0	WASI	WASI	WASI																1.0	14.0									No medication
NYU	51039	Control	Control	8.5	Female		53.0	136.0	131.0	133.0	WASI	WASI	WASI																1.0	17.0						3.0			No medication			17.0	16.0	19.0	115.0	16.0	13.0	14.0	95.0
NYU	51040	Control	Control	8.52	Female		68.0	129.0	132.0	120.0	WASI	WASI	WASI																1.0	28.0						2.0			No medication
NYU	51041	Control	Control	8.9	Female		46.0	100.0	100.0	99.0	WASI	WASI	WASI																1.0	23.0						1.0			No medication			18.0	15.0	18.0	113.0	16.0	17.0	18.0	112.0
NYU	51042	Control	Control	8.91	Female		31.0	125.0	117.0	128.0	WASI	WASI	WASI																1.0	21.0									No medication
NYU	51044	Control	Control	10.86	Female		81.0	106.0	99.0	111.0	WASI	WASI	WASI																1.0	8.0						1.0			No medication			15.0	18.0	16.0	107.0	16.0	17.0	17.0	108.0
NYU	51045	Control	Control	11.56	Female		33.0	80.0	85.0	79.0	WASI	WASI	WASI																1.0	22.0									No medication			17.0	17.0	19.0	127.0	14.0	17.0	19.0	112.0
NYU	51046	Control	Control	11.56	Female		75.0	103.0	115.0	91.0	WASI	WASI	WASI																1.0	6.0									No medication			17.0	15.0	17.0	115.0	15.0	15.0	19.0	111.0
NYU	51047	Control	Control	12.1	Female		48.0	123.0	119.0	119.0	WASI	WASI	WASI																1.0	19.0						2.0			No medication			15.0	14.0	15.0	99.0	16.0	15.0	14.0	100.0
NYU	51048	Control	Control	12.44	Female		21.0	124.0	117.0	126.0	WASI	WASI	WASI																1.0	10.0									No medication
NYU	51049	Control	Control	13.22	Female		62.0	104.0	108.0	99.0	WASI	WASI	WASI																1.0	17.0									No medication
NYU	51050	Control	Control	13.25	Female		90.0	100.0	99.0	101.0	WASI	WASI	WASI																1.0	30.0									No medication
NYU	51051	Control	Control	14.06	Female		61.0	115.0	109.0	119.0	WASI	WASI	WASI																1.0	16.0						0.0			No medication			16.0	17.0	13.0	104.0	17.0	16.0	16.0	112.0
NYU	51052	Control	Control	14.18	Female		73.0	117.0	108.0	124.0	WASI	WASI	WASI																1.0	20.0									No medication			16.0	17.0	15.0	112.0	14.0	13.0	15.0	95.0
NYU	51053	Control	Control	14.38	Female		91.0	123.0	119.0	120.0	WASI	WASI	WASI																1.0	0.0									No medication
NYU	51054	Control	Control	14.42	Female		75.0	132.0	132.0	124.0	WASI	WASI	WASI																1.0	15.0						3.0			No medication			16.0	17.0	19.0	134.0	15.0	15.0	16.0	104.0
NYU	51055	Control	Control	15.95	Female		57.0	113.0	118.0	106.0	WASI	WASI	WASI																1.0	22.0						1.0			No medication			16.0	17.0	18.0	118.0	17.0	19.0	18.0	127.0
NYU	51056	Control	Control	17.31	Female		53.0	98.0	103.0	92.0	WASI	WASI	WASI																1.0	2.0						1.0			No medication			13.0	16.0	15.0	97.0	15.0	16.0	16.0	104.0
NYU	51057	Control	Control	21.58	Female		83.0	113.0	109.0	114.0	WASI	WASI	WASI																										No medication
NYU	51058	Control	Control	22.11	Female		81.0	112.0	113.0	107.0	WASI	WASI	WASI																										No medication
NYU	51059	Control	Control	22.76	Female			113.0	113.0	109.0	WASI	WASI	WASI																										No medication
NYU	51060	Control	Control	22.74	Female		100.0	118.0	118.0	114.0	WASI	WASI	WASI																										No medication
NYU	51061	Control	Control	27.03	Female		62.0	109.0	115.0	102.0	WASI	WASI	WASI																										No medication
NYU	51062	Control	Control	27.76	Female		100.0	91.0	98.0	87.0	WASI	WASI	WASI																										No medication
NYU	51063	Control	Control	29.13	Female		91.0	120.0	118.0	118.0	WASI	WASI	WASI																										No medication
NYU	51064	Control	Control	7.26	Male		61.0	119.0	127.0	108.0	WASI	WASI	WASI																1.0	15.0						1.0			No medication			19.0	17.0	20.0	125.0	17.0	16.0	20.0	116.0
NYU	51065	Control	Control	10.52	Male		46.0	105.0	111.0	97.0	WASI	WASI	WASI																1.0	26.0						6.0			No medication			17.0	19.0	14.0	108.0	18.0	14.0	18.0	108.0
NYU	51066	Control	Control	18.59	Male		46.0	112.0	117.0	105.0	WASI	WASI	WASI																										No medication
NYU	51067	Control	Control	23.65	Male		86.0	116.0	109.0	119.0	WASI	WASI	WASI																										No medication
NYU	51068	Control	Control	31.78	Male		21.0	104.0	104.0	103.0	WASI	WASI	WASI																										No medication
NYU	51069	Control	Control	8.15	Male		77.0	118.0	115.0	117.0	WASI	WASI	WASI																1.0	5.0									No medication			15.0	21.0	20.0	125.0	16.0	14.0	19.0	107.0
NYU	51070	Control	Control	7.29	Male		82.0	109.0	112.0	103.0	WASI	WASI	WASI																1.0	15.0									No medication
NYU	51071	Control	Control	10.69	Male			80.0	92.0	72.0	WASI	WASI	WASI																1.0	5.0									No medication
NYU	51072	Control	Control	11.91	Male		100.0	121.0	120.0	117.0	WASI	WASI	WASI																1.0	42.0									No medication
NYU	51073	Control	Control	12.49	Male		54.0	126.0	109.0	137.0	WASI	WASI	WASI																1.0	29.0									No medication
NYU	51074	Control	Control	12.81	Male		75.0	123.0	117.0	124.0	WASI	WASI	WASI																1.0	7.0									No medication
NYU	51075	Control	Control	14.2	Male			109.0	121.0	96.0	WASI	WASI	WASI																1.0	40.0									No medication
NYU	51076	Control	Control	16.93	Male		25.0	124.0	120.0	120.0	WASI	WASI	WASI																1.0	23.0									No medication
NYU	51077	Control	Control	17.3	Male		69.0	109.0	113.0	104.0	WASI	WASI	WASI																1.0	31.0									No medication
NYU	51078	Control	Control	6.47	Male		-36.0	114.0	113.0	111.0	WASI	WASI	WASI																1.0	12.0						3.0			No medication			19.0	23.0	17.0	127.0	19.0	17.0	21.0	123.0
NYU	51079	Control	Control	7.19	Male		33.0	129.0	120.0	131.0	WASI	WASI	WASI																1.0	26.0									No medication			18.0	18.0	21.0	127.0	16.0	15.0	21.0	114.0
NYU	51080	Control	Control	8.01	Male		29.0	110.0	117.0	102.0	WASI	WASI	WASI																1.0	11.0									No medication			19.0	22.0	20.0	138.0	19.0	17.0	19.0	121.0
NYU	51081	Control	Control	8.82	Male		21.0	98.0	88.0	108.0	WASI	WASI	WASI																1.0	50.0						5.0			No medication			13.0	17.0	18.0	106.0	18.0	15.0	18.0	112.0
NYU	51082	Control	Control	8.88	Male		33.0	119.0	127.0	108.0	WASI	WASI	WASI																1.0	21.0						8.0			No medication			17.0	16.0	19.0	115.0	18.0	17.0	19.0	119.0
NYU	51083	Control	Control	8.93	Male		18.0	100.0	91.0	109.0	WASI	WASI	WASI																1.0	6.0									No medication
NYU	51084	Control	Control	9.23	Male		54.0	118.0	127.0	106.0	WASI	WASI	WASI																1.0	19.0									No medication
NYU	51085	Control	Control	9.81	Male		81.0	101.0	109.0	93.0	WASI	WASI	WASI																1.0	12.0						1.0			No medication			16.0	16.0	15.0	104.0	14.0	10.0	19.0	95.0
NYU	51086	Control	Control	10.46	Male		28.0	119.0	118.0	116.0	WASI	WASI	WASI																1.0	23.0						5.0			No medication			15.0	18.0	16.0	108.0	17.0	12.0	18.0	103.0
NYU	51087	Control	Control	10.52	Male		91.0	111.0	102.0	119.0	WASI	WASI	WASI																1.0	18.0						3.0			No medication			15.0	19.0	19.0	116.0	18.0	12.0	18.0	103.0
NYU	51088	Control	Control	10.73	Male		-31.0	121.0	120.0	117.0	WASI	WASI	WASI																1.0	16.0						3.0			No medication			15.0	19.0	14.0	105.0	17.0	15.0	20.0	113.0
NYU	51089	Control	Control	10.76	Male		55.0	138.0	131.0	135.0	WASI	WASI	WASI																1.0	0.0									No medication
NYU	51090	Control	Control	11.03	Male		44.0	107.0	105.0	107.0	WASI	WASI	WASI																1.0	19.0						2.0			No medication
NYU	51091	Control	Control	11.32	Male		72.0	142.0	141.0	133.0	WASI	WASI	WASI																1.0	12.0									No medication			15.0	15.0	15.0	100.0	23.0	15.0	19.0	124.0
NYU	51093	Control	Control	11.69	Male		44.0	116.0	113.0	116.0	WASI	WASI	WASI																										No medication			17.0	17.0	16.0	117.0	19.0	20.0	19.0	126.0
NYU	51094	Control	Control	12.1	Male		63.0	107.0	112.0	99.0	WASI	WASI	WASI																1.0	19.0									No medication
NYU	51095	Control	Control	12.23	Male		61.0	123.0	134.0	106.0	WASI	WASI	WASI																1.0	31.0						6.0			No medication			14.0	15.0	14.0	97.0	13.0	12.0	16.0	91.0
NYU	51096	Control	Control	13.18	Male		72.0	101.0	95.0	106.0	WASI	WASI	WASI																1.0	27.0						6.0			No medication			13.0	17.0	13.0	95.0	18.0	12.0	16.0	102.0
NYU	51097	Control	Control	13.583	Male		91.0	126.0	126.0	119.0	WASI	WASI	WASI																1.0	15.0						0.0			No medication			16.0	17.0	14.0	106.0	15.0	13.0	16.0	98.0
NYU	51098	Control	Control	13.628	Male		82.0	134.0	131.0	129.0	WASI	WASI	WASI																1.0	52.0						1.0			No medication			16.0	17.0	17.0	116.0	20.0	15.0	19.0	125.0
NYU	51099	Control	Control	13.72	Male		69.0	87.0	93.0	86.0	WASI	WASI	WASI																1.0	28.0						2.0			No medication			14.0	15.0	16.0	100.0	15.0	14.0	18.0	105.0
NYU	51100	Control	Control	14.36	Male		90.0	91.0	102.0	83.0	WASI	WASI	WASI																1.0	21.0						3.0			No medication			13.0	13.0	15.0	89.0	13.0	15.0	16.0	99.0
NYU	51101	Control	Control	14.425	Male		44.0	104.0	116.0	92.0	WASI	WASI	WASI																1.0	20.0						2.0			No medication			13.0	14.0	15.0	92.0	15.0	13.0	18.0	104.0
NYU	51102	Control	Control	14.652999999999999	Male		22.0	110.0	119.0	100.0	WASI	WASI	WASI																1.0	56.0						1.0			No medication			16.0	17.0	14.0	108.0	18.0	13.0	16.0	107.0
NYU	51103	Control	Control	14.66	Male		90.0	126.0	115.0	132.0	WASI	WASI	WASI																1.0	19.0						0.0			No medication			16.0	14.0	13.0	95.0	14.0	9.0	19.0	74.0
NYU	51104	Control	Control	15.27	Male		75.0	104.0	96.0	110.0	WASI	WASI	WASI																1.0	13.0									No medication
NYU	51105	Control	Control	15.284	Male		61.0	83.0	80.0	89.0	WASI	WASI	WASI																1.0	8.0						2.0			No medication			13.0	14.0	12.0	85.0	13.0	14.0	15.0	94.0
NYU	51106	Control	Control	15.42	Male		91.0	85.0	108.0	67.0	WASI	WASI	WASI																1.0	34.0						9.0			No medication			16.0	17.0	15.0	105.0	15.0	15.0	16.0	81.0
NYU	51107	Control	Control	15.53	Male		73.0	107.0	112.0	99.0	WASI	WASI	WASI																1.0	17.0						5.0			No medication			16.0	17.0	14.0	103.0	13.0	10.0	16.0	87.0
NYU	51108	Control	Control	15.71	Male		63.0	108.0	103.0	110.0	WASI	WASI	WASI																1.0	11.0						0.0			No medication			16.0	17.0	15.0	105.0	13.0	13.0	14.0	89.0
NYU	51109	Control	Control	16.13	Male		69.0	109.0	109.0	106.0	WASI	WASI	WASI																1.0	48.0									No medication			15.0	16.0	15.0	106.0	11.0	12.0	13.0	81.0
NYU	51110	Control	Control	16.28	Male		82.0	125.0	122.0	120.0	WASI	WASI	WASI																1.0	19.0									No medication			15.0	16.0	17.0	117.0	15.0	13.0	16.0	97.0
NYU	51111	Control	Control	16.55	Male		81.0	113.0	114.0	109.0	WASI	WASI	WASI																1.0	10.0						0.0			No medication			9.0	13.0	15.0	81.0	17.0	10.0	17.0	97.0
NYU	51112	Control	Control	19.227999999999998	Male		57.0	129.0	127.0	125.0	WASI	WASI	WASI																										No medication
NYU	51113	Control	Control	22.38	Male		100.0	109.0	113.0	103.0	WASI	WASI	WASI																										No medication
NYU	51114	Control	Control	22.48	Male		50.0	123.0	122.0	118.0	WASI	WASI	WASI																										No medication
NYU	51115	Control	Control	22.76	Male		100.0	119.0	129.0	106.0	WASI	WASI	WASI																										No medication
NYU	51116	Control	Control	25.34	Male		91.0	115.0	109.0	118.0	WASI	WASI	WASI																										No medication
NYU	51117	Control	Control	28.203000000000003	Male		90.0	103.0	104.0	102.0	WASI	WASI	WASI																										No medication
NYU	51118	Control	Control	29.02	Male		83.0	122.0	115.0	124.0	WASI	WASI	WASI																										No medication
NYU	51119	Control	Control	30.724	Male		81.0	123.0	128.0	111.0	WASI	WASI	WASI																										No medication
NYU	51120	Control	Control	10.19	Male		68.0	115.0	119.0	106.0	WASI	WASI	WASI																1.0	22.0									No medication
NYU	51121	Control	Control	10.74	Male		90.0	113.0	103.0	121.0	WASI	WASI	WASI																1.0	13.0									No medication			15.0	13.0	15.0	96.0	20.0	11.0	18.0	105.0
NYU	51122	Control	Control	11.92	Male		100.0	111.0	102.0	119.0	WASI	WASI	WASI																1.0	45.0									No medication
NYU	51123	Control	Control	12.07	Male			130.0	126.0	128.0	WASI	WASI	WASI																1.0	9.0									No medication
NYU	51124	Control	Control	12.67	Male		63.0	124.0	121.0	120.0	WASI	WASI	WASI																1.0	17.0									No medication
NYU	51125	Control	Control	14.79	Male		60.0	112.0	116.0	106.0	WASI	WASI	WASI																1.0	12.0									No medication
NYU	51126	Control	Control	16.31	Male		100.0	81.0	83.0	83.0	WASI	WASI	WASI																1.0	24.0									No medication
NYU	51127	Control	Control	16.55	Male		29.0	91.0	88.0	96.0	WASI	WASI	WASI																1.0	14.0									No medication
NYU	51128	Control	Control	16.88	Male		68.0	125.0	121.0	123.0	WASI	WASI	WASI																										No medication
NYU	51129	Control	Control	17.7	Male		46.0	102.0	111.0	92.0	WASI	WASI	WASI																1.0	46.0									No medication
NYU	51130	Control	Control	19.13	Male		81.0	107.0	97.0	117.0	WASI	WASI	WASI																										No medication
NYU	51131	Control	Control	19.73	Male		68.0	119.0	112.0	123.0	WASI	WASI	WASI																										No medication
NYU	51146	Control	Control	20.02	Male		100.0	106.0	96.0	116.0	WASI	WASI	WASI																										No medication
NYU	51147	Control	Control	20.04	Male		81.0	129.0	129.0	111.0	WASI	WASI	WASI																										No medication
NYU	51148	Control	Control	20.3	Male		73.0	107.0	108.0	104.0	WASI	WASI	WASI																										No medication
NYU	51149	Control	Control	20.56	Male		73.0	113.0	107.0	118.0	WASI	WASI	WASI																										No medication
NYU	51150	Control	Control	22.77	Male		81.0	132.0	130.0	127.0	WASI	WASI	WASI																										No medication
NYU	51151	Control	Control	23.08	Male		48.0	122.0	121.0	117.0	WASI	WASI	WASI																										No medication
NYU	51152	Control	Control	23.35	Male		35.0	139.0	140.0	129.0	WASI	WASI	WASI																										No medication
NYU	51153	Control	Control	26.17	Male		100.0	114.0	117.0	108.0	WASI	WASI	WASI																										No medication
NYU	51154	Control	Control	30.08	Male		100.0	104.0	103.0	104.0	WASI	WASI	WASI																										No medication
NYU	51155	Control	Control	30.78	Male		90.0	104.0	106.0	100.0	WASI	WASI	WASI																										No medication
NYU	51156	Control	Control	21.15	Male		100.0	120.0	118.0	119.0	WASI	WASI	WASI																										No medication
NYU	51159	Control	Control	12.81	Male		100.0	118.0	122.0	109.0	WASI	WASI	WASI																1.0	11.0						0.0			No medication			14.0	14.0	14.0	94.0	13.0	9.0	18.0	89.0
OHSU	50142	Autism		13.99	Male	L		124.0			WISC_IV_4_SUBTESTS			12.0	11.0	6.0	1.0	1.0	3.0	7.0	1.0	6.0	1.0	1.0
OHSU	50143	Autism		13.79	Male	R		130.0			WISC_IV_4_SUBTESTS			10.0	12.0	6.0	3.0	1.0	3.0	14.0	5.0	9.0	3.0	1.0
OHSU	50144	Autism		10.22	Male	R		110.0			WISC_IV_4_SUBTESTS			13.0	20.0	8.0	3.0	1.0	3.0	13.0	3.0	10.0	2.0	1.0
OHSU	50145	Autism		10.75	Male	R		82.0			WISC_IV_4_SUBTESTS			29.0	25.0	10.0	3.0	1.0	3.0	9.0	3.0	6.0	2.0	1.0
OHSU	50146	Autism		8.0	Male	R		132.0			WISC_IV_4_SUBTESTS			25.0	25.0	13.0	4.0	1.0	3.0	7.0	3.0	4.0	1.0	1.0
OHSU	50147	Autism		11.35	Male	R		128.0			WISC_IV_4_SUBTESTS			24.0	19.0	12.0	3.0	1.0	3.0	4.0	1.0	3.0	2.0	1.0
OHSU	50148	Autism		12.65	Male	R		69.6			WISC_IV_4_SUBTESTS			27.0	19.0	8.0	5.0	1.0	3.0	9.0	2.0	7.0	0.0	1.0
OHSU	50149	Autism		12.32	Male	R		107.6			WISC_IV_4_SUBTESTS			18.0	10.0	5.0	2.0	1.0	3.0	5.0	1.0	4.0	0.0	1.0
OHSU	50150	Autism		9.42	Male	R		77.2			WISC_IV_4_SUBTESTS			13.0	15.0	3.0	3.0	1.0	3.0	14.0	5.0	9.0	1.0	1.0
OHSU	50152	Autism		9.73	Male	R		105.7			WISC_IV_4_SUBTESTS			23.0	10.0	4.0	3.0	1.0	3.0	8.0	2.0	6.0	2.0	1.0
OHSU	50153	Autism		9.72	Male	R		100.0			WISC_IV_4_SUBTESTS			22.0	22.0	6.0	5.0	1.0	3.0	11.0	4.0	7.0	3.0	1.0
OHSU	50155	Autism		14.42	Male	R					WISC_IV_4_SUBTESTS			30.0	24.0	11.0	3.0	1.0	4.0	15.0	6.0	9.0	1.0	1.0
OHSU	50156	Autism		15.23	Male	R					WISC_IV_4_SUBTESTS			25.0	22.0	9.0	3.0	1.0	3.0	10.0	2.0	8.0	2.0	1.0
OHSU	50157	Control		10.5	Male	R		104.0			WISC_IV_4_SUBTESTS
OHSU	50158	Control		11.55	Male	R		106.0			WISC_IV_4_SUBTESTS
OHSU	50159	Control		10.29	Male	R		132.0			WISC_IV_4_SUBTESTS
OHSU	50160	Control		11.45	Male	R		112.0			WISC_IV_4_SUBTESTS
OHSU	50161	Control		9.15	Male	R		104.0			WISC_IV_4_SUBTESTS
OHSU	50162	Control		8.94	Male	R		120.0			WISC_IV_4_SUBTESTS
OHSU	50163	Control		9.4	Male	R		118.7			WISC_IV_4_SUBTESTS
OHSU	50164	Control		8.86	Male	R		122.0			WISC_IV_4_SUBTESTS
OHSU	50165	Control		9.69	Male	R		126.0			WISC_IV_4_SUBTESTS
OHSU	50166	Control		8.2	Male	R		126.0			WISC_IV_4_SUBTESTS
OHSU	50167	Control		10.08	Male	R		115.2			WISC_IV_4_SUBTESTS
OHSU	50168	Control		9.69	Male	R		105.7			WISC_IV_4_SUBTESTS
OHSU	50169	Control		11.99	Male	R		130.0			WISC_IV_4_SUBTESTS
OHSU	50170	Control		10.53	Male	R		94.0			WISC_IV_4_SUBTESTS
OHSU	50171	Control		10.64	Male	R		120.0			WISC_IV_4_SUBTESTS
OLIN	50102	Control	Control	14.0	Male	R		103.0			WISC_III
OLIN	50103	Control	Control	14.0	Male	R		106.0			WISC_III
OLIN	50104	Control	Control	16.0	Male	R		125.0			WAIS_III
OLIN	50105	Control	Control	17.0	Male	R		100.0			WAIS_III
OLIN	50106	Control	Control	10.0	Male	R		129.0			WISC_III
OLIN	50107	Control	Control	21.0	Male	R		132.0			WAIS_III
OLIN	50108	Control	Control	21.0	Male	R		131.0			WAIS_III
OLIN	50109	Control	Control	20.0	Male	R		102.0			WAIS_III
OLIN	50110	Control	Control	13.0	Male	R		79.0			WISC_III
OLIN	50111	Control	Control	14.0	Male	R		118.0			WISC_III
OLIN	50112	Control	Control	17.0	Male	R		102.0			WAIS_III
OLIN	50113	Control	Control	15.0	Female	R		100.0			WISC_III
OLIN	50114	Control	Control	20.0	Female	R		127.0			WAIS_III
OLIN	50115	Control	Control	23.0	Male	L		135.0			WAIS_III
OLIN	50116	Control	Control	15.0	Male	R		115.0			WISC_III
OLIN	50117	Control	Control	21.0	Male	L		135.0			WAIS_III
OLIN	50118	Autism	Control	15.0	Male	R		80.0			WISC_III								4.0	14.0	5.0	9.0																	Taking medication	Aripiprazole; Venlafaxine
OLIN	50119	Autism	Control	19.0	Female	R		132.0			WAIS_III								4.0	8.0	3.0	5.0
OLIN	50120	Autism	Control	15.0	Male	R		103.0			WISC_III								3.0	17.0	5.0	12.0																	Taking medication	Dextroamphetamine and Amphetamine
OLIN	50121	Autism	Control	20.0	Male	R		118.0			WAIS_III								4.0	17.0	4.0	13.0																	No medication
OLIN	50122	Autism	Control	12.0	Male	L		112.0			WISC_III								3.0	14.0	4.0	10.0			13.0	3.0	16.0	9.0											Taking medication	Citalopram; Methylphenidate; Bupropion; Trazadone
OLIN	50123	Autism	Control	17.0	Male	R		135.0			WAIS_III								4.0	15.0	5.0	10.0																	Taking medication	Citalopram; Dextroamphetamine and Amphetamine; Dexedrine
OLIN	50124	Autism	Control	18.0	Male	R		100.0			WAIS_III								4.0	14.0	4.0	10.0																	No medication
OLIN	50125	Autism	Control	24.0	Female	R													4.0	9.0	5.0	4.0																	No medication
OLIN	50126	Autism	Control	17.0	Male	R		133.0			WAIS_III								3.0	8.0	3.0	5.0																	No medication
OLIN	50127	Autism	Control	14.0	Female	R		115.0			WISC_III								4.0	11.0	3.0	8.0																	Taking medication	Methylphenidate Extended Release; Methylphenidate
OLIN	50128	Autism	Control	16.0	Male	R		114.0			WAIS_III								4.0	15.0	5.0	10.0																	Taking medication	Risperidone; Sertraline
OLIN	50129	Autism	Control	12.0	Male	R		108.0			WISC_III								3.0	19.0	6.0	13.0			15.0	2.0	17.0	9.0											Taking medication	Oxcarbazepine; Sertraline; Methylphenidate Extended Release; Bupropion
OLIN	50130	Autism	Control	18.0	Male	R		129.0			WAIS_III								4.0	7.0	4.0	3.0																	Taking medication	Methylphenidate; Methylphenidate Extended Release; Risperidone; Dextroamphetamine and Amphetamine
OLIN	50131	Autism	Control	21.0	Male	L		71.0			WAIS_III								4.0	19.0	6.0	13.0																	No medication
OLIN	50132	Autism	Control	16.0	Male	R													4.0	19.0	6.0	13.0																	Taking medication	Risperidone
OLIN	50133	Autism	Control	11.0	Male	R		112.0			WISC_III								3.0	20.0	6.0	14.0																	Taking medication	Risperidone; Strattera; Methylphenidate
OLIN	50134	Autism	Control	18.0	Male	L		124.0			WAIS_III								4.0	12.0	3.0	9.0
OLIN	50135	Autism	Control	12.0	Male	L		97.0			WISC_III								3.0	18.0	5.0	13.0			17.0	0.0	17.0	9.0											No medication
OLIN	50136	Autism	Control	19.0	Male	R		131.0			WAIS_III								4.0	12.0	5.0	7.0																	No medication
OLIN	50137	Autism	Control	20.0	Male	R		120.0			WAIS_III								4.0	14.0	2.0	12.0
PITT	50002	Autism	Autism	16.77	Male	Ambi		103.0	116.0	89.0	WASI	WASI	WASI	16.0	9.0	5.0	4.0	1.0	4.0	12.0	4.0	8.0	3.0	1.0															No medication
PITT	50003	Autism	Autism	24.45	Male	R		124.0	128.0	115.0	WASI	WASI	WASI	27.0	22.0	5.0	3.0	1.0	4.0	13.0	5.0	8.0	1.0	1.0															Taking medication	Fluoxetine
PITT	50004	Autism	Autism	19.09	Male	R		113.0	108.0	117.0	WASI	WASI	WASI	19.0	12.0	5.0	3.0	1.0	4.0	18.0	6.0	12.0	2.0	1.0															No medication
PITT	50005	Autism	Autism	13.73	Female	R		119.0	117.0	118.0	WASI	WASI	WASI	23.0	19.0	3.0	4.0	1.0	4.0	12.0	4.0	8.0	1.0	1.0															Taking medication	Fluoxetine
PITT	50006	Autism	Autism	13.37	Male	L		109.0	99.0	119.0	WASI	WASI	WASI	13.0	10.0	4.0	3.0	1.0	4.0	12.0	4.0	8.0	4.0	1.0															No medication
PITT	50007	Autism	Autism	17.78	Male	R		110.0	106.0	112.0	WASI	WASI	WASI	21.0	14.0	9.0	1.0	1.0	3.0	17.0	5.0	12.0	2.0	1.0															No medication
PITT	50008	Autism	Autism	32.45	Male	R		123.0	123.0	114.0	WASI	WASI	WASI	24.0	20.0	10.0	2.0	1.0		16.0	4.0	12.0		1.0															Taking medication	Sertraline
PITT	50009	Autism	Autism	33.86	Male	R		126.0	118.0	128.0	WASI	WASI	WASI	20.0	11.0	3.0	2.0	1.0		10.0	4.0	6.0		1.0															Taking medication	Pantoprazole
PITT	50010	Autism	Autism	35.2	Male	L		81.0	81.0	93.0	WASI	WASI	WASI					1.0						1.0															No medication
PITT	50011	Autism	Autism	16.93	Male	L		111.0	101.0	120.0	WASI	WASI	WASI	24.0	14.0	6.0	1.0	1.0		13.0	4.0	9.0		1.0															No medication
PITT	50012	Autism	Autism	21.48	Male	R		128.0	119.0	128.0	WASI	WASI	WASI	21.0	17.0	6.0	2.0	1.0	4.0	12.0	4.0	8.0	2.0	1.0															No medication
PITT	50013	Autism	Autism	9.33	Male	R		86.0	89.0	87.0	WASI	WASI	WASI	17.0	17.0	6.0	5.0	1.0	3.0	12.0	4.0	8.0	5.0	1.0															No medication
PITT	50014	Autism	Autism	14.2	Male	R		96.0	97.0	96.0	WASI	WASI	WASI	22.0	17.0	7.0	1.0	1.0	3.0	16.0	5.0	11.0	3.0	1.0															Taking medication	Atomoxetine
PITT	50015	Autism	Autism	14.2	Male	R		99.0	98.0	99.0	WASI	WASI	WASI	12.0	18.0	7.0	2.0	1.0		19.0	7.0	12.0		1.0															No medication
PITT	50016	Autism	Autism	21.82	Male	R		123.0	120.0	119.0	WASI	WASI	WASI	22.0	18.0	8.0	5.0	1.0	4.0	10.0	4.0	6.0	1.0	1.0															No medication
PITT	50017	Autism	Autism	22.7	Male	R		87.0	91.0	86.0	WASI	WASI	WASI	22.0	20.0	6.0	3.0	1.0	4.0	17.0	5.0	12.0	2.0	1.0															No medication
PITT	50019	Autism	Autism	27.81	Male	R		100.0	89.0	111.0	WASI	WASI	WASI	20.0	17.0	7.0	3.0	1.0	4.0	13.0	4.0	9.0	3.0	1.0															Taking medication	Methylphenidate; Citalopram	No
PITT	50020	Autism	Autism	20.83	Male	R		100.0	120.0	83.0	WASI	WASI	WASI					1.0						1.0															Taking medication	Lisdexamfetamine
PITT	50022	Autism	Autism	16.99	Male	R		119.0	110.0	110.0	WASI	WASI	WASI	23.0	21.0	7.0	2.0	1.0	4.0	12.0	4.0	8.0	2.0	1.0															No medication
PITT	50023	Autism	Autism	12.64	Female	R		97.0	83.0	111.0	WASI	WASI	WASI					1.0						1.0															No medication
PITT	50024	Autism	Autism	22.64	Male	R		127.0	121.0	126.0	WASI	WASI	WASI	19.0	11.0	4.0	3.0	1.0	4.0	11.0	5.0	6.0	6.0	1.0															No medication
PITT	50025	Autism	Autism	31.72	Male	R		131.0	132.0	123.0	WASI	WASI	WASI	26.0	18.0	12.0	2.0	1.0	4.0	8.0	3.0	5.0	3.0	1.0															No medication
PITT	50026	Autism	Autism	16.28	Male	R		87.0	90.0	88.0	WASI	WASI	WASI	22.0	18.0	5.0	5.0	1.0	3.0	13.0	5.0	8.0	3.0	1.0															Taking medication	Sertraline; Risperidone; Dextroamphetamine and Amphetamine	No
PITT	50027	Autism	Autism	12.24	Male	R		98.0	98.0	98.0	WASI	WASI	WASI	20.0	13.0	5.0	4.0	1.0	3.0	11.0	2.0	9.0	0.0	1.0															No medication
PITT	50028	Autism	Autism	12.74	Male	R		126.0	112.0	128.0	WASI	WASI	WASI					1.0						1.0															No medication
PITT	50029	Autism	Autism	11.4	Female	R		106.0	109.0	100.0	WASI	WASI	WASI	26.0	21.0	6.0	5.0	1.0	3.0	13.0	5.0	8.0	3.0	1.0															No medication
PITT	50030	Control	Control	25.12	Male			105.0	100.0	108.0	WASI	WASI	WASI																										No medication
PITT	50031	Control	Control	12.92	Male	R		106.0	102.0	107.0	WASI	WASI	WASI																										No medication
PITT	50032	Control	Control	19.8	Male	R		119.0	116.0	119.0	WASI	WASI	WASI																										No medication
PITT	50033	Control	Control	12.15	Male	R		98.0	98.0	96.0	WASI	WASI	WASI																										No medication
PITT	50034	Control	Control	14.77	Male	R		97.0	98.0	96.0	WASI	WASI	WASI																										No medication
PITT	50035	Control	Control	17.36	Male	R		107.0	109.0	102.0	WASI	WASI	WASI																										No medication
PITT	50036	Control	Control	13.28	Female	R		103.0	94.0	112.0	WASI	WASI	WASI																										No medication
PITT	50037	Control	Control	19.16	Male	R		115.0	112.0	115.0	WASI	WASI	WASI																										No medication
PITT	50038	Control	Control	13.95	Female	R		130.0	132.0	121.0	WASI	WASI	WASI																										No medication
PITT	50039	Control	Control	30.66	Male	R		118.0	110.0	123.0	WASI	WASI	WASI																										No medication
PITT	50040	Control	Control	24.6	Male	R		110.0	109.0	108.0	WASI	WASI	WASI																										No medication
PITT	50041	Control	Control	27.92	Male	R		103.0	108.0	96.0	WASI	WASI	WASI																										No medication
PITT	50042	Control	Control	33.17	Male	R		109.0	111.0	104.0	WASI	WASI	WASI																										No medication
PITT	50043	Control	Control	13.78	Male	R		113.0	115.0	107.0	WASI	WASI	WASI																										No medication
PITT	50044	Control	Control	17.13	Male	R		110.0	117.0	102.0	WASI	WASI	WASI																										No medication
PITT	50045	Control	Control	15.7	Male	R		114.0	115.0	109.0	WASI	WASI	WASI																										No medication
PITT	50046	Control	Control	20.65	Male	R		100.0	88.0	111.0	WASI	WASI	WASI																										No medication
PITT	50047	Control	Control	15.35	Male	R		103.0	95.0	109.0	WASI	WASI	WASI																										No medication
PITT	50048	Control	Control	11.81	Male	R		107.0	98.0	117.0	WASI	WASI	WASI																										No medication
PITT	50049	Control	Control	15.82	Female	R		100.0	96.0	103.0	WASI	WASI	WASI																										No medication
PITT	50050	Control	Control	14.37	Male	L		113.0	104.0	121.0	WASI	WASI	WASI																										No medication
PITT	50051	Control	Control	12.83	Male	R		107.0	101.0	110.0	WASI	WASI	WASI																										No medication
PITT	50052	Control	Control	33.24	Male	R		122.0	123.0	115.0	WASI	WASI	WASI																										No medication
PITT	50053	Autism	Autism	12.03	Male	R		122.0	119.0	119.0	WASI	WASI	WASI	21.0	17.0	3.0	5.0	1.0	3.0	9.0	3.0	6.0	3.0	1.0															No medication
PITT	50054	Control	Control	9.44	Male	R		95.0	99.0	90.0	WASI	WASI	WASI																										No medication
PITT	50055	Autism	Autism	16.99	Male	R		111.0	108.0	112.0	WASI	WASI	WASI	15.0	10.0	9.0	1.0	1.0	4.0	8.0	3.0	5.0		1.0															Taking medication	Methylphenidate Extended Release	No
PITT	50056	Autism	Autism	13.59	Male	R		113.0	101.0	125.0	WASI	WASI	WASI	18.0	11.0	8.0	4.0	1.0	3.0	8.0	3.0	5.0	2.0	1.0															No medication
PITT	50057	Autism	Autism	12.62	Female	R		124.0	115.0	128.0	WASI	WASI	WASI	21.0	12.0	8.0	4.0	1.0	3.0	7.0	2.0	5.0	0.0	1.0															No medication
PITT	50058	Control	Control	23.1	Male	R		127.0	128.0	119.0	WASI	WASI	WASI																										No medication
PITT	50059	Control	Control	21.22	Female	R		117.0	109.0	121.0	WASI	WASI	WASI																										No medication
PITT	50060	Control	Control	20.34	Male	R		126.0	122.0	119.0	WASI	WASI	WASI																										No medication
SBL	51556	Control	Control	20.0	Male		-100.0																																No medication
SBL	51557	Control	Control	26.0	Male		100.0																														12.0		No medication
SBL	51558	Control	Control	27.0	Male		80.0																														7.0		No medication
SBL	51559	Control	Control	27.0	Male		100.0																														14.0		No medication
SBL	51560	Control	Control	27.0	Male		70.0																														11.0		No medication
SBL	51561	Control	Control	36.0	Male		100.0																														12.0		No medication
SBL	51562	Control	Control	37.0	Male		90.0																														17.0		No medication
SBL	51563	Control	Control	38.0	Male		80.0																														24.0		No medication
SBL	51564	Control	Control	39.0	Male		90.0																														20.0		No medication
SBL	51565	Control	Control	39.0	Male		100.0																																No medication
SBL	51566	Control	Control	41.0	Male		70.0																														17.0		No medication
SBL	51567	Control	Control	34.0	Male		100.0																														12.0		No medication
SBL	51568	Control	Control	37.0	Male		100.0																														15.0		No medication
SBL	51569	Control	Control	36.0	Male		100.0																														11.0		No medication
SBL	51570	Control	Control	42.0	Male		-100.0																														9.0		No medication
SBL	51571	Autism	Autism	22.0	Male		-90.0		101.0	110.0		GIT	GIT	26.0	21.0	8.0	3.0	0.0	4.0	8.0	4.0	4.0		0.0													33.0	None	Taking medication	Antidepressant
SBL	51572	Autism	Aspergers	28.0	Male		60.0		93.0	110.0		GIT	GIT	4.0	2.0	2.0	0.0	0.0	4.0	7.0	2.0	5.0		0.0													28.0	None	No medication
SBL	51573	Autism	PDD-NOS	30.0	Male	L			108.0	120.0		GIT	GIT	2.0	0.0	1.0	0.0	0.0	4.0	8.0	3.0	5.0		0.0															No medication
SBL	51574	Autism	Aspergers	30.0	Male		100.0		105.0	121.0		GIT	GIT	21.0	20.0	4.0	3.0	0.0	4.0	11.0	5.0	6.0		0.0													26.0	None	No medication
SBL	51575	Autism	Aspergers	31.0	Male		100.0		100.0	113.0		GIT	GIT	15.0	11.0	1.0	3.0	0.0	4.0	10.0	3.0	7.0		0.0													36.0	None	No medication
SBL	51576	Autism	PDD-NOS	31.0	Male		80.0																														42.0	None	No medication
SBL	51577	Autism	PDD-NOS	31.0	Male		-40.0																														20.0	ADHD Inattentive	Taking medication	Atomoxetine; Risperidone; Methylphenydate	No
SBL	51578	Autism	Aspergers	33.0	Male		-100.0	125.0	129.0	113.0	WAIS_III	WAIS_III	WAIS_III																								36.0	None	No medication
SBL	51579	Autism	PDD-NOS	41.0	Male		100.0	110.0			GIT																										15.0	None	No medication
SBL	51580	Autism	PDD-NOS	42.0	Male		60.0		117.0	121.0		GIT	GIT	18.0	8.0	3.0	1.0	0.0	4.0	9.0	3.0	6.0		0.0													39.0	None	No medication
SBL	51581	Autism	PDD-NOS	64.0	Male		100.0	120.0	119.0	116.0	WAIS_III	WAIS_III	WAIS_III																								24.0	None	No medication
SBL	51582	Autism	Aspergers	31.0	Male		80.0		116.0	121.0		GIT	GIT	18.0	9.0	5.0	3.0	0.0	4.0	9.0	2.0	7.0		0.0													31.0	None	No medication
SBL	51583	Autism	Aspergers	35.0	Male		100.0	95.0	105.0	84.0	WAIS_III	WAIS_III	WAIS_III																								41.0	None	No medication
SBL	51584	Autism	Aspergers	49.0	Male		100.0		133.0	135.0		GIT	GIT	9.0	9.0	3.0	0.0	0.0	4.0	12.0	4.0	8.0		0.0													39.0	None	No medication
SBL	51585	Autism	Autism	27.0	Male		90.0	96.0	99.0	106.0	WAIS_III	WAIS_III	WAIS_III																								25.0	None	No medication
SDSU	50183	Autism	Autism	14.14	Male	R		139.0	128.0	140.0	WASI	WASI	WASI					0.0	3.0	17.0	4.0	13.0	0.0	0.0															No medication
SDSU	50184	Autism	Aspergers	17.15	Male	R		141.0	147.0	126.0	WASI	WASI	WASI	15.0	2.0	5.0		0.0	3.0	7.0	0.0	7.0	2.0	0.0	7.0	2.0	9.0	6.0											No medication
SDSU	50186	Autism	Aspergers	12.13	Male	R		112.0	109.0	110.0	WASI	WASI	WASI	22.0	20.0	9.0		0.0	3.0	19.0	6.0	13.0	4.0	0.0															No medication
SDSU	50187	Autism	Aspergers	16.48	Male	R		113.0	119.0	104.0	WASI	WASI	WASI	20.0	12.0	3.0	3.0	0.0	4.0	10.0	4.0	6.0	1.0	0.0															No medication
SDSU	50188	Autism		15.4	Male	R		126.0	116.0	129.0	WASI	WASI	WASI	14.0	13.0	8.0		0.0	3.0	12.0	3.0	9.0	3.0	0.0	11.0	3.0	14.0	8.0											No medication
SDSU	50189	Autism	Aspergers	16.64	Male	R		115.0	109.0	117.0	WASI	WASI	WASI	12.0	11.0	6.0	2.0	0.0	3.0	10.0	7.0	3.0	2.0	0.0	6.0	1.0	7.0	4.0											No medication
SDSU	50190	Autism	Aspergers	13.99	Male	R		124.0	125.0	118.0	WASI	WASI	WASI	23.0	16.0	7.0		0.0	3.0	9.0	2.0	7.0	1.0	0.0															No medication
SDSU	50191	Autism		12.63	Male	R		114.0	125.0	101.0	WASI	WASI	WASI	21.0	19.0	6.0	2.0	0.0	3.0	10.0	2.0	8.0	2.0	0.0															No medication
SDSU	50193	Control	Control	14.75	Male	R		112.0	108.0	114.0	WASI	WASI	WASI																										No medication
SDSU	50194	Control	Control	13.35	Male	L		110.0	104.0	116.0	WASI	WASI	WASI																										No medication
SDSU	50195	Control	Control	12.58	Male	R		123.0	111.0	129.0	WASI	WASI	WASI																										No medication
SDSU	50196	Control	Control	12.91	Male	R		110.0	116.0	103.0	WASI	WASI	WASI																										No medication
SDSU	50197	Control	Control	14.98	Male	R		109.0	109.0	106.0	WASI	WASI	WASI																										No medication
SDSU	50198	Control	Control	15.28	Male	R		121.0	117.0	120.0	WASI	WASI	WASI																										No medication
SDSU	50199	Control	Control	15.53	Male	R		100.0	107.0	92.0	WASI	WASI	WASI																										No medication
SDSU	50200	Control	Control	13.88	Male	R		108.0	107.0	106.0	WASI	WASI	WASI																										No medication
SDSU	50201	Control	Control	13.77	Female	R		98.0	106.0	90.0	WASI	WASI	WASI																										No medication
SDSU	50202	Control	Control	12.08	Male	R		100.0	87.0	114.0	WASI	WASI	WASI																										No medication
SDSU	50203	Control	Control	16.05	Male	L		117.0	117.0	114.0	WASI	WASI	WASI																										No medication
SDSU	50204	Control	Control	14.86	Male	R		100.0	89.0	110.0	WASI	WASI	WASI																										No medication
SDSU	50205	Control	Control	14.1	Female	R		109.0	105.0	112.0	WASI	WASI	WASI																										No medication
SDSU	50206	Control	Control	8.67	Female	R		112.0	119.0	103.0	WASI	WASI	WASI																										No medication
SDSU	50207	Autism	PDD-NOS	16.06	Male	R		81.0	83.0	84.0	WASI	WASI	WASI																										Taking medication	Methylphenidate; Guanfacine; Valproic Acid; Bupropion; dextroamphetamine and amphetamine
SDSU	50208	Control	Control	13.78	Female	R		93.0	103.0	86.0	WASI	WASI	WASI																										No medication
SDSU	50209	Control	Control	16.57	Male	L		126.0	126.0	120.0	WASI	WASI	WASI																										No medication
SDSU	50210	Control	Control	16.6	Male	R		123.0	114.0	126.0	WASI	WASI	WASI																										No medication
SDSU	50211	Control	Control	16.13	Male	R		105.0	112.0	96.0	WASI	WASI	WASI																										No medication
SDSU	50212	Autism	Aspergers	13.81	Male	L		100.0	88.0	112.0	WASI	WASI	WASI	12.0	8.0	6.0		0.0	3.0	11.0	5.0	6.0	3.0	0.0	10.0	4.0	14.0	8.0											No medication
SDSU	50213	Control	Control	12.38	Female	R		88.0	93.0	88.0	WASI	WASI	WASI																										No medication
SDSU	50214	Control	Control	14.76	Male	R		93.0	87.0	101.0	WASI	WASI	WASI																										No medication
SDSU	50215	Control	Control	16.88	Female	R		117.0	110.0	120.0	WASI	WASI	WASI																										No medication
SDSU	50216	Autism	PDD-NOS	15.6	Male	R		100.0	99.0	99.0	WASI	WASI	WASI	16.0	14.0	5.0		0.0	4.0	4.0	1.0	3.0	1.0	0.0															No medication
SDSU	50217	Control	Control	12.9	Male	R		104.0	100.0	106.0	WASI	WASI	WASI																										No medication
STANFORD	51160	Autism		7.9336	Male	R		98.0	97.0	99.0	WASI	WASI	WASI	26.0	20.0	6.0	5.0	1.0	3.0	7.0	2.0	5.0		1.0															No medication
STANFORD	51161	Autism		9.0301	Male	R		94.0	95.0	95.0	WASI	WASI	WASI	24.0	14.0	8.0	5.0	1.0	3.0	18.0	7.0	11.0		1.0	16.0	1.0	17.0	9.0											No medication
STANFORD	51162	Autism		8.9199	Female	L		111.0	106.0	116.0	WASI	WASI	WASI	10.0	6.0	2.0	0.0	1.0	3.0	9.0	2.0	7.0		1.0	6.0	1.0	7.0	4.0											No medication
STANFORD	51163	Autism		9.0821	Male	R		137.0	137.0	128.0	WASI	WASI	WASI	19.0	16.0	2.0	3.0	1.0	3.0	13.0	4.0	9.0		1.0	11.0	6.0	17.0	9.0											Taking medication	Sertraline; Risperidone
STANFORD	51164	Autism		8.4216	Female	Ambi		105.0	88.0	124.0	WASI	WASI	WASI	24.0	21.0	6.0	3.0	1.0	3.0	9.0	2.0	7.0		1.0		0.0													No medication
STANFORD	51165	Autism		11.8433	Male	R		78.0	72.0	89.0	WASI	WASI	WASI	21.0	22.0	11.0	5.0	1.0	3.0	13.0	6.0	7.0		1.0															No medication
STANFORD	51166	Autism		8.3833	Male	R		100.0	93.0	106.0	WASI	WASI	WASI	27.0	20.0			1.0	3.0					1.0															No medication
STANFORD	51167	Autism		11.8789	Female	R		98.0	96.0	99.0	WASI	WASI	WASI	29.0	23.0	7.0	5.0	1.0	3.0	8.0	3.0	5.0		1.0		5.0													No medication
STANFORD	51168	Autism		11.2628	Male	L		112.0	108.0	114.0	WASI	WASI	WASI	18.0	16.0	9.0	3.0	1.0	3.0	16.0	5.0	11.0		1.0	15.0	1.0	16.0	9.0											Taking medication	Escitalopram
STANFORD	51169	Autism		9.7775	Male	L		127.0	131.0	117.0	WASI	WASI	WASI	23.0	18.0	3.0	3.0	1.0	3.0	10.0	2.0	8.0		1.0	8.0	1.0	9.0	6.0											No medication
STANFORD	51170	Autism		10.8652	Female	R		97.0	86.0	109.0	WASI	WASI	WASI	16.0	10.0	6.0	1.0	1.0	3.0	16.0	5.0	11.0		1.0	15.0	1.0	16.0	9.0											Taking medication	Citalopram
STANFORD	51171	Autism		12.9363	Male	R		141.0	143.0	129.0	WASI	WASI	WASI	26.0	22.0	6.0	5.0	1.0	3.0	15.0	5.0	10.0		1.0	15.0	6.0	21.0	10.0											No medication
STANFORD	51172	Autism		8.7912	Male	R		127.0	149.0	101.0	WASI	WASI	WASI	25.0	20.0	7.0	3.0	1.0	3.0	11.0	3.0	8.0		1.0	10.0	2.0	12.0	7.0											No medication
STANFORD	51173	Autism		7.5284	Male	R		124.0	113.0	129.0	WASI	WASI	WASI	13.0	11.0	3.0	1.0	1.0	3.0	10.0	2.0	8.0		1.0	8.0	3.0	11.0	7.0											No medication
STANFORD	51175	Autism		8.5804	Male	R		107.0	99.0	111.0	WASI	WASI	WASI	21.0	11.0	6.0	1.0	1.0	3.0	14.0	5.0	9.0		1.0		3.0													No medication
STANFORD	51177	Autism		11.6982	Male	R		113.0	117.0	106.0	WASI	WASI	WASI	22.0	19.0	4.0	5.0	1.0	3.0	14.0	4.0	10.0		1.0		1.0													No medication
STANFORD	51178	Autism		11.4326	Male	R		123.0	121.0	118.0	WASI	WASI	WASI	18.0	15.0	4.0	2.0	1.0	3.0	9.0	3.0	6.0		1.0	7.0	3.0	10.0	6.0											No medication
STANFORD	51179	Autism		11.6543	Male	R		97.0	101.0	93.0	WASI	WASI	WASI	10.0	10.0	5.0	2.0	1.0	3.0	12.0	3.0	9.0		1.0	8.0	2.0	10.0	6.0											Taking medication	Guanfacine
STANFORD	51180	Control		7.7502	Female	R		136.0	144.0	119.0	WASI	WASI	WASI
STANFORD	51181	Control		9.3149	Male	R		121.0	122.0	115.0	WASI	WASI	WASI
STANFORD	51182	Control		10.6927	Male	R		93.0	88.0	99.0	WASI	WASI	WASI
STANFORD	51183	Control		8.2656	Male	R		98.0	103.0	93.0	WASI	WASI	WASI
STANFORD	51184	Control		9.1068	Female	R		124.0	98.0	145.0	WASI	WASI	WASI
STANFORD	51185	Control		8.2464	Male	R		119.0	107.0	129.0	WASI	WASI	WASI
STANFORD	51186	Control		8.3203	Male	R		98.0	88.0	107.0	WASI	WASI	WASI
STANFORD	51187	Control		8.3313	Male	R		105.0	115.0	93.0	WASI	WASI	WASI
STANFORD	51188	Control		8.9747	Female	R		80.0	83.0	81.0	WASI	WASI	WASI
STANFORD	51189	Control		9.2081	Male	R		123.0	136.0	105.0	WASI	WASI	WASI
STANFORD	51190	Control		8.9363	Male	Ambi		123.0	107.0	135.0	WASI	WASI	WASI
STANFORD	51192	Control		10.2218	Female	R		124.0	130.0	112.0	WASI	WASI	WASI
STANFORD	51193	Control		9.5202	Male	R		122.0	132.0	107.0	WASI	WASI	WASI
STANFORD	51194	Control		12.3477	Male	R		118.0	106.0	129.0	WASI	WASI	WASI
STANFORD	51195	Control		11.177999999999999	Male	R		110.0	115.0	103.0	WASI	WASI	WASI
STANFORD	51196	Control		11.8816	Male	R		117.0	131.0	101.0	WASI	WASI	WASI
STANFORD	51197	Control		12.4298	Male	R		113.0	118.0	106.0	WASI	WASI	WASI
STANFORD	51198	Control		12.2546	Male	Ambi		114.0	109.0	115.0	WASI	WASI	WASI
TRINITY	50232	Autism	PDD-NOS	23.08	Male	R		115.0	123.0	103.0	WASI			30.0	26.0	12.0	5.0	1.0	4.0	9.0																			No medication
TRINITY	50233	Autism	PDD-NOS	20.75	Male	R		135.0	131.0	131.0	WASI			10.0	10.0	3.0	4.0	1.0	4.0	7.0																			No medication
TRINITY	50234	Autism	PDD-NOS	15.66	Male	R		111.0	104.0	117.0	WASI			13.0	10.0	3.0	1.0	1.0	4.0	10.0																			No medication
TRINITY	50235	Autism	PDD-NOS	15.33	Male	R		119.0	122.0	111.0	WASI			17.0	17.0	10.0	4.0	1.0	4.0	10.0																			No medication
TRINITY	50236	Autism	PDD-NOS	19.16	Male	R		118.0	109.0	123.0	WASI			28.0	19.0	5.0	5.0	1.0	4.0	8.0																			No medication
TRINITY	50237	Autism	PDD-NOS	21.42	Male	R		118.0	109.0	116.0	WASI			20.0	18.0	5.0	5.0	1.0	4.0	17.0																			No medication
TRINITY	50238	Autism	PDD-NOS	18.92	Male	R		120.0	129.0	108.0	WISC_IV_4_SUBTESTS			27.0	21.0	8.0	4.0	1.0	4.0	8.0																			No medication
TRINITY	50239	Autism	Autism	17.03	Male	R		97.0	92.0	102.0	WASI			20.0	18.0	4.0	5.0	1.0	4.0	11.0																			No medication
TRINITY	50240	Autism	Aspergers	15.05	Male	R		132.0	135.0	121.0	WASI			11.0	9.0	7.0	3.0	1.0	4.0	9.0																			No medication
TRINITY	50241	Autism	Autism	17.17	Male	R		89.0	95.0	87.0	WASI			20.0	8.0	5.0	3.0	1.0	4.0	10.0																			No medication
TRINITY	50242	Autism	Autism	12.75	Male	R		117.0	116.0	117.0	WISC_IV_FULL			10.0	12.0	3.0	3.0	1.0	4.0	7.0																			No medication
TRINITY	50243	Autism	Autism	13.75	Male	R		90.0	98.0	88.0	WISC_IV_4_SUBTESTS			29.0	14.0	5.0	3.0	1.0	4.0	9.0																			No medication
TRINITY	50244	Autism	Aspergers	25.91	Male	R		106.0	103.0	106.0	WASI			20.0	19.0	3.0	3.0	1.0	4.0	8.0																			No medication
TRINITY	50245	Autism	Autism	21.58	Male	R		72.0	85.0	63.0	WASI			22.0	15.0	3.0	5.0	1.0	4.0	12.0																			No medication
TRINITY	50246	Autism	Autism	19.5	Male	R		105.0	108.0	99.0	WASI			20.0	22.0	11.0	5.0	1.0	4.0	16.0																			No medication
TRINITY	50247	Autism	Aspergers	12.0	Male	R		103.0	99.0		WASI			17.0	13.0	6.0	3.0	1.0	4.0	7.0																			No medication
TRINITY	50248	Autism	Autism	13.58	Male	R		117.0	112.0	117.0	WISC_IV_4_SUBTESTS			30.0	23.0	7.0	5.0	1.0	4.0	15.0																			No medication
TRINITY	50249	Autism	Autism	13.83	Male	R		98.0	98.0	99.0	WISC_IV_4_SUBTESTS			25.0	17.0	6.0	4.0	0.0	4.0	13.0																			No medication
TRINITY	50250	Autism	Autism	13.91	Male	R		99.0	99.0	98.0	WISC_IV_4_SUBTESTS			27.0	21.0	4.0	2.0	1.0	4.0	11.0																			No medication
TRINITY	50251	Autism	Autism	17.25	Male	R		122.0	119.0	119.0	WASI			21.0	9.0	3.0	5.0	1.0	4.0	14.0																			No medication
TRINITY	50252	Autism	Aspergers	15.25	Male	R		94.0	87.0	102.0	WASI			17.0	21.0	7.0	4.0	1.0	4.0	8.0																			No medication
TRINITY	50253	Autism	Aspergers	18.01	Male	R		99.0	90.0	106.0	WASI			18.0	13.0	4.0	3.0	1.0	4.0	11.0																			No medication
TRINITY	50254	Autism	Aspergers	19.41	Male	R		121.0	123.0	114.0	WASI			18.0	16.0	2.0	1.0	1.0	4.0	13.0																			No medication
TRINITY	50255	Autism	Aspergers	14.41	Male	R		125.0	119.0	126.0	WASI			17.0	13.0	4.0	1.0	1.0	4.0	10.0																			No medication
TRINITY	50257	Control	Control	14.91	Male	R		113.0	105.0	120.0	WASI																												No medication
TRINITY	50259	Control	Control	19.83	Male	R		114.0	118.0	107.0	WASI																												No medication
TRINITY	50260	Control	Control	20.33	Male	R		116.0	119.0	116.0	WASI																												No medication
TRINITY	50261	Control	Control	20.08	Male	R		116.0	113.0	116.0	WASI																												No medication
TRINITY	50262	Control	Control	21.33	Male	R		133.0	127.0	132.0	WASI																												No medication
TRINITY	50263	Control	Control	19.08	Male	R		117.0	119.0	110.0	WASI																												No medication
TRINITY	50264	Control	Control	25.66	Male	R		120.0	115.0	120.0	WASI																												No medication
TRINITY	50265	Control	Control	12.25	Male	R		101.0	97.0	105.0	WASI																												No medication
TRINITY	50266	Control	Control	15.91	Male	R		116.0	118.0	109.0	WASI																												No medication
TRINITY	50267	Control	Control	17.5	Male	R		116.0	114.0	115.0	WASI																												No medication
TRINITY	50268	Control	Control	14.41	Male	R		96.0	107.0	86.0	WASI																												No medication
TRINITY	50269	Control	Control	14.66	Male	R		113.0	110.0	112.0	WASI																												No medication
TRINITY	50270	Control	Control	19.33	Male	R		99.0	98.0	99.0	WASI																												No medication
TRINITY	50271	Control	Control	19.66	Male	R		105.0	96.0	114.0	WASI																												No medication
TRINITY	51132	Control	Control	24.83	Male	R		119.0	113.0	121.0	WASI																												No medication
TRINITY	51133	Control	Control	12.04	Male	R		91.0	100.0	84.0	WASI																												No medication
TRINITY	51134	Control	Control	16.83	Male	R		89.0	81.0	101.0	WASI																												No medication
TRINITY	51135	Control	Control	13.75	Male	R		101.0	95.0	108.0	WASI																												No medication
TRINITY	51136	Control	Control	12.66	Male	R		126.0	125.0	120.0	WASI																												No medication
TRINITY	51137	Control	Control	13.25	Male	R		131.0	137.0	120.0	WASI																												No medication
TRINITY	51138	Control	Control	12.66	Male	R		99.0	94.0	103.0	WASI																												No medication
TRINITY	51139	Control	Control	19.5	Male	R		112.0	115.0	112.0	WASI																												No medication
TRINITY	51140	Control	Control	15.75	Male	R		128.0	132.0	121.0	WASI																												No medication
TRINITY	51141	Control	Control	15.91	Male	R		97.0	91.0	102.0	WASI																												No medication
TRINITY	51142	Control	Control	14.91	Male	R		104.0	101.0	105.0	WASI																												No medication
USM	50432	Control	Control	18.2806	Male		73.33	131.0	127.0	122.0	WASI	WASI	WASI						3.0	4.0	2.0	2.0	0.0		3.0	0.0	3.0	1.0		9.0
USM	50433	Control	Control	18.7379	Male		-60.0	100.0	98.0	103.0	WASI	WASI	WASI						3.0	1.0	0.0	1.0	0.0		0.0	0.0	0.0	1.0		5.0
USM	50434	Control	Control	18.2615	Male		73.33	93.0	88.0	99.0	WASI	WASI	WASI						3.0	2.0	1.0	1.0	0.0		1.0	0.0	1.0	1.0		22.0
USM	50435	Control	Control	16.104	Male		66.67	100.0	98.0	102.0	WASI	WASI	WASI						3.0	2.0	1.0	1.0	0.0		1.0	0.0	1.0	1.0		6.0
USM	50436	Control	Control	13.8097	Male		86.67	126.0	120.0	125.0	WASI	WASI	WASI						3.0	0.0	0.0	0.0	0.0		0.0	0.0	0.0	1.0		9.0
USM	50437	Control	Control	14.9432	Male		100.0	138.0	139.0	127.0	WASI	WASI	WASI						3.0	2.0	1.0	1.0	0.0		1.0	0.0	1.0	1.0		42.0
USM	50438	Control	Control	15.0253	Male		80.0	97.0	87.0	108.0	WASI	WASI	WASI						3.0	1.0	0.0	1.0	1.0		0.0	0.0	0.0	1.0		10.0
USM	50439	Control	Control	22.601	Male		6.67	128.0	130.0	121.0	WASI	WASI	WASI						4.0	0.0	0.0	0.0	0.0							9.0
USM	50440	Control	Control	23.948	Male		80.0	98.0	104.0	90.0	WASI	WASI	WASI						4.0	2.0	2.0	0.0	0.0							18.0
USM	50441	Control	Control	27.5975	Male		100.0	123.0	118.0	121.0	WASI	WASI	WASI						4.0	2.0	1.0	1.0	0.0							31.0
USM	50442	Control	Control	26.8528	Male		100.0	127.0	128.0	119.0	WASI	WASI	WASI						4.0	0.0	0.0	0.0	0.0
USM	50443	Control	Control	17.0705	Male		80.0	120.0	99.0	122.0	WASI	WASI	WASI						4.0	1.0	1.0	0.0	0.0							7.0
USM	50444	Control	Control	24.9884	Male		6.67	100.0	106.0	92.0	WASI	WASI	WASI						4.0	1.0	0.0	1.0	0.0							6.0
USM	50445	Control	Control	18.1383	Male		60.0	128.0	126.0	125.0	WASI	WASI	WASI						3.0	0.0	0.0	0.0	0.0		0.0	0.0	0.0	1.0		5.0
USM	50446	Control	Control	27.3238	Male		100.0	116.0	118.0	111.0	WASI	WASI	WASI						4.0	0.0	0.0	0.0	0.0							1.0
USM	50447	Control	Control	12.9391	Male		80.0	130.0	132.0	121.0	WASI	WASI	WASI						3.0	4.0	1.0	3.0	0.0		5.0	0.0	5.0	3.0		7.0
USM	50448	Control	Control	10.4668	Male		73.33	144.0	140.0	138.0	WASI	WASI	WASI						3.0	1.0	1.0	0.0	3.0		0.0	3.0	3.0	1.0		13.0
USM	50449	Control	Control	18.2177	Male		73.33	108.0	104.0	111.0	WASI	WASI	WASI						4.0	3.0	1.0	2.0	0.0							35.0
USM	50450	Control	Control	21.0979	Male		100.0	95.0	98.0	100.0	WASI	WASI	WASI						4.0	0.0	0.0	0.0	0.0							13.0
USM	50451	Control	Control	12.5257	Male		100.0	109.0	106.0	111.0	WASI	WASI	WASI						3.0	0.0	0.0	0.0	0.0		0.0	0.0	0.0	1.0		6.0
USM	50452	Control	Control	29.9685	Male		93.33	112.0	108.0	114.0	WASI	WASI	WASI						4.0	0.0	0.0	0.0	0.0							1.0
USM	50453	Control	Control	8.7721	Male		85.19	121.0	104.0	137.0	WASI	WASI	WASI																	13.0
USM	50454	Control	Control	18.8008	Male		100.0	111.0	108.0	112.0	WASI	WASI	WASI						4.0	0.0	0.0	0.0	0.0							11.0
USM	50455	Control	Control	31.2827	Male		100.0	112.0	111.0	109.0	WASI	WASI	WASI						4.0	0.0	0.0	0.0	0.0							23.0
USM	50456	Control	Control	16.0986	Male		-80.0	109.0	104.0	115.0	WASI	WASI	WASI						3.0	2.0	2.0	0.0	0.0		3.0	0.0	3.0	1.0		2.0
USM	50457	Control	Control	34.0534	Male		100.0	123.0	123.0	119.0	WASI	WASI	WASI																	27.0
USM	50458	Control	Control	26.1465	Male		100.0	148.0	137.0	155.0	WASI	WASI	WASI						4.0	0.0	0.0	0.0	0.0							23.0
USM	50459	Control	Control	18.1547	Male		100.0	111.0	106.0	115.0	WASI	WASI	WASI						4.0	4.0	1.0	3.0	0.0							13.0
USM	50460	Control	Control	14.412	Male		80.0	109.0	115.0	101.0	WASI	WASI	WASI						3.0	1.0	0.0	1.0	0.0		1.0	0.0	1.0	1.0		7.0
USM	50461	Control	Control	16.3943	Male		80.0	113.0	105.0	120.0	WASI	WASI	WASI						3.0	4.0	1.0	3.0	1.0		2.0	1.0	3.0	1.0		32.0
USM	50462	Control	Control	24.6543	Male		100.0	120.0	121.0	114.0	WASI	WASI	WASI						4.0	2.0	1.0	1.0	0.0							31.0
USM	50463	Control	Control	28.3669	Male		100.0	121.0	124.0	113.0	WASI	WASI	WASI						4.0	1.0	0.0	1.0	0.0							18.0
USM	50464	Control	Control	9.9548	Male		100.0	119.0	106.0	131.0	WASI	WASI	WASI						3.0	0.0	0.0	0.0	0.0		0.0	0.0	0.0	1.0		4.0
USM	50465	Control	Control	34.0068	Male		66.67	129.0	123.0	129.0	WAIS_III	WAIS_III	WAIS_III																	47.0
USM	50466	Control	Control	39.2526	Male		86.67	103.0	101.0	106.0	WAIS_III	WAIS_III	WAIS_III																	7.0
USM	50467	Control	Control	19.7591	Male		73.33	89.0	89.0	90.0	WAIS_III	WAIS_III	WAIS_III						4.0	0.0	0.0	0.0	0.0							13.0
USM	50468	Control	Control	39.3949	Male		42.86	122.0	127.0	111.0	WAIS_III	WAIS_III	WAIS_III																	9.0
USM	50469	Control	Control	28.5613	Male		86.67	134.0	130.0	130.0	WAIS_III	WAIS_III	WAIS_III																	30.0
USM	50470	Control	Control	9.9165	Male		80.0	106.0	119.0	90.0	WISC_III	WISC_III	WISC_III						3.0						0.0	0.0	0.0	1.0		9.0
USM	50471	Control	Control	25.0157	Male		72.41	108.0	106.0	107.0	WAIS_III	WAIS_III	WAIS_III																	9.0
USM	50472	Control	Control	22.1081	Male		79.31	104.0	98.0	111.0	WAIS_III	WAIS_III	WAIS_III																	0.0
USM	50473	Control	Control	22.4367	Male		85.71	106.0	110.0	100.0	WAIS_III	WAIS_III	WAIS_III																	51.0
USM	50474	Control	Control	22.0479	Male		80.0	110.0	112.0	107.0	WAIS_III	WAIS_III	WAIS_III																	20.0
USM	50475	Autism	Autism	21.6482	Male		100.0	117.0	118.0	111.0	WASI	WASI	WASI						4.0	12.0	4.0	8.0	0.0							147.0
USM	50476	Autism	Autism	20.1697	Male		80.0	108.0	109.0	103.0	WASI	WASI	WASI						4.0	8.0	3.0	5.0	0.0							6.0
USM	50477	Autism	Autism	20.1807	Male		72.41	92.0	95.0	91.0	WASI	WASI	WASI						3.0	11.0	4.0	7.0	0.0							94.0
USM	50478	Autism	Autism	20.178	Male		53.33	91.0	103.0	83.0	WASI	WASI	WASI						3.0	15.0	4.0	11.0	2.0		13.0	2.0	15.0	9.0		56.0
USM	50479	Autism	Autism	22.8802	Male		100.0	113.0	108.0	116.0	WASI	WASI	WASI						4.0	10.0	4.0	6.0	1.0							78.0
USM	50480	Autism	Autism	29.0897	Male		60.0	127.0	117.0	132.0	WASI	WASI	WASI						4.0	12.0	6.0	6.0	2.0							151.0
USM	50481	Autism	Autism	17.1663	Male		93.33	88.0	85.0	95.0	WASI	WASI	WASI						3.0	13.0	5.0	8.0	1.0		10.0	3.0	13.0	8.0		58.0
USM	50482	Autism	Autism	27.4114	Male		53.33	94.0	94.0	92.0	WASI	WASI	WASI						4.0	9.0	4.0	5.0	0.0							26.0
USM	50483	Autism	Autism	21.4346	Male		53.33	96.0	76.0	120.0	WASI	WASI	WASI						4.0	12.0	3.0	9.0	0.0							101.0
USM	50484	Autism	Autism	19.7043	Male		73.33	102.0	95.0	109.0	WASI	WASI	WASI						3.0	21.0	7.0	14.0	8.0		19.0	8.0	27.0	10.0		76.0
USM	50485	Autism	Autism	23.5948	Male		100.0	132.0	122.0	133.0	WASI	WASI	WASI						4.0	6.0	2.0	4.0	0.0							29.0
USM	50486	Autism	Autism	17.7878	Male		53.33	97.0	77.0	120.0	WASI	WASI	WASI						3.0	18.0	7.0	11.0	4.0		15.0	6.0	21.0	10.0		100.0
USM	50487	Autism	Autism	25.7972	Male		93.33	86.0	77.0	99.0	WASI	WASI	WASI						4.0	14.0	4.0	10.0	1.0							82.0
USM	50488	Autism	Autism	25.4511	Male		86.67	100.0	83.0	120.0	WASI	WASI	WASI						4.0	17.0	6.0	11.0	2.0							104.0
USM	50489	Autism	Autism	16.7584	Male		-66.67	94.0	72.0	124.0	WASI	WASI	WASI						3.0	17.0	5.0	12.0	3.0		17.0	2.0	19.0	10.0		142.0
USM	50490	Autism	Autism	19.6277	Male		66.67	110.0	100.0	119.0	WASI	WASI	WASI						4.0	14.0	4.0	10.0	0.0							109.0
USM	50491	Autism	Autism	26.9487	Male		100.0	125.0	122.0	120.0	WASI	WASI	WASI						4.0	10.0	4.0	6.0	0.0							45.0
USM	50492	Autism	Autism	32.5503	Male		33.33	126.0	130.0	117.0	WASI	WASI	WASI						4.0	15.0	5.0	10.0	2.0							148.0
USM	50493	Autism	Autism	35.7098	Male		-73.33	102.0	98.0	106.0	WASI	WASI	WASI						4.0	12.0	4.0	8.0	2.0							144.0
USM	50494	Autism	Autism	37.7769	Male		20.0	65.0	55.0	76.0	WASI	WASI	WASI						4.0	17.0	6.0	11.0	1.0							93.0
USM	50495	Autism	Autism	22.5599	Male		-86.67	88.0	86.0	96.0	WASI	WASI	WASI						4.0	17.0	6.0	11.0	1.0							85.0
USM	50496	Autism	Autism	24.3231	Male		93.33	129.0	120.0	132.0	WASI	WASI	WASI						4.0	11.0	3.0	8.0	3.0							73.0
USM	50497	Autism	Autism	34.4613	Male		53.33	80.0	76.0	89.0	WASI	WASI	WASI						4.0	12.0	4.0	8.0	3.0							104.0
USM	50498	Autism	Autism	21.1307	Male		100.0	99.0	118.0	87.0	WASI	WASI	WASI						4.0	14.0	5.0	9.0	1.0							92.0
USM	50499	Autism	Autism	25.4346	Male		93.33	113.0	121.0	104.0	WASI	WASI	WASI						4.0	9.0	3.0	6.0	2.0							87.0
USM	50500	Autism	Autism	17.2375	Male		100.0	118.0	113.0	119.0	WASI	WASI	WASI						3.0	12.0	5.0	7.0	0.0		9.0	1.0	10.0	6.0		88.0
USM	50501	Autism	Autism	17.7057	Male		93.33	78.0	79.0	80.0	WASI	WASI	WASI						4.0	19.0	7.0	12.0	3.0		18.0	3.0	21.0	10.0		83.0
USM	50502	Autism	Autism	32.9582	Male		80.0	90.0	101.0	83.0	WASI	WASI	WASI						4.0	10.0	5.0	5.0	2.0							111.0
USM	50503	Autism	Autism	28.6708	Male		53.33	80.0	91.0	72.0	WASI	WASI	WASI						4.0	12.0	4.0	8.0	1.0							67.0
USM	50504	Autism	Autism	17.6454	Male		66.67	87.0	86.0	92.0	WASI	WASI	WASI						3.0	16.0	4.0	12.0	2.0		13.0	4.0	17.0	9.0		70.0
USM	50505	Autism	Autism	33.1828	Male		60.0	95.0	86.0	106.0	WASI	WASI	WASI						4.0	14.0	5.0	9.0	0.0							118.0
USM	50506	Autism	Autism	15.9343	Male		60.0	73.0	77.0	74.0	WASI	WASI	WASI						3.0	20.0	6.0	14.0	8.0		18.0	8.0	26.0	10.0		91.0
USM	50507	Autism	Autism	28.1095	Male		40.0	97.0	108.0	87.0	WASI	WASI	WASI						4.0	11.0	6.0	5.0	3.0							142.0
USM	50508	Autism	Autism	26.3792	Male		100.0	107.0	96.0	118.0	WASI	WASI	WASI						4.0	11.0	4.0	7.0	3.0							97.0
USM	50509	Autism	Autism	16.7337	Male		100.0	95.0	85.0	107.0	WASI	WASI	WASI						4.0	7.0	1.0	6.0	2.0							79.0
USM	50510	Autism	Autism	14.1437	Male		66.67	102.0	104.0	99.0	WASI	WASI	WASI						3.0	16.0	6.0	10.0	3.0		15.0	4.0	19.0	10.0		118.0
USM	50511	Autism	Autism	16.3833	Male		100.0	114.0	109.0	116.0	WASI	WASI	WASI						3.0	13.0	4.0	9.0	3.0		12.0	3.0	15.0	9.0		131.0
USM	50512	Autism	Autism	15.4908	Male		73.33	121.0	108.0	131.0	WASI	WASI	WASI						3.0	17.0	7.0	10.0	2.0		15.0	2.0	17.0	9.0		89.0
USM	50513	Autism	Autism	18.4668	Male		-93.33	102.0	97.0	107.0	WASI	WASI	WASI						3.0	18.0	5.0	13.0	0.0		19.0	0.0	19.0	10.0		57.0
USM	50514	Autism	Autism	21.4018	Male		100.0	109.0	99.0	119.0	WASI	WASI	WASI						4.0	10.0	4.0	6.0	2.0							91.0
USM	50515	Autism	Autism	15.8522	Male		73.33	94.0	71.0	106.0	WASI	WASI	WASI						3.0	16.0	6.0	10.0	3.0		13.0	4.0	17.0	9.0		93.0
USM	50516	Autism	Autism	17.1143	Male		80.0	107.0	108.0	104.0	WASI	WASI	WASI						3.0	10.0	3.0	7.0	2.0		7.0	4.0	11.0	7.0		73.0
USM	50517	Autism	Autism	16.500999999999998	Male		-100.0	109.0	108.0	107.0	WASI	WASI	WASI						3.0	14.0	5.0	9.0	1.0		13.0	1.0	14.0	8.0		47.0
USM	50518	Autism	Autism	18.6585	Male		-93.33	77.0	83.0	75.0	WASI	WASI	WASI						3.0	14.0	6.0	8.0	4.0		12.0	5.0	17.0	9.0		66.0
USM	50519	Autism	Autism	16.3778	Male		80.0	83.0	78.0	90.0	WASI	WASI	WASI						3.0	14.0	3.0	11.0	2.0		11.0	3.0	14.0	8.0		128.0
USM	50520	Autism	Autism	17.6728	Male		86.67	76.0	55.0	101.0	WASI	WASI	WASI						3.0	18.0	7.0	11.0	2.0							104.0
USM	50521	Autism	Autism	18.4175	Male		100.0	80.0	69.0	99.0	WASI	WASI	WASI						3.0	16.0	5.0	11.0	5.0							100.0
USM	50522	Autism	Autism	14.7515	Male		100.0	100.0	93.0	108.0	WASI	WASI	WASI						3.0	12.0	5.0	7.0	1.0							96.0
USM	50523	Autism	Autism	17.3251	Male		100.0	115.0	118.0	109.0	WASI	WASI	WASI						3.0	12.0	3.0	9.0	2.0							132.0
USM	50524	Autism	Autism	12.334000000000001	Male		93.33	83.0	76.0	93.0	WASI	WASI	WASI						3.0	14.0	5.0	9.0	2.0							125.0
USM	50525	Autism	Autism	32.8487	Male		80.0	106.0	87.0	128.0	WASI	WASI	WASI						4.0	16.0	6.0	10.0	1.0							32.0
USM	50526	Autism	Autism	50.2231	Male		100.0	123.0	118.0	121.0	WASI	WASI	WASI						4.0	18.0	8.0	10.0	0.0							136.0
USM	50527	Autism	PDD-NOS	18.4148	Male		100.0	93.0	84.0	105.0	WASI	WASI	WASI						2.0	9.0	4.0	5.0			2.0	4.0	6.0	3.0		124.0
USM	50528	Autism	Autism	11.3539	Male		100.0	100.0	90.0	109.0	WASI	WASI	WASI						2.0	12.0	5.0	7.0	1.0		8.0	3.0	11.0	6.0		136.0
USM	50529	Autism	Autism	42.3354	Male		93.33	128.0	122.0	127.0	WASI	WASI	WASI						4.0	13.0	4.0	9.0	1.0							104.0
USM	50530	Autism	Autism	18.245	Male		-14.29	106.0	120.0	91.0	WASI	WASI	WASI						4.0	13.0	3.0	10.0	0.0							90.0
USM	50531	Autism	Autism	28.0903	Male		78.57	112.0	104.0	119.0	WASI	WASI	WASI						4.0	12.0	1.0	11.0	0.0							117.0
USM	50532	Autism	Autism	16.9199	Male		100.0	84.0	87.0	81.0	WAIS_III	WAIS_III	WAIS_III						4.0	8.0	2.0	6.0								93.0
YALE	50551	Control	Control	15.92	Male	R		94.0	107.0	83.0	DAS_II_SA	DAS_II_SA	DAS_II_SA																1.0	4.0
YALE	50552	Control	Control	12.75	Male	R		106.0	106.0	95.0	DAS_II_SA	DAS_II_SA	DAS_II_SA																1.0	1.0
YALE	50553	Control	Control	9.75	Male	R		127.0	119.0	125.0	DAS_II_SA	DAS_II_SA	DAS_II_SA																1.0	12.0
YALE	50554	Control	Control	8.67	Male	R		99.0	87.0	95.0	DAS_II_SA	DAS_II_SA	DAS_II_SA																1.0	17.0
YALE	50555	Control	Control	14.42	Female	R		131.0	122.0	107.0	DAS_II_SA	DAS_II_SA	DAS_II_SA																1.0	10.0
YALE	50556	Control	Control	10.67	Male	R		78.0	89.0	76.0	DAS_II_SA	DAS_II_SA	DAS_II_SA																1.0	35.0
YALE	50557	Control	Control	14.25	Female	R		92.0	92.0	93.0	DAS_II_SA	DAS_II_SA	DAS_II_SA																1.0	28.0
YALE	50558	Control	Control	13.75	Female	R		113.0	101.0	115.0	DAS_II_SA	DAS_II_SA	DAS_II_SA																1.0	28.0
YALE	50559	Control	Control	12.25	Male	R		123.0	116.0	115.0	DAS_II_SA	DAS_II_SA	DAS_II_SA																1.0	2.0
YALE	50560	Control	Control	9.25	Male	R		111.0	106.0	108.0	DAS_II_SA	DAS_II_SA	DAS_II_SA																1.0	2.0
YALE	50561	Control	Control	13.33	Male	R		110.0	124.0	99.0	DAS_II_SA	DAS_II_SA	DAS_II_SA																1.0	3.0
YALE	50562	Control	Control	10.83	Male	L		114.0	120.0	107.0	DAS_II_SA	DAS_II_SA	DAS_II_SA																1.0	43.0
YALE	50563	Control	Control	13.92	Female	R		137.0	140.0	139.0	DAS_II_SA	DAS_II_SA	DAS_II_SA																1.0	22.0
YALE	50564	Control	Control	7.66	Male	R		140.0	126.0	134.0	DAS_II_SA	DAS_II_SA	DAS_II_SA																1.0	45.0
YALE	50565	Control	Control	11.0	Female	R		101.0	113.0	104.0	DAS_II_SA	DAS_II_SA	DAS_II_SA																1.0	25.0
YALE	50566	Control	Control	9.66	Male	R		107.0	113.0	106.0	DAS_II_SA	DAS_II_SA	DAS_II_SA																1.0	3.0
YALE	50567	Control	Control	17.83	Male	L		80.0	86.0	79.0	DAS_II_SA	DAS_II_SA	DAS_II_SA																1.0	26.0
YALE	50568	Control	Control	13.92	Male	R		92.0	107.0	91.0	DAS_II_SA	DAS_II_SA	DAS_II_SA																1.0	20.0
YALE	50569	Control	Control	16.66	Female	R		89.0	83.0	93.0	DAS_II_SA	DAS_II_SA	DAS_II_SA																1.0	50.0
YALE	50570	Control	Control	16.66	Male	L		88.0	103.0	84.0	DAS_II_SA	DAS_II_SA	DAS_II_SA																1.0	8.0
YALE	50571	Control	Control	11.0	Male	R		92.0	91.0	97.0	DAS_II_SA	DAS_II_SA	DAS_II_SA																1.0	24.0
YALE	50572	Control	Control	15.75	Female	R		105.0	126.0	82.0	DAS_II_SA	DAS_II_SA	DAS_II_SA																1.0	54.0
YALE	50573	Control	Control	14.17	Male	R		103.0	92.0	103.0	DAS_II_SA	DAS_II_SA	DAS_II_SA																1.0	20.0
YALE	50574	Control	Control	10.92	Male	R		91.0	103.0	88.0	DAS_II_SA	DAS_II_SA	DAS_II_SA																1.0	85.0
YALE	50575	Control	Control	14.0	Male	R		120.0	127.0	114.0	DAS_II_SA	DAS_II_SA	DAS_II_SA																1.0	18.0
YALE	50576	Control	Control	8.42	Female	R		119.0	112.0	120.0	DAS_II_SA	DAS_II_SA	DAS_II_SA																1.0	21.0
YALE	50577	Control	Control	15.25	Male	R		73.0	73.0	77.0	DAS_II_SA	DAS_II_SA	DAS_II_SA
YALE	50578	Control	Control	12.33	Male	L		104.0	106.0	106.0	DAS_II_SA	DAS_II_SA	DAS_II_SA
YALE	50601	Autism	PDD-NOS	14.33	Male	L		102.0	115.0	104.0	DAS_II_SA	DAS_II_SA	DAS_II_SA	23.0	19.0	6.0	4.0	1.0	3.0					1.0	10.0	2.0	12.0	7.0	1.0	85.0
YALE	50602	Autism	Aspergers	10.0	Male	R		108.0	106.0	109.0	DAS_II_SA	DAS_II_SA	DAS_II_SA	26.0	18.0	9.0	5.0	1.0	3.0					1.0	5.0	5.0	10.0	6.0	1.0	92.0
YALE	50603	Autism	Autism	13.25	Male	L		76.0	69.0	88.0	DAS_II_SA	DAS_II_SA	DAS_II_SA						3.0					1.0	8.0	4.0	12.0	7.0	1.0	104.0
YALE	50604	Autism	Autism	14.42	Female	R		85.0	79.0	84.0	DAS_II_SA	DAS_II_SA	DAS_II_SA	27.0	20.0	10.0	3.0	1.0	3.0					1.0	17.0	5.0	22.0	10.0	1.0	121.0
YALE	50605	Autism	Autism	16.0	Male	R		121.0	102.0	111.0	DAS_II_SA	DAS_II_SA	DAS_II_SA	21.0	20.0	5.0	2.0	1.0	3.0					1.0	9.0	4.0	13.0	8.0	1.0	108.0
YALE	50606	Autism	PDD-NOS	16.42	Male	R		41.0	42.0	37.0	DAS_II_SA	DAS_II_SA	DAS_II_SA						3.0					1.0	11.0	3.0	14.0	8.0	1.0	76.0
YALE	50607	Autism	Aspergers	17.17	Male	R		141.0	143.0	120.0	DAS_II_SA	DAS_II_SA	DAS_II_SA	26.0	24.0	6.0	3.0	1.0	4.0	11.0		7.0	1.0	1.0					1.0	125.0
YALE	50608	Autism	PDD-NOS	16.58	Male	R		100.0	102.0	99.0	DAS_II_SA	DAS_II_SA	DAS_II_SA	24.0	18.0	4.0	3.0	1.0	3.0					1.0	9.0	0.0	9.0	6.0	1.0	111.0
YALE	50609	Autism	Aspergers	8.92	Male	R		114.0	117.0	107.0	DAS_II_SA	DAS_II_SA	DAS_II_SA	23.0	16.0	8.0	3.0	1.0	3.0					1.0	10.0	3.0	13.0	8.0	1.0	103.0
YALE	50610	Autism	Aspergers	13.0	Male	R		95.0	107.0	84.0	DAS_II_SA	DAS_II_SA	DAS_II_SA	25.0	18.0	8.0	3.0	1.0	3.0					1.0	12.0	1.0	13.0	8.0	1.0	48.0
YALE	50611	Autism	PDD-NOS	11.92	Male	R		86.0	100.0	87.0	DAS_II_SA	DAS_II_SA	DAS_II_SA	26.0	20.0	3.0	5.0	1.0	3.0					1.0	9.0	4.0	13.0	8.0	1.0	121.0
YALE	50612	Autism	Aspergers	11.83	Male	R		121.0	126.0	107.0	DAS_II_SA	DAS_II_SA	DAS_II_SA	25.0	23.0	6.0	4.0	1.0	3.0					1.0	7.0	4.0	11.0	7.0	1.0	63.0
YALE	50613	Autism	Aspergers	12.5	Male	L		131.0	141.0	112.0	DAS_II_SA	DAS_II_SA	DAS_II_SA	25.0	15.0	3.0	3.0	1.0	3.0					1.0	10.0	3.0	13.0	8.0	1.0	72.0
YALE	50614	Autism	Autism	17.75	Male	R		72.0	57.0	67.0	DAS_II_SA	DAS_II_SA	DAS_II_SA	26.0	20.0	4.0	3.0	1.0	2.0					1.0	13.0	2.0	15.0	9.0	1.0	95.0
YALE	50615	Autism	Aspergers	8.58	Female	R		119.0	101.0	126.0	DAS_II_SA	DAS_II_SA	DAS_II_SA	22.0	19.0	5.0	3.0	1.0	3.0					1.0	7.0	5.0	12.0	7.0	1.0	147.0
YALE	50616	Autism	PDD-NOS	11.83	Male	R		93.0	106.0	95.0	DAS_II_SA	DAS_II_SA	DAS_II_SA	14.0	16.0	5.0	2.0	1.0	3.0					1.0	13.0	2.0	15.0	9.0	1.0	93.0
YALE	50617	Autism	PDD-NOS	7.25	Male	R		84.0	82.0	76.0	DAS_II_SA	DAS_II_SA	DAS_II_SA						3.0					1.0	8.0	3.0	11.0	7.0	1.0
YALE	50618	Autism	Autism	12.75	Male	L		76.0	79.0	93.0	DAS_II_SA	DAS_II_SA	DAS_II_SA						3.0					1.0	8.0	3.0	11.0	7.0	1.0	106.0
YALE	50619	Autism	Autism	16.5	Female	R		88.0	86.0	94.0	DAS_II_SA	DAS_II_SA	DAS_II_SA	21.0	19.0	0.0	3.0	1.0	3.0					1.0	7.0	3.0	10.0	6.0	1.0	65.0
YALE	50620	Autism	PDD-NOS	12.75	Female	R		114.0	110.0	115.0	DAS_II_SA	DAS_II_SA	DAS_II_SA						3.0					1.0	11.0	1.0	12.0	7.0	1.0	86.0
YALE	50621	Autism	Aspergers	16.58	Female	R		83.0	111.0	77.0	DAS_II_SA	DAS_II_SA	DAS_II_SA						3.0					1.0	10.0	3.0	13.0	8.0	1.0	96.0
YALE	50622	Autism	PDD-NOS	9.92	Male	R		89.0	97.0	100.0	DAS_II_SA	DAS_II_SA	DAS_II_SA	28.0	20.0	10.0	5.0	1.0	3.0					1.0	5.0	2.0	7.0	4.0	1.0	82.0
YALE	50623	Autism	PDD-NOS	13.66	Female	R		94.0	101.0	86.0	DAS_II_SA	DAS_II_SA	DAS_II_SA	14.0	13.0	3.0	4.0	1.0	3.0					1.0	11.0	1.0	12.0	7.0	1.0	61.0
YALE	50624	Autism	PDD-NOS	11.08	Female	R		90.0	91.0	89.0	DAS_II_SA	DAS_II_SA	DAS_II_SA	7.0	10.0	4.0	3.0	1.0	3.0					1.0	6.0	2.0	8.0	5.0	1.0	51.0
YALE	50625	Autism	PDD-NOS	7.0	Male	L		99.0	90.0	98.0	DAS_II_SA	DAS_II_SA	DAS_II_SA	26.0	23.0	4.0	3.0	1.0	3.0					1.0	6.0	3.0	9.0	6.0	1.0	126.0
YALE	50626	Autism	PDD-NOS	11.08	Male	L		61.0	66.0	60.0	DAS_II_SA	DAS_II_SA	DAS_II_SA	24.0	24.0	6.0	3.0	1.0	3.0					1.0	18.0	7.0	25.0	10.0
YALE	50627	Autism	PDD-NOS	9.5	Female	R		88.0	103.0	84.0	DAS_II_SA	DAS_II_SA	DAS_II_SA	17.0	11.0	6.0	4.0	1.0	3.0					1.0	4.0	0.0	4.0	2.0	1.0	118.0
YALE	50628	Autism	PDD-NOS	14.42	Male	R		77.0	72.0	75.0	DAS_II_SA	DAS_II_SA	DAS_II_SA	13.0	11.0	1.0	3.0	1.0	3.0					1.0	10.0	3.0	13.0	8.0	1.0	73.0
[truncated: 25 more columns]
