# Supplementary material for: Measuring heterogeneity in normative models as the effective number of deviation patterns
Source: PLoS One. 2020 Nov 13;15(11):e0242320. doi: 10.1371/journal.pone.0242320 (PMC7665747; doi:10.1371/journal.pone.0242320)
Supplement: S5 File — (CSV) [file pone.0242320.s011.csv]

lh_G_and_S_frontomargin_area	lh_G_and_S_occipital_inf_area	lh_G_and_S_paracentral_area	lh_G_and_S_subcentral_area	lh_G_and_S_transv_frontopol_area	lh_G_and_S_cingul-Ant_area	lh_G_and_S_cingul-Mid-Ant_area	lh_G_and_S_cingul-Mid-Post_area	lh_G_cingul-Post-dorsal_area	lh_G_cingul-Post-ventral_area	lh_G_cuneus_area	lh_G_front_inf-Opercular_area	lh_G_front_inf-Orbital_area	lh_G_front_inf-Triangul_area	lh_G_front_middle_area	lh_G_front_sup_area	lh_G_Ins_lg_and_S_cent_ins_area	lh_G_insular_short_area	lh_G_occipital_middle_area	lh_G_occipital_sup_area	lh_G_oc-temp_lat-fusifor_area	lh_G_oc-temp_med-Lingual_area	lh_G_oc-temp_med-Parahip_area	lh_G_orbital_area	lh_G_pariet_inf-Angular_area	lh_G_pariet_inf-Supramar_area	lh_G_parietal_sup_area	lh_G_postcentral_area	lh_G_precentral_area	lh_G_precuneus_area	lh_G_rectus_area	lh_G_subcallosal_area	lh_G_temp_sup-G_T_transv_area	lh_G_temp_sup-Lateral_area	lh_G_temp_sup-Plan_polar_area	lh_G_temp_sup-Plan_tempo_area	lh_G_temporal_inf_area	lh_G_temporal_middle_area	lh_Lat_Fis-ant-Horizont_area	lh_Lat_Fis-ant-Vertical_area	lh_Lat_Fis-post_area	lh_Pole_occipital_area	lh_Pole_temporal_area	lh_S_calcarine_area	lh_S_central_area	lh_S_cingul-Marginalis_area	lh_S_circular_insula_ant_area	lh_S_circular_insula_inf_area	lh_S_circular_insula_sup_area	lh_S_collat_transv_ant_area
1157.0	962.0	966.0	989.0	557.0	1656.0	734.0	913.0	415.0	480.0	1406.0	1003.0	209.0	811.0	3224.0	5520.0	366.0	486.0	1484.0	1246.0	1149.0	1645.0	905.0	1807.0	1310.0	2172.0	2242.0	1574.0	1805.0	1979.0	667.0	383.0	304.0	1479.0	452.0	669.0	1981.0	1936.0	269.0	262.0	906.0	1515.0	1295.0	1537.0	2657.0	774.0	365.0	1088.0	1325.0	655.0
1013.0	1612.0	1499.0	1556.0	558.0	1896.0	802.0	1084.0	318.0	333.0	1497.0	1329.0	287.0	956.0	4289.0	6275.0	507.0	496.0	2251.0	1603.0	1847.0	1747.0	1014.0	2159.0	1679.0	2535.0	2447.0	1859.0	2182.0	2292.0	631.0	501.0	497.0	1800.0	522.0	690.0	2135.0	2588.0	199.0	187.0	874.0	1786.0	1292.0	2274.0	2234.0	1184.0	505.0	1327.0	1714.0	904.0
812.0	2032.0	1023.0	927.0	491.0	1921.0	1252.0	1084.0	478.0	231.0	880.0	1146.0	256.0	843.0	2949.0	5533.0	259.0	478.0	1643.0	926.0	1387.0	1947.0	1060.0	1777.0	1633.0	2111.0	1780.0	1437.0	1859.0	1552.0	707.0	264.0	588.0	1429.0	484.0	625.0	1686.0	2159.0	250.0	233.0	737.0	1464.0	1250.0	1303.0	2085.0	782.0	400.0	1107.0	1260.0	487.0
899.0	1449.0	1267.0	1021.0	488.0	1784.0	1524.0	1361.0	442.0	239.0	1363.0	1209.0	293.0	835.0	3644.0	5538.0	289.0	530.0	1629.0	1086.0	1077.0	1408.0	804.0	2031.0	1858.0	2748.0	2363.0	1500.0	2061.0	1854.0	761.0	148.0	411.0	1580.0	734.0	693.0	2183.0	2530.0	260.0	269.0	819.0	1851.0	1274.0	1972.0	2245.0	780.0	533.0	967.0	1392.0	755.0
825.0	1374.0	1014.0	1260.0	524.0	1813.0	927.0	941.0	392.0	237.0	1512.0	946.0	254.0	684.0	3778.0	5478.0	324.0	429.0	1659.0	1335.0	1166.0	2027.0	999.0	1846.0	1654.0	2331.0	2545.0	1492.0	1716.0	1194.0	678.0	262.0	534.0	1474.0	429.0	544.0	1735.0	2303.0	258.0	180.0	758.0	1780.0	1272.0	2280.0	2466.0	639.0	419.0	1126.0	1333.0	1012.0
806.0	1094.0	1145.0	1112.0	684.0	1823.0	970.0	883.0	352.0	285.0	1137.0	1487.0	224.0	822.0	2660.0	5958.0	427.0	515.0	1929.0	888.0	875.0	1547.0	1099.0	1722.0	2137.0	2128.0	1902.0	1861.0	2021.0	2431.0	550.0	251.0	306.0	1185.0	332.0	492.0	2338.0	2075.0	263.0	127.0	743.0	1387.0	1258.0	1432.0	2514.0	944.0	387.0	1008.0	1432.0	888.0
840.0	1079.0	892.0	1417.0	426.0	1919.0	1270.0	1197.0	351.0	144.0	1340.0	1031.0	238.0	711.0	4176.0	5642.0	336.0	458.0	1496.0	816.0	1227.0	2056.0	1124.0	1920.0	1638.0	2254.0	1699.0	1386.0	2106.0	1980.0	672.0	332.0	470.0	1561.0	602.0	883.0	2324.0	2024.0	187.0	251.0	1000.0	1736.0	1153.0	1677.0	2253.0	954.0	328.0	1108.0	1379.0	784.0
979.0	900.0	940.0	916.0	531.0	1891.0	895.0	995.0	366.0	153.0	1256.0	969.0	134.0	659.0	4133.0	5446.0	336.0	569.0	1386.0	1123.0	1652.0	2110.0	866.0	1937.0	1437.0	2351.0	1925.0	1476.0	1761.0	1755.0	620.0	151.0	350.0	1626.0	578.0	1099.0	1817.0	1972.0	235.0	172.0	1084.0	1709.0	1246.0	1649.0	2222.0	748.0	293.0	994.0	1241.0	895.0
963.0	1387.0	961.0	1363.0	657.0	2490.0	1213.0	1210.0	670.0	195.0	1453.0	1589.0	331.0	1174.0	3775.0	7195.0	536.0	715.0	2009.0	1152.0	1648.0	1909.0	908.0	2228.0	2216.0	2612.0	2751.0	1977.0	2370.0	2253.0	795.0	418.0	497.0	2043.0	424.0	1197.0	2645.0	2198.0	300.0	323.0	1145.0	1712.0	1314.0	2081.0	2525.0	727.0	466.0	1304.0	1687.0	982.0
953.0	1103.0	954.0	1145.0	504.0	1296.0	1005.0	884.0	314.0	271.0	1445.0	927.0	248.0	756.0	2930.0	4404.0	245.0	381.0	1343.0	1218.0	1298.0	1531.0	687.0	1890.0	1491.0	2338.0	1718.0	1335.0	1810.0	1478.0	545.0	237.0	384.0	1280.0	395.0	768.0	1728.0	2172.0	230.0	237.0	1043.0	1611.0	1092.0	1419.0	2154.0	726.0	411.0	1005.0	1307.0	543.0
912.0	1318.0	1075.0	974.0	595.0	1849.0	1133.0	945.0	390.0	269.0	1096.0	1241.0	268.0	813.0	3092.0	5477.0	337.0	570.0	1823.0	1108.0	998.0	1666.0	852.0	2065.0	1961.0	2295.0	2401.0	1713.0	2173.0	2032.0	672.0	208.0	271.0	1441.0	478.0	644.0	1850.0	2209.0	243.0	156.0	812.0	1564.0	1066.0	1558.0	2708.0	974.0	509.0	1057.0	1331.0	753.0
1035.0	1395.0	1070.0	936.0	716.0	1877.0	974.0	1098.0	495.0	225.0	1681.0	1406.0	190.0	1007.0	3617.0	6466.0	393.0	595.0	1898.0	1131.0	1338.0	1902.0	871.0	2043.0	2092.0	1991.0	2464.0	1896.0	2322.0	2247.0	798.0	528.0	341.0	1506.0	578.0	630.0	2188.0	2424.0	354.0	208.0	805.0	1796.0	1151.0	1751.0	2610.0	841.0	384.0	1085.0	1625.0	504.0
1078.0	1243.0	1090.0	1315.0	583.0	1795.0	1122.0	1199.0	692.0	250.0	1338.0	1084.0	231.0	783.0	3712.0	6786.0	410.0	566.0	1625.0	1192.0	1459.0	2166.0	1001.0	2326.0	1606.0	2942.0	2636.0	1439.0	2038.0	1801.0	628.0	526.0	507.0	1777.0	581.0	959.0	2365.0	2251.0	341.0	363.0	1264.0	1482.0	1313.0	2132.0	2429.0	866.0	362.0	1273.0	1463.0	729.0
944.0	1019.0	1027.0	850.0	727.0	1877.0	967.0	936.0	408.0	166.0	1671.0	1147.0	159.0	706.0	3818.0	5004.0	295.0	466.0	1448.0	1010.0	1557.0	2767.0	693.0	1758.0	2194.0	1767.0	2318.0	1630.0	1914.0	1873.0	717.0	252.0	268.0	1557.0	560.0	501.0	1880.0	2053.0	322.0	222.0	849.0	1302.0	1343.0	2492.0	2536.0	691.0	325.0	1038.0	1202.0	813.0
986.0	1138.0	1428.0	1182.0	336.0	2501.0	1081.0	1302.0	677.0	209.0	1635.0	1040.0	340.0	928.0	4582.0	6451.0	468.0	650.0	2239.0	1453.0	1487.0	1873.0	992.0	2386.0	2034.0	2406.0	2204.0	1685.0	1866.0	2179.0	724.0	325.0	442.0	2075.0	474.0	909.0	2141.0	2450.0	351.0	375.0	1042.0	1715.0	1496.0	1949.0	2581.0	1182.0	443.0	1589.0	1562.0	741.0
522.0	1157.0	724.0	1052.0	453.0	1266.0	799.0	788.0	342.0	226.0	1127.0	875.0	196.0	763.0	2717.0	4536.0	249.0	419.0	1127.0	932.0	1350.0	1928.0	664.0	1541.0	1289.0	1674.0	1891.0	1168.0	1480.0	1696.0	672.0	30.0	308.0	1033.0	544.0	440.0	1612.0	1767.0	249.0	152.0	742.0	1447.0	1176.0	1614.0	1774.0	584.0	343.0	810.0	1107.0	652.0
894.0	1109.0	967.0	1269.0	493.0	1815.0	1075.0	904.0	436.0	282.0	1469.0	1206.0	216.0	881.0	3653.0	5819.0	418.0	464.0	1808.0	1092.0	1515.0	1501.0	911.0	1900.0	1749.0	2492.0	2455.0	1645.0	1917.0	2080.0	682.0	414.0	415.0	1437.0	677.0	853.0	2279.0	2424.0	244.0	286.0	959.0	1771.0	1482.0	1645.0	2508.0	999.0	329.0	1185.0	1430.0	929.0
989.0	1154.0	1153.0	1192.0	563.0	2163.0	1379.0	940.0	473.0	192.0	1309.0	1040.0	257.0	913.0	3057.0	5468.0	365.0	541.0	1617.0	1132.0	964.0	2642.0	843.0	2057.0	1493.0	2095.0	2413.0	1991.0	2152.0	2045.0	564.0	191.0	464.0	1555.0	475.0	806.0	2230.0	2414.0	304.0	314.0	1029.0	1749.0	1130.0	1559.0	2302.0	674.0	475.0	1087.0	1445.0	821.0
928.0	1380.0	1040.0	1027.0	502.0	1606.0	898.0	995.0	334.0	189.0	1181.0	1131.0	295.0	1321.0	3399.0	5065.0	399.0	579.0	1608.0	1105.0	1593.0	2152.0	880.0	1997.0	1706.0	1892.0	2315.0	1636.0	2392.0	1962.0	665.0	512.0	313.0	1417.0	723.0	655.0	2051.0	2287.0	333.0	304.0	801.0	1893.0	1178.0	1859.0	2656.0	784.0	494.0	958.0	1511.0	729.0
748.0	1119.0	890.0	869.0	403.0	1579.0	867.0	941.0	356.0	229.0	1235.0	979.0	194.0	886.0	3584.0	4658.0	426.0	525.0	1354.0	993.0	1525.0	1665.0	790.0	1746.0	1742.0	1899.0	1799.0	1383.0	1660.0	2175.0	793.0	200.0	280.0	1393.0	452.0	833.0	2152.0	2104.0	254.0	237.0	918.0	1378.0	1323.0	2010.0	2322.0	718.0	366.0	1158.0	1389.0	786.0
763.0	1098.0	1019.0	1080.0	406.0	1920.0	1061.0	889.0	299.0	239.0	1500.0	921.0	185.0	943.0	3149.0	4766.0	350.0	425.0	1234.0	1063.0	1446.0	1949.0	985.0	1906.0	1755.0	1783.0	2746.0	1596.0	2100.0	1589.0	833.0	324.0	244.0	1457.0	436.0	731.0	1763.0	2095.0	207.0	212.0	658.0	1388.0	1096.0	1703.0	2639.0	738.0	445.0	1072.0	1200.0	928.0
759.0	933.0	906.0	1056.0	495.0	1419.0	971.0	1008.0	375.0	210.0	1134.0	996.0	205.0	652.0	2165.0	4263.0	326.0	342.0	1318.0	938.0	1570.0	2261.0	759.0	1724.0	1495.0	1705.0	1994.0	1498.0	1694.0	1762.0	618.0	129.0	335.0	1432.0	423.0	666.0	1618.0	1795.0	297.0	213.0	939.0	1631.0	1310.0	1729.0	2093.0	713.0	291.0	955.0	1182.0	497.0
977.0	1164.0	1113.0	1314.0	626.0	2038.0	922.0	880.0	426.0	211.0	1626.0	1014.0	289.0	828.0	3924.0	5624.0	292.0	549.0	1414.0	1174.0	1657.0	2336.0	841.0	1942.0	1640.0	1966.0	1808.0	2040.0	2079.0	1962.0	571.0	78.0	230.0	1530.0	562.0	567.0	1834.0	2437.0	223.0	120.0	797.0	1634.0	1382.0	2370.0	2678.0	815.0	385.0	989.0	1428.0	727.0
638.0	971.0	806.0	762.0	356.0	1367.0	922.0	801.0	335.0	192.0	1171.0	818.0	189.0	739.0	3230.0	4204.0	290.0	407.0	1217.0	1183.0	1201.0	2009.0	813.0	1651.0	1373.0	1513.0	2198.0	1365.0	1584.0	1629.0	513.0	248.0	428.0	1413.0	282.0	615.0	1794.0	1704.0	201.0	269.0	763.0	1330.0	964.0	1623.0	2361.0	811.0	318.0	1117.0	1172.0	539.0
648.0	779.0	967.0	813.0	343.0	1437.0	927.0	795.0	238.0	169.0	1238.0	840.0	201.0	770.0	2987.0	3848.0	308.0	395.0	1412.0	1000.0	1358.0	1504.0	965.0	1730.0	1710.0	1748.0	1681.0	1417.0	1732.0	1566.0	651.0	233.0	418.0	1466.0	328.0	639.0	2118.0	1826.0	239.0	138.0	768.0	1387.0	1089.0	1363.0	2244.0	648.0	376.0	1040.0	1125.0	867.0
787.0	995.0	1079.0	1077.0	338.0	1573.0	887.0	871.0	407.0	281.0	1349.0	1067.0	242.0	824.0	3236.0	4812.0	295.0	519.0	1553.0	964.0	1171.0	1797.0	907.0	1867.0	1888.0	1719.0	1900.0	1519.0	1720.0	2008.0	671.0	222.0	313.0	1511.0	706.0	621.0	2213.0	2148.0	229.0	250.0	811.0	1536.0	1145.0	1827.0	2255.0	783.0	356.0	973.0	1303.0	1060.0
717.0	1132.0	792.0	984.0	386.0	1372.0	921.0	884.0	319.0	230.0	1445.0	934.0	251.0	782.0	2620.0	4559.0	328.0	456.0	1390.0	946.0	1171.0	1927.0	726.0	1485.0	1603.0	1954.0	1946.0	1429.0	1452.0	1545.0	641.0	272.0	284.0	1369.0	504.0	459.0	2085.0	2150.0	211.0	219.0	627.0	1531.0	1085.0	1806.0	2008.0	750.0	346.0	984.0	1272.0	670.0
937.0	1398.0	666.0	985.0	603.0	1421.0	915.0	876.0	391.0	191.0	1292.0	1007.0	216.0	746.0	3450.0	4834.0	253.0	532.0	1679.0	1010.0	1698.0	1856.0	875.0	1814.0	2138.0	1717.0	1941.0	1385.0	1890.0	1833.0	646.0	390.0	228.0	1665.0	414.0	618.0	1731.0	2330.0	280.0	194.0	694.0	1368.0	1181.0	1569.0	2071.0	651.0	324.0	999.0	1211.0	823.0
986.0	1083.0	994.0	1317.0	581.0	1750.0	926.0	1020.0	397.0	190.0	1559.0	1043.0	215.0	955.0	3737.0	6306.0	520.0	641.0	1501.0	981.0	1515.0	1763.0	1227.0	1860.0	1789.0	1914.0	1813.0	1532.0	1716.0	1652.0	645.0	322.0	419.0	1581.0	684.0	981.0	1601.0	2220.0	237.0	285.0	1093.0	1741.0	1178.0	1727.0	2288.0	912.0	380.0	1096.0	1567.0	1011.0
829.0	881.0	866.0	991.0	468.0	1673.0	875.0	769.0	405.0	161.0	1709.0	992.0	158.0	1130.0	3623.0	5240.0	395.0	533.0	1939.0	838.0	1141.0	1967.0	919.0	1744.0	2064.0	2523.0	1702.0	1745.0	1972.0	2023.0	670.0	434.0	426.0	1581.0	650.0	793.0	2398.0	2316.0	235.0	279.0	879.0	1679.0	1467.0	1729.0	2268.0	747.0	337.0	1119.0	1228.0	865.0
680.0	1464.0	1109.0	1107.0	498.0	1732.0	918.0	1036.0	356.0	160.0	1832.0	905.0	193.0	683.0	3499.0	6408.0	331.0	563.0	1661.0	1163.0	1393.0	2551.0	995.0	1899.0	1838.0	2491.0	2044.0	1448.0	2164.0	1798.0	691.0	319.0	342.0	1420.0	545.0	609.0	2543.0	2569.0	226.0	110.0	899.0	2003.0	1379.0	2194.0	2363.0	873.0	427.0	1015.0	1237.0	889.0
751.0	970.0	964.0	1162.0	402.0	1586.0	809.0	811.0	244.0	210.0	1377.0	891.0	233.0	595.0	2673.0	4873.0	272.0	386.0	1506.0	1104.0	1096.0	1926.0	910.0	1532.0	1588.0	1905.0	1804.0	1549.0	1894.0	1699.0	556.0	84.0	425.0	1435.0	422.0	470.0	1876.0	1536.0	210.0	211.0	704.0	1238.0	996.0	1509.0	2468.0	796.0	312.0	1037.0	1239.0	804.0
634.0	1266.0	1018.0	871.0	309.0	1383.0	665.0	786.0	322.0	142.0	1149.0	867.0	170.0	905.0	2501.0	4171.0	268.0	400.0	1303.0	878.0	917.0	1954.0	956.0	1388.0	1712.0	1590.0	1536.0	1082.0	1423.0	1829.0	553.0	149.0	296.0	1237.0	453.0	525.0	1569.0	1741.0	222.0	192.0	689.0	1251.0	1156.0	1297.0	2227.0	742.0	313.0	988.0	1092.0	808.0
936.0	886.0	840.0	1091.0	487.0	1416.0	931.0	1000.0	408.0	289.0	1331.0	976.0	223.0	683.0	2975.0	4981.0	305.0	494.0	1862.0	946.0	1521.0	2123.0	801.0	1665.0	1719.0	2249.0	2044.0	1546.0	1711.0	1721.0	647.0	218.0	318.0	1546.0	410.0	631.0	1687.0	2295.0	281.0	233.0	723.0	1657.0	1378.0	1412.0	2379.0	790.0	383.0	1158.0	1243.0	687.0
936.0	1036.0	1197.0	928.0	419.0	1608.0	1081.0	1143.0	569.0	223.0	1355.0	867.0	261.0	931.0	3094.0	5292.0	441.0	549.0	1434.0	1217.0	924.0	1847.0	930.0	1697.0	1775.0	2306.0	1875.0	1446.0	2002.0	1945.0	645.0	425.0	530.0	1669.0	550.0	904.0	2136.0	2130.0	208.0	293.0	974.0	1713.0	1294.0	1878.0	2300.0	812.0	448.0	1022.0	1479.0	676.0
906.0	946.0	999.0	1005.0	520.0	1782.0	905.0	1056.0	352.0	149.0	840.0	879.0	212.0	511.0	2725.0	4232.0	345.0	472.0	1410.0	1025.0	1265.0	1698.0	811.0	1782.0	1525.0	1819.0	1379.0	1357.0	1701.0	1435.0	647.0	127.0	259.0	1213.0	463.0	411.0	2191.0	2117.0	185.0	131.0	679.0	1063.0	1118.0	1510.0	2364.0	837.0	409.0	1105.0	1356.0	657.0
991.0	1229.0	912.0	1496.0	661.0	1884.0	1185.0	1110.0	390.0	256.0	1738.0	1009.0	248.0	809.0	3773.0	5729.0	397.0	604.0	1588.0	1184.0	1609.0	2675.0	1223.0	1891.0	1913.0	3020.0	2171.0	1682.0	2205.0	1709.0	735.0	254.0	412.0	1880.0	399.0	873.0	2060.0	2606.0	204.0	257.0	1090.0	1594.0	1406.0	1904.0	2263.0	829.0	400.0	1388.0	1428.0	895.0
904.0	865.0	979.0	753.0	568.0	1390.0	811.0	944.0	282.0	207.0	1440.0	966.0	247.0	694.0	3517.0	4499.0	271.0	376.0	1626.0	1028.0	1326.0	1955.0	857.0	1704.0	1507.0	2079.0	2004.0	1451.0	1945.0	1675.0	653.0	302.0	428.0	1325.0	332.0	681.0	1747.0	1814.0	239.0	219.0	959.0	1304.0	1005.0	1340.0	2326.0	760.0	348.0	1011.0	1213.0	915.0
564.0	878.0	1148.0	1135.0	353.0	1552.0	776.0	930.0	491.0	238.0	1445.0	1358.0	195.0	729.0	3524.0	4604.0	274.0	425.0	1380.0	1163.0	1068.0	2266.0	840.0	1717.0	1562.0	2201.0	1680.0	1544.0	1748.0	1812.0	581.0	255.0	407.0	1114.0	528.0	698.0	2174.0	1828.0	165.0	270.0	836.0	1264.0	1147.0	2024.0	2294.0	852.0	405.0	873.0	1371.0	767.0
875.0	1032.0	836.0	791.0	514.0	1330.0	721.0	867.0	339.0	321.0	1157.0	922.0	283.0	874.0	2030.0	4093.0	318.0	466.0	1229.0	1176.0	1022.0	2270.0	1001.0	1432.0	1895.0	1814.0	1873.0	1513.0	1558.0	1645.0	575.0	198.0	273.0	1488.0	390.0	619.0	1938.0	1807.0	247.0	175.0	746.0	1334.0	947.0	2062.0	1993.0	754.0	382.0	928.0	1207.0	769.0
702.0	1132.0	1102.0	967.0	297.0	1736.0	1024.0	1072.0	400.0	192.0	1108.0	1063.0	280.0	1110.0	3075.0	4999.0	322.0	373.0	1747.0	1244.0	1465.0	1959.0	761.0	1542.0	1407.0	1849.0	1784.0	1669.0	1820.0	1785.0	659.0	256.0	326.0	1319.0	435.0	660.0	1669.0	1835.0	235.0	263.0	884.0	1259.0	1065.0	1617.0	2323.0	968.0	428.0	1017.0	1428.0	597.0
914.0	1208.0	1001.0	959.0	346.0	1323.0	804.0	926.0	354.0	155.0	1475.0	1049.0	260.0	669.0	3154.0	4391.0	298.0	476.0	1313.0	1169.0	1333.0	2479.0	719.0	1400.0	1663.0	2109.0	2517.0	1600.0	1779.0	1854.0	622.0	190.0	384.0	1230.0	397.0	646.0	1995.0	2330.0	206.0	140.0	768.0	1354.0	1244.0	1914.0	2130.0	694.0	309.0	907.0	1165.0	792.0
721.0	1048.0	1229.0	1055.0	481.0	1808.0	1025.0	1466.0	342.0	253.0	1812.0	1385.0	208.0	933.0	2791.0	4389.0	340.0	579.0	1819.0	1276.0	957.0	2584.0	832.0	1904.0	1944.0	1956.0	1974.0	1431.0	1624.0	1577.0	756.0	204.0	344.0	1156.0	392.0	789.0	2090.0	2130.0	216.0	376.0	903.0	1503.0	1327.0	2368.0	1934.0	640.0	506.0	941.0	1657.0	641.0
679.0	790.0	809.0	1028.0	317.0	1310.0	822.0	802.0	356.0	212.0	1395.0	808.0	160.0	789.0	2405.0	4324.0	242.0	393.0	1525.0	984.0	1100.0	1465.0	770.0	1542.0	1413.0	1765.0	1854.0	1220.0	1502.0	1535.0	566.0	383.0	309.0	1357.0	389.0	792.0	2110.0	1773.0	214.0	178.0	785.0	1354.0	1188.0	1495.0	1898.0	745.0	303.0	926.0	1120.0	918.0
716.0	1059.0	886.0	807.0	349.0	1942.0	944.0	827.0	356.0	179.0	1488.0	786.0	130.0	704.0	2304.0	4462.0	305.0	421.0	935.0	1297.0	1257.0	2460.0	674.0	1572.0	1478.0	1537.0	1800.0	1370.0	1594.0	1645.0	720.0	190.0	248.0	1357.0	366.0	447.0	1589.0	1786.0	198.0	182.0	695.0	1324.0	1258.0	2425.0	2423.0	605.0	306.0	1149.0	1120.0	752.0
679.0	970.0	1013.0	1185.0	506.0	1641.0	1040.0	975.0	344.0	225.0	1240.0	1060.0	215.0	642.0	3118.0	4779.0	313.0	549.0	1078.0	801.0	1089.0	1695.0	944.0	1707.0	1776.0	1639.0	1846.0	1316.0	1634.0	2013.0	609.0	98.0	420.0	1333.0	320.0	464.0	1521.0	1913.0	245.0	184.0	733.0	1798.0	995.0	1490.0	2144.0	790.0	342.0	1132.0	1383.0	634.0
1111.0	1002.0	1311.0	1220.0	604.0	2187.0	1271.0	1369.0	588.0	313.0	1555.0	1260.0	306.0	920.0	3986.0	6461.0	330.0	598.0	1797.0	1418.0	1604.0	2131.0	1090.0	2154.0	1940.0	2694.0	2391.0	1987.0	1962.0	1838.0	738.0	557.0	493.0	1718.0	587.0	962.0	2796.0	2632.0	241.0	308.0	1054.0	1379.0	1445.0	1919.0	2583.0	1253.0	491.0	1253.0	1681.0	662.0
782.0	1237.0	1176.0	1067.0	448.0	1557.0	865.0	883.0	384.0	202.0	1367.0	1236.0	199.0	1009.0	2505.0	4838.0	287.0	498.0	1689.0	942.0	973.0	2070.0	922.0	1702.0	2198.0	2117.0	1819.0	1669.0	1983.0	1656.0	681.0	266.0	260.0	1483.0	339.0	604.0	2432.0	2182.0	224.0	222.0	749.0	1410.0	1247.0	1713.0	2617.0	923.0	352.0	1069.0	1328.0	954.0
983.0	1455.0	890.0	1173.0	568.0	1786.0	967.0	1013.0	453.0	356.0	1603.0	1086.0	204.0	857.0	3648.0	4765.0	367.0	600.0	1953.0	1074.0	1519.0	2231.0	922.0	2007.0	1973.0	2059.0	2339.0	2530.0	1992.0	2089.0	746.0	247.0	464.0	1721.0	458.0	671.0	2117.0	2712.0	162.0	185.0	967.0	1438.0	1171.0	1959.0	2424.0	660.0	434.0	1235.0	1537.0	965.0
698.0	997.0	1062.0	1041.0	540.0	1704.0	1001.0	930.0	379.0	374.0	1610.0	1223.0	269.0	919.0	2944.0	4708.0	313.0	389.0	1545.0	1062.0	1273.0	2422.0	817.0	1647.0	1461.0	2512.0	1890.0	1585.0	1716.0	1632.0	590.0	173.0	351.0	1414.0	449.0	802.0	1999.0	2045.0	244.0	240.0	888.0	1483.0	1156.0	2210.0	2073.0	778.0	321.0	887.0	1284.0	622.0
1032.0	1269.0	1379.0	1123.0	647.0	2714.0	1497.0	1037.0	485.0	314.0	1542.0	1060.0	144.0	1087.0	4174.0	6201.0	426.0	645.0	1622.0	1229.0	1255.0	2012.0	736.0	2069.0	2281.0	2551.0	2876.0	1877.0	2231.0	2168.0	668.0	649.0	327.0	1554.0	312.0	736.0	1926.0	2092.0	282.0	299.0	971.0	1601.0	1010.0	1719.0	2940.0	1047.0	507.0	1337.0	1492.0	625.0
784.0	1251.0	839.0	975.0	469.0	1503.0	1061.0	886.0	312.0	125.0	1110.0	887.0	154.0	652.0	2369.0	3836.0	266.0	367.0	1170.0	915.0	1120.0	1621.0	776.0	1445.0	1266.0	1594.0	2415.0	1356.0	1674.0	1570.0	532.0	93.0	276.0	1329.0	371.0	577.0	1573.0	1488.0	177.0	171.0	819.0	1188.0	984.0	1764.0	2039.0	649.0	277.0	909.0	1175.0	893.0
869.0	1184.0	902.0	1282.0	480.0	1649.0	1039.0	870.0	412.0	190.0	1230.0	1252.0	230.0	835.0	3799.0	4863.0	252.0	543.0	1726.0	982.0	1140.0	2049.0	1158.0	1717.0	1688.0	2374.0	2197.0	1817.0	1929.0	1837.0	663.0	269.0	506.0	1583.0	268.0	681.0	1865.0	2272.0	198.0	194.0	977.0	1280.0	1240.0	1346.0	2507.0	595.0	397.0	1169.0	1488.0	963.0
603.0	1265.0	992.0	1031.0	458.0	1945.0	1005.0	1080.0	434.0	244.0	1879.0	954.0	288.0	998.0	3526.0	5349.0	419.0	646.0	1613.0	1021.0	1401.0	1568.0	840.0	2063.0	1785.0	2309.0	1983.0	1969.0	1773.0	2028.0	708.0	281.0	311.0	1542.0	497.0	777.0	2250.0	2439.0	300.0	257.0	1105.0	1618.0	1212.0	1785.0	2230.0	841.0	500.0	1130.0	1385.0	772.0
826.0	1236.0	950.0	1224.0	637.0	2049.0	1058.0	1005.0	413.0	230.0	1633.0	1070.0	306.0	942.0	3237.0	6154.0	350.0	574.0	2131.0	1049.0	1827.0	2372.0	961.0	2057.0	2456.0	2453.0	2769.0	1438.0	1748.0	2175.0	760.0	289.0	422.0	1640.0	490.0	564.0	1897.0	2318.0	279.0	330.0	885.0	1435.0	1345.0	2229.0	1994.0	828.0	442.0	1070.0	1536.0	696.0
778.0	1018.0	878.0	899.0	310.0	1546.0	730.0	781.0	460.0	238.0	1152.0	932.0	227.0	791.0	3141.0	4335.0	288.0	492.0	1435.0	941.0	1444.0	1731.0	916.0	1710.0	1679.0	1776.0	1880.0	1464.0	1543.0	1779.0	577.0	241.0	396.0	1566.0	334.0	477.0	1885.0	1854.0	211.0	177.0	798.0	1130.0	1262.0	1503.0	2123.0	581.0	352.0	923.0	1256.0	739.0
807.0	884.0	793.0	863.0	492.0	1374.0	702.0	763.0	454.0	212.0	1372.0	852.0	186.0	586.0	3164.0	4331.0	205.0	418.0	1376.0	980.0	1224.0	2139.0	801.0	1511.0	1653.0	1423.0	1864.0	1686.0	1749.0	1733.0	533.0	174.0	219.0	1138.0	344.0	434.0	1459.0	1800.0	164.0	113.0	621.0	1337.0	964.0	2061.0	2556.0	632.0	342.0	900.0	1188.0	750.0
739.0	1086.0	913.0	928.0	371.0	1593.0	1004.0	931.0	453.0	153.0	1213.0	1245.0	187.0	1138.0	3250.0	4860.0	318.0	487.0	1597.0	956.0	1612.0	1975.0	883.0	1797.0	2012.0	2132.0	2181.0	1496.0	2005.0	1879.0	621.0	114.0	342.0	1706.0	469.0	809.0	2020.0	2103.0	274.0	172.0	861.0	1410.0	1198.0	1707.0	2338.0	822.0	364.0	1072.0	1245.0	564.0
906.0	923.0	952.0	885.0	419.0	1423.0	903.0	970.0	373.0	233.0	1160.0	1010.0	164.0	658.0	3140.0	4963.0	284.0	517.0	1599.0	1049.0	1279.0	1889.0	809.0	1703.0	1330.0	1958.0	2003.0	1683.0	1567.0	1783.0	570.0	443.0	267.0	1479.0	337.0	941.0	1735.0	2080.0	228.0	198.0	807.0	1210.0	1158.0	1932.0	2192.0	847.0	360.0	976.0	1256.0	522.0
657.0	718.0	852.0	833.0	397.0	1491.0	912.0	740.0	226.0	233.0	1395.0	828.0	202.0	746.0	2408.0	4190.0	255.0	456.0	1378.0	1311.0	1189.0	2501.0	738.0	1618.0	1492.0	1753.0	1991.0	1283.0	1485.0	1640.0	550.0	200.0	311.0	1289.0	399.0	500.0	1778.0	1831.0	233.0	232.0	695.0	1228.0	1052.0	1965.0	1869.0	739.0	292.0	929.0	1092.0	757.0
1124.0	1383.0	1144.0	1633.0	653.0	2461.0	1379.0	1322.0	477.0	249.0	1300.0	1174.0	245.0	744.0	3827.0	5124.0	428.0	656.0	1804.0	1160.0	1486.0	2241.0	851.0	1908.0	2154.0	2168.0	2124.0	2035.0	1805.0	1823.0	790.0	176.0	273.0	1615.0	503.0	905.0	2835.0	2376.0	234.0	237.0	1012.0	1645.0	1493.0	2201.0	2168.0	952.0	474.0	1177.0	1461.0	766.0
828.0	886.0	911.0	855.0	353.0	1494.0	1028.0	945.0	351.0	267.0	1198.0	843.0	143.0	924.0	2887.0	4660.0	315.0	504.0	1362.0	1289.0	1193.0	2110.0	975.0	1498.0	1655.0	1945.0	2034.0	1388.0	1706.0	1611.0	632.0	50.0	238.0	1293.0	323.0	509.0	1543.0	2231.0	230.0	222.0	690.0	1250.0	979.0	2204.0	2126.0	789.0	322.0	941.0	1366.0	731.0
903.0	1239.0	823.0	907.0	509.0	1217.0	984.0	697.0	321.0	241.0	1523.0	837.0	161.0	824.0	2419.0	4306.0	278.0	475.0	1341.0	1012.0	1388.0	2391.0	808.0	1523.0	1702.0	1949.0	1912.0	1278.0	1902.0	1420.0	575.0	225.0	209.0	1332.0	459.0	610.0	1894.0	1898.0	269.0	307.0	809.0	1232.0	1040.0	2116.0	1873.0	668.0	434.0	851.0	1325.0	434.0
672.0	1325.0	1053.0	1128.0	383.0	1815.0	1038.0	803.0	278.0	152.0	1298.0	1093.0	191.0	907.0	3120.0	4417.0	338.0	491.0	1317.0	1218.0	1399.0	1630.0	890.0	1726.0	1764.0	2081.0	1884.0	1282.0	1497.0	1631.0	594.0	250.0	451.0	1236.0	465.0	707.0	1746.0	2071.0	175.0	151.0	907.0	1468.0	1255.0	1922.0	1886.0	756.0	395.0	974.0	1233.0	542.0
950.0	1394.0	1012.0	1125.0	466.0	1747.0	963.0	961.0	342.0	352.0	1465.0	916.0	213.0	731.0	3826.0	4945.0	318.0	415.0	1354.0	1083.0	1657.0	1930.0	803.0	1884.0	2094.0	2037.0	1796.0	1891.0	1914.0	2006.0	745.0	296.0	289.0	1558.0	486.0	776.0	1927.0	1963.0	195.0	163.0	919.0	1627.0	1267.0	1769.0	2608.0	744.0	361.0	1143.0	1346.0	927.0
885.0	1361.0	1140.0	984.0	403.0	1869.0	1091.0	1046.0	351.0	177.0	1276.0	958.0	211.0	977.0	3514.0	6100.0	344.0	504.0	1622.0	991.0	1355.0	2471.0	863.0	1911.0	1614.0	2107.0	2334.0	1724.0	1740.0	1655.0	689.0	264.0	465.0	1412.0	418.0	727.0	2716.0	2102.0	277.0	228.0	868.0	1410.0	1241.0	2076.0	2100.0	886.0	381.0	1116.0	1460.0	1032.0
1051.0	1241.0	897.0	1220.0	500.0	1751.0	853.0	1018.0	572.0	317.0	1558.0	1057.0	295.0	733.0	3651.0	5456.0	455.0	533.0	1292.0	1308.0	1904.0	2008.0	956.0	2227.0	1713.0	2365.0	2316.0	1860.0	1976.0	2416.0	650.0	302.0	377.0	1721.0	433.0	863.0	2115.0	2612.0	280.0	221.0	1039.0	1217.0	1539.0	1770.0	1911.0	750.0	472.0	987.0	1318.0	929.0
902.0	1387.0	1106.0	1149.0	393.0	1840.0	1011.0	1118.0	359.0	185.0	1465.0	1136.0	138.0	932.0	3273.0	6001.0	292.0	363.0	1570.0	1069.0	1733.0	2195.0	968.0	2013.0	2285.0	2185.0	2166.0	1769.0	2054.0	2202.0	791.0	120.0	403.0	1636.0	576.0	981.0	2262.0	2214.0	292.0	219.0	1041.0	1458.0	1398.0	2168.0	2228.0	1091.0	397.0	953.0	1443.0	1261.0
884.0	1318.0	908.0	1044.0	472.0	1300.0	719.0	812.0	397.0	203.0	1176.0	776.0	151.0	504.0	2757.0	4433.0	308.0	337.0	1335.0	1101.0	1433.0	1733.0	602.0	1720.0	1940.0	2168.0	1914.0	1744.0	1812.0	1797.0	583.0	53.0	263.0	1308.0	356.0	856.0	1947.0	1654.0	160.0	166.0	912.0	1562.0	1237.0	1726.0	1979.0	639.0	331.0	907.0	1269.0	687.0
931.0	1114.0	1422.0	1360.0	481.0	1781.0	887.0	982.0	537.0	211.0	1642.0	1212.0	179.0	785.0	3262.0	5496.0	320.0	424.0	1628.0	1241.0	1521.0	2114.0	974.0	1867.0	2145.0	2597.0	1859.0	1979.0	1960.0	2289.0	798.0	151.0	361.0	1560.0	567.0	840.0	2534.0	2497.0	178.0	136.0	902.0	1477.0	1295.0	2435.0	2190.0	931.0	398.0	1036.0	1298.0	1067.0
753.0	1176.0	893.0	1018.0	431.0	1420.0	727.0	824.0	271.0	142.0	1132.0	916.0	206.0	550.0	2596.0	4189.0	243.0	411.0	1152.0	988.0	1086.0	1147.0	689.0	1753.0	1777.0	2439.0	1812.0	1418.0	1659.0	1393.0	655.0	281.0	331.0	1243.0	373.0	557.0	1681.0	1724.0	177.0	168.0	740.0	1082.0	1138.0	1203.0	1953.0	614.0	400.0	992.0	1197.0	722.0
652.0	652.0	808.0	799.0	289.0	1107.0	655.0	683.0	233.0	170.0	1047.0	801.0	182.0	608.0	2251.0	3964.0	281.0	340.0	767.0	1577.0	906.0	889.0	815.0	1335.0	1382.0	1835.0	1741.0	1360.0	1386.0	1568.0	526.0	139.0	385.0	1420.0	443.0	461.0	1725.0	1582.0	150.0	169.0	688.0	1003.0	786.0	979.0	1584.0	667.0	250.0	941.0	1030.0	579.0
864.0	1338.0	870.0	994.0	598.0	1473.0	973.0	1016.0	437.0	260.0	1142.0	1021.0	255.0	1102.0	3016.0	4515.0	287.0	352.0	1618.0	1219.0	2061.0	1530.0	602.0	1883.0	1642.0	1978.0	2099.0	1695.0	1977.0	1750.0	665.0	132.0	319.0	1592.0	509.0	657.0	1615.0	1878.0	215.0	268.0	851.0	1504.0	1315.0	1635.0	2123.0	680.0	349.0	989.0	1316.0	412.0
909.0	1133.0	962.0	1189.0	527.0	1544.0	722.0	1029.0	393.0	239.0	1396.0	890.0	151.0	687.0	3627.0	5162.0	345.0	399.0	1556.0	957.0	1668.0	1573.0	621.0	1957.0	2082.0	2404.0	2213.0	1469.0	2408.0	2624.0	704.0	355.0	444.0	1495.0	467.0	693.0	2101.0	2003.0	237.0	202.0	872.0	1447.0	1088.0	1854.0	2162.0	1064.0	428.0	1002.0	1448.0	575.0
843.0	1303.0	1118.0	872.0	464.0	1441.0	836.0	999.0	247.0	158.0	1071.0	938.0	154.0	813.0	2787.0	4978.0	308.0	336.0	1273.0	924.0	946.0	2121.0	768.0	1476.0	2005.0	1841.0	1907.0	1724.0	1834.0	1943.0	698.0	129.0	366.0	1404.0	432.0	640.0	1876.0	1634.0	210.0	242.0	957.0	1309.0	1289.0	1632.0	2147.0	777.0	292.0	1061.0	1216.0	841.0
1003.0	1085.0	1052.0	1037.0	510.0	1340.0	797.0	828.0	302.0	144.0	994.0	906.0	222.0	775.0	2939.0	4335.0	249.0	386.0	1316.0	884.0	1391.0	1881.0	771.0	1592.0	1353.0	1804.0	2069.0	1583.0	1577.0	1678.0	583.0	371.0	302.0	1235.0	480.0	686.0	1393.0	1472.0	227.0	210.0	749.0	1460.0	1016.0	1614.0	1771.0	786.0	340.0	874.0	1196.0	704.0
794.0	786.0	890.0	853.0	567.0	1518.0	687.0	824.0	292.0	173.0	1512.0	965.0	224.0	698.0	3117.0	4489.0	241.0	314.0	1187.0	1065.0	1337.0	2340.0	701.0	1423.0	1841.0	1625.0	2056.0	1409.0	1473.0	1292.0	646.0	61.0	306.0	1312.0	362.0	524.0	2020.0	1673.0	245.0	177.0	707.0	1330.0	1218.0	1982.0	1918.0	711.0	325.0	973.0	1141.0	790.0
544.0	894.0	835.0	917.0	180.0	1201.0	674.0	663.0	235.0	184.0	812.0	609.0	136.0	566.0	2212.0	3571.0	242.0	256.0	1009.0	741.0	701.0	1248.0	816.0	1638.0	1248.0	1303.0	1471.0	901.0	1375.0	1391.0	633.0	242.0	113.0	1156.0	434.0	529.0	1013.0	1669.0	154.0	67.0	592.0	1152.0	1173.0	786.0	760.0	654.0	308.0	610.0	911.0	382.0
986.0	1192.0	961.0	895.0	530.0	1790.0	1066.0	887.0	356.0	206.0	1322.0	975.0	247.0	849.0	3535.0	5405.0	428.0	455.0	1471.0	1057.0	1685.0	1767.0	762.0	1881.0	2063.0	2517.0	2252.0	1570.0	1784.0	2209.0	694.0	177.0	435.0	1302.0	645.0	860.0	1582.0	1928.0	336.0	277.0	940.0	1606.0	1313.0	1968.0	2024.0	751.0	351.0	997.0	1373.0	731.0
745.0	1086.0	1103.0	1152.0	382.0	1504.0	917.0	907.0	436.0	287.0	1308.0	1145.0	158.0	814.0	3059.0	4567.0	284.0	350.0	1394.0	992.0	1318.0	2021.0	838.0	1863.0	1321.0	1895.0	2039.0	1545.0	1790.0	1591.0	663.0	443.0	376.0	1256.0	416.0	547.0	1914.0	1591.0	165.0	288.0	986.0	1518.0	1124.0	1971.0	2358.0	769.0	341.0	888.0	1193.0	650.0
883.0	1070.0	974.0	1017.0	484.0	1805.0	1013.0	1059.0	519.0	243.0	1111.0	1203.0	234.0	778.0	3595.0	5805.0	334.0	403.0	1185.0	1079.0	1507.0	1741.0	967.0	2139.0	1836.0	2295.0	2108.0	1718.0	1716.0	1643.0	651.0	235.0	450.0	1478.0	524.0	751.0	2455.0	2076.0	256.0	212.0	938.0	1385.0	1208.0	1443.0	2010.0	838.0	443.0	1094.0	1524.0	693.0
909.0	914.0	1119.0	1096.0	415.0	1562.0	934.0	886.0	354.0	245.0	1273.0	907.0	213.0	880.0	3438.0	5121.0	291.0	348.0	1147.0	1126.0	1580.0	1965.0	890.0	1599.0	1727.0	2399.0	2562.0	1992.0	2061.0	2151.0	642.0	53.0	369.0	1605.0	533.0	656.0	1652.0	1934.0	270.0	289.0	939.0	1540.0	1435.0	1987.0	2109.0	745.0	327.0	1059.0	1272.0	535.0
706.0	660.0	835.0	826.0	253.0	1282.0	707.0	898.0	250.0	213.0	1101.0	697.0	133.0	622.0	2415.0	4111.0	259.0	381.0	1067.0	906.0	1594.0	1882.0	926.0	1635.0	1532.0	1518.0	1832.0	1107.0	1363.0	1738.0	616.0	147.0	303.0	1038.0	410.0	533.0	1508.0	1606.0	228.0	136.0	728.0	1067.0	1060.0	1628.0	1838.0	765.0	239.0	865.0	1033.0	798.0
1124.0	1226.0	1226.0	1142.0	580.0	2124.0	1330.0	983.0	550.0	268.0	1629.0	1089.0	239.0	813.0	4141.0	5351.0	375.0	442.0	1585.0	1181.0	1200.0	1813.0	844.0	1984.0	1671.0	2782.0	2552.0	2131.0	2274.0	2159.0	803.0	380.0	443.0	1609.0	843.0	766.0	2634.0	2513.0	235.0	153.0	992.0	1564.0	1355.0	1982.0	2564.0	890.0	484.0	931.0	1482.0	1080.0
930.0	790.0	916.0	1085.0	633.0	1456.0	698.0	874.0	369.0	278.0	1088.0	764.0	287.0	843.0	3141.0	4285.0	329.0	389.0	1650.0	1076.0	1269.0	1426.0	910.0	1597.0	1612.0	3148.0	2018.0	1675.0	2028.0	2262.0	683.0	253.0	417.0	1561.0	423.0	836.0	2016.0	1647.0	275.0	246.0	1066.0	1304.0	1194.0	1236.0	2149.0	630.0	353.0	961.0	1382.0	703.0
902.0	1248.0	666.0	903.0	559.0	1219.0	802.0	814.0	335.0	174.0	1290.0	1081.0	228.0	990.0	2695.0	4085.0	307.0	395.0	1363.0	908.0	1556.0	1803.0	622.0	1637.0	2040.0	1873.0	1858.0	1278.0	1498.0	1609.0	571.0	301.0	306.0	1361.0	448.0	575.0	1389.0	1691.0	234.0	302.0	753.0	1234.0	1208.0	1625.0	1892.0	562.0	345.0	870.0	1312.0	540.0
710.0	745.0	956.0	1067.0	402.0	1194.0	747.0	836.0	306.0	244.0	1260.0	768.0	178.0	758.0	3020.0	4456.0	220.0	341.0	1120.0	1092.0	997.0	1731.0	707.0	1470.0	1517.0	2142.0	2172.0	1555.0	1725.0	1912.0	641.0	173.0	308.0	1374.0	578.0	546.0	2011.0	2250.0	222.0	196.0	867.0	1176.0	1355.0	1634.0	2340.0	781.0	298.0	788.0	1142.0	725.0
784.0	807.0	1092.0	1204.0	485.0	1825.0	903.0	904.0	340.0	223.0	1179.0	1016.0	242.0	693.0	3513.0	5308.0	363.0	409.0	1724.0	926.0	1461.0	1752.0	866.0	1835.0	1566.0	2322.0	2034.0	1469.0	1649.0	1780.0	701.0	225.0	407.0	1401.0	403.0	633.0	2260.0	1865.0	181.0	199.0	888.0	1252.0	1252.0	1556.0	1945.0	785.0	320.0	1099.0	1368.0	730.0
730.0	1207.0	975.0	867.0	424.0	1197.0	681.0	795.0	330.0	194.0	926.0	932.0	161.0	683.0	3319.0	4192.0	233.0	389.0	1195.0	848.0	1170.0	1396.0	988.0	1582.0	1253.0	1789.0	1995.0	1529.0	1586.0	1744.0	584.0	135.0	294.0	1249.0	447.0	736.0	2079.0	1967.0	187.0	185.0	748.0	1298.0	1138.0	1144.0	1910.0	693.0	303.0	890.0	1186.0	865.0
788.0	1127.0	914.0	1209.0	581.0	1635.0	1273.0	1242.0	284.0	273.0	1796.0	1155.0	197.0	955.0	3885.0	5175.0	373.0	465.0	1834.0	1154.0	1346.0	2152.0	849.0	1770.0	1622.0	2409.0	2944.0	1499.0	1802.0	1860.0	723.0	289.0	300.0	1174.0	689.0	674.0	2266.0	2038.0	258.0	252.0	981.0	1662.0	1180.0	2587.0	2186.0	732.0	398.0	996.0	1577.0	1039.0
1254.0	1153.0	1161.0	1074.0	547.0	1547.0	1122.0	1038.0	518.0	262.0	1603.0	986.0	214.0	985.0	3867.0	6169.0	276.0	442.0	1497.0	1167.0	1375.0	2049.0	762.0	2268.0	1815.0	2085.0	1940.0	1785.0	2059.0	2133.0	647.0	502.0	497.0	1610.0	568.0	784.0	2235.0	2448.0	282.0	252.0	805.0	1524.0	1148.0	1690.0	2485.0	772.0	288.0	997.0	1374.0	664.0
683.0	1349.0	839.0	889.0	474.0	1522.0	824.0	849.0	435.0	332.0	1380.0	1195.0	184.0	1012.0	2750.0	4421.0	257.0	387.0	1788.0	1113.0	1249.0	1922.0	946.0	1909.0	1734.0	2283.0	1897.0	1852.0	1536.0	1742.0	654.0	135.0	349.0	1420.0	523.0	632.0	2128.0	1820.0	247.0	204.0	698.0	1385.0	1160.0	1675.0	1992.0	648.0	270.0	1018.0	1177.0	582.0
1171.0	1176.0	1047.0	1205.0	804.0	2413.0	1380.0	985.0	673.0	311.0	1684.0	1218.0	510.0	792.0	4266.0	7330.0	503.0	598.0	2140.0	1156.0	2065.0	2578.0	1347.0	2307.0	2440.0	3013.0	2688.0	2224.0	2743.0	2694.0	801.0	903.0	519.0	2251.0	684.0	1125.0	2807.0	2625.0	221.0	220.0	1302.0	1473.0	1840.0	2471.0	2794.0	752.0	556.0	1157.0	1551.0	1119.0
815.0	1076.0	915.0	1043.0	572.0	2134.0	1216.0	907.0	425.0	173.0	1122.0	1180.0	324.0	1290.0	3122.0	5142.0	294.0	555.0	1708.0	1150.0	1389.0	1492.0	1209.0	1726.0	1622.0	2411.0	2511.0	1679.0	1476.0	1901.0	535.0	334.0	299.0	1532.0	491.0	766.0	1978.0	1688.0	274.0	319.0	1011.0	1714.0	1156.0	1642.0	1738.0	782.0	399.0	1102.0	1417.0	1097.0
900.0	914.0	781.0	990.0	508.0	1400.0	892.0	957.0	409.0	198.0	1304.0	1168.0	222.0	684.0	3052.0	5181.0	331.0	461.0	1388.0	1006.0	1327.0	1951.0	788.0	1999.0	1822.0	2410.0	2447.0	1662.0	1679.0	1764.0	677.0	466.0	301.0	1333.0	493.0	1001.0	2077.0	1809.0	277.0	165.0	881.0	1204.0	1075.0	1699.0	1839.0	903.0	343.0	959.0	1310.0	519.0
671.0	1124.0	962.0	1200.0	481.0	1526.0	840.0	681.0	348.0	171.0	1192.0	933.0	209.0	911.0	2928.0	5500.0	322.0	488.0	1225.0	1101.0	1280.0	1699.0	794.0	1860.0	1702.0	2280.0	2144.0	1627.0	1866.0	1725.0	694.0	344.0	441.0	1546.0	556.0	968.0	2656.0	2097.0	292.0	285.0	1114.0	1623.0	1232.0	1666.0	2078.0	847.0	484.0	1101.0	1562.0	638.0
687.0	1103.0	973.0	949.0	424.0	1848.0	1108.0	1257.0	620.0	295.0	1189.0	1106.0	289.0	1018.0	3139.0	5106.0	339.0	489.0	1564.0	955.0	1398.0	2381.0	713.0	2045.0	1999.0	2448.0	2198.0	1515.0	1710.0	1991.0	684.0	125.0	338.0	1374.0	462.0	554.0	1640.0	2304.0	196.0	173.0	832.0	1417.0	1316.0	1943.0	1794.0	814.0	428.0	1054.0	1403.0	671.0
884.0	922.0	1026.0	1220.0	425.0	1617.0	969.0	959.0	541.0	209.0	1691.0	1117.0	197.0	861.0	3890.0	4930.0	442.0	511.0	1893.0	1237.0	1781.0	2333.0	971.0	1986.0	1628.0	2458.0	2705.0	1646.0	1639.0	1960.0	622.0	174.0	372.0	1582.0	653.0	937.0	2433.0	2768.0	220.0	73.0	884.0	1226.0	1287.0	1811.0	1986.0	724.0	323.0	948.0	1377.0	933.0
812.0	1220.0	1094.0	1013.0	316.0	1213.0	843.0	855.0	338.0	330.0	1416.0	1028.0	139.0	590.0	2498.0	4331.0	220.0	335.0	1290.0	1214.0	1261.0	2182.0	707.0	1685.0	1816.0	2015.0	1383.0	2117.0	1468.0	1492.0	692.0	215.0	367.0	1554.0	494.0	778.0	1684.0	2063.0	217.0	178.0	873.0	1288.0	1097.0	1634.0	2080.0	688.0	313.0	1152.0	1234.0	708.0
765.0	1123.0	1184.0	1101.0	533.0	1577.0	775.0	888.0	367.0	288.0	1281.0	1036.0	310.0	704.0	3525.0	5081.0	341.0	386.0	1638.0	1158.0	1233.0	2167.0	912.0	1700.0	1395.0	2081.0	2383.0	1472.0	1821.0	1811.0	581.0	255.0	348.0	1344.0	414.0	791.0	1782.0	2000.0	212.0	208.0	889.0	1321.0	1080.0	1655.0	2175.0	800.0	443.0	1032.0	1173.0	994.0
819.0	753.0	1277.0	1006.0	553.0	1777.0	879.0	1012.0	365.0	166.0	1436.0	1262.0	246.0	990.0	2750.0	5464.0	294.0	470.0	1294.0	1058.0	1084.0	1900.0	829.0	1839.0	1739.0	2219.0	2303.0	1462.0	1682.0	2038.0	711.0	265.0	472.0	1386.0	453.0	695.0	2394.0	2174.0	235.0	310.0	869.0	1420.0	1192.0	1670.0	2021.0	929.0	370.0	1024.0	1389.0	963.0
1090.0	1092.0	1090.0	1082.0	533.0	1743.0	811.0	920.0	491.0	240.0	1439.0	1229.0	244.0	989.0	3162.0	5768.0	305.0	416.0	1625.0	1130.0	1475.0	2024.0	963.0	2054.0	1830.0	3111.0	2351.0	1504.0	1823.0	2070.0	646.0	402.0	356.0	1496.0	516.0	804.0	1818.0	1917.0	284.0	249.0	1031.0	1639.0	1161.0	2233.0	2055.0	805.0	488.0	971.0	1387.0	879.0
946.0	891.0	994.0	1125.0	474.0	1706.0	929.0	900.0	299.0	252.0	1290.0	891.0	162.0	544.0	4095.0	4762.0	292.0	372.0	1475.0	1037.0	1494.0	1723.0	915.0	1849.0	1937.0	2432.0	2205.0	1674.0	1804.0	2327.0	732.0	117.0	275.0	1572.0	484.0	979.0	1669.0	1898.0	189.0	91.0	1124.0	1287.0	1155.0	1705.0	2274.0	852.0	453.0	901.0	1245.0	513.0
825.0	1456.0	1070.0	1047.0	594.0	2018.0	910.0	997.0	406.0	235.0	1617.0	1015.0	176.0	944.0	3648.0	6615.0	298.0	421.0	1742.0	1337.0	1758.0	1775.0	1257.0	1819.0	1552.0	2397.0	2420.0	1755.0	2188.0	2148.0	697.0	252.0	408.0	1616.0	487.0	719.0	2041.0	2309.0	285.0	227.0	1038.0	1616.0	1177.0	1709.0	2565.0	971.0	431.0	1093.0	1452.0	903.0
766.0	1071.0	1199.0	1141.0	363.0	1639.0	861.0	902.0	322.0	179.0	988.0	880.0	198.0	904.0	2806.0	5239.0	337.0	366.0	1390.0	1043.0	1197.0	2009.0	735.0	1577.0	1549.0	2040.0	1785.0	1307.0	1748.0	1718.0	597.0	16.0	333.0	1321.0	424.0	598.0	1893.0	2007.0	217.0	254.0	723.0	1170.0	1716.0	1453.0	1963.0	752.0	257.0	859.0	1232.0	579.0
793.0	647.0	1118.0	921.0	475.0	1487.0	743.0	963.0	300.0	215.0	1185.0	663.0	252.0	693.0	3366.0	4759.0	245.0	369.0	1193.0	962.0	1315.0	1751.0	695.0	1886.0	1942.0	2591.0	2586.0	1346.0	1479.0	1740.0	510.0	223.0	285.0	1184.0	493.0	429.0	2280.0	2328.0	245.0	216.0	712.0	1024.0	1076.0	1450.0	2089.0	727.0	386.0	910.0	1157.0	754.0
882.0	1068.0	1215.0	1375.0	459.0	1990.0	1168.0	1022.0	529.0	219.0	1824.0	1076.0	219.0	619.0	3605.0	5815.0	332.0	425.0	1782.0	1183.0	1752.0	2740.0	799.0	1725.0	2136.0	3133.0	2760.0	1685.0	1973.0	2493.0	706.0	111.0	279.0	1567.0	574.0	715.0	2401.0	2214.0	278.0	138.0	901.0	1448.0	1380.0	2127.0	2414.0	803.0	328.0	1004.0	1444.0	696.0
573.0	785.0	773.0	679.0	333.0	1030.0	615.0	559.0	356.0	81.0	775.0	513.0	149.0	627.0	1882.0	3730.0	275.0	397.0	1410.0	569.0	894.0	401.0	629.0	1018.0	1186.0	1534.0	1123.0	899.0	1581.0	1102.0	778.0	234.0	293.0	903.0	182.0	525.0	1255.0	1775.0	200.0	44.0	938.0	1317.0	677.0	823.0	1091.0	465.0	190.0	818.0	852.0	322.0
884.0	1172.0	812.0	812.0	498.0	1542.0	807.0	862.0	345.0	149.0	1196.0	986.0	246.0	828.0	2636.0	4320.0	253.0	328.0	1317.0	1238.0	971.0	2352.0	757.0	1571.0	1824.0	1979.0	1904.0	1432.0	1456.0	1432.0	598.0	63.0	246.0	1360.0	369.0	468.0	1880.0	2174.0	254.0	239.0	652.0	1570.0	1024.0	1606.0	1819.0	731.0	322.0	990.0	1279.0	719.0
911.0	1097.0	1164.0	1217.0	472.0	1796.0	1232.0	958.0	363.0	236.0	1287.0	1083.0	201.0	868.0	2941.0	5355.0	342.0	449.0	1429.0	1132.0	1745.0	1846.0	873.0	1923.0	2007.0	2029.0	2173.0	1620.0	1800.0	1947.0	744.0	154.0	281.0	1223.0	586.0	377.0	2194.0	2377.0	272.0	165.0	594.0	1266.0	1178.0	1676.0	2321.0	905.0	410.0	893.0	1368.0	1110.0
919.0	1024.0	995.0	1082.0	476.0	1735.0	888.0	958.0	556.0	183.0	907.0	1177.0	148.0	619.0	3503.0	4453.0	319.0	444.0	1321.0	883.0	1315.0	1837.0	949.0	1609.0	1718.0	2474.0	3153.0	1504.0	1483.0	2250.0	683.0	226.0	432.0	1439.0	379.0	600.0	1911.0	1801.0	212.0	151.0	873.0	1257.0	1399.0	1362.0	1807.0	759.0	354.0	975.0	1369.0	753.0
958.0	1384.0	875.0	1204.0	489.0	1981.0	1037.0	1055.0	403.0	281.0	1459.0	1220.0	188.0	1047.0	3138.0	5455.0	313.0	478.0	1677.0	1281.0	1721.0	2028.0	884.0	1927.0	1790.0	1915.0	2092.0	1783.0	1781.0	1961.0	653.0	423.0	333.0	1351.0	595.0	626.0	2081.0	2273.0	206.0	272.0	739.0	1427.0	1120.0	2217.0	1920.0	904.0	327.0	1085.0	1401.0	884.0
730.0	1097.0	761.0	1006.0	450.0	1729.0	1188.0	961.0	377.0	252.0	1382.0	950.0	278.0	919.0	3502.0	5318.0	416.0	498.0	1148.0	963.0	1509.0	2555.0	775.0	1596.0	1689.0	2197.0	1962.0	1656.0	1667.0	1674.0	706.0	457.0	316.0	1628.0	422.0	784.0	1918.0	2384.0	320.0	266.0	992.0	1277.0	1182.0	1749.0	1937.0	768.0	389.0	1147.0	1476.0	364.0
1096.0	1010.0	1216.0	1119.0	601.0	1610.0	854.0	841.0	311.0	151.0	968.0	1013.0	301.0	640.0	3228.0	4951.0	343.0	393.0	1221.0	864.0	1211.0	1820.0	764.0	1684.0	1487.0	2289.0	1955.0	1458.0	1503.0	1897.0	691.0	254.0	352.0	1231.0	479.0	815.0	1681.0	1804.0	223.0	112.0	865.0	1256.0	1102.0	1426.0	1848.0	799.0	298.0	841.0	1289.0	827.0
877.0	1022.0	880.0	1060.0	288.0	1490.0	959.0	868.0	332.0	224.0	1427.0	881.0	159.0	707.0	3132.0	4391.0	240.0	317.0	1398.0	883.0	1323.0	2102.0	686.0	1699.0	1463.0	1773.0	2085.0	1469.0	2155.0	1919.0	660.0	294.0	317.0	1153.0	515.0	580.0	1815.0	1627.0	205.0	148.0	602.0	1401.0	1128.0	2335.0	2082.0	832.0	278.0	922.0	1136.0	901.0
787.0	1282.0	1448.0	1016.0	442.0	1592.0	700.0	826.0	405.0	216.0	1097.0	902.0	187.0	929.0	2914.0	4988.0	257.0	420.0	1482.0	1017.0	1187.0	2195.0	613.0	1925.0	1365.0	2340.0	1430.0	1421.0	1896.0	1774.0	742.0	257.0	325.0	1455.0	408.0	774.0	1847.0	1891.0	260.0	241.0	975.0	1506.0	1168.0	1409.0	2164.0	788.0	450.0	1069.0	1294.0	460.0
1072.0	1134.0	1248.0	1299.0	434.0	1882.0	1052.0	1072.0	577.0	304.0	1431.0	1091.0	327.0	591.0	4185.0	6147.0	286.0	512.0	1757.0	1137.0	1395.0	2449.0	963.0	2172.0	2106.0	2241.0	2531.0	2107.0	1919.0	1998.0	727.0	352.0	281.0	1457.0	519.0	679.0	2191.0	2248.0	201.0	210.0	786.0	1348.0	1156.0	1853.0	2442.0	788.0	503.0	908.0	1568.0	853.0
673.0	1072.0	1003.0	940.0	399.0	1795.0	1126.0	1000.0	533.0	278.0	980.0	1011.0	227.0	794.0	3911.0	4962.0	288.0	370.0	1548.0	681.0	1268.0	679.0	912.0	1895.0	1150.0	2867.0	3024.0	1359.0	1826.0	1903.0	704.0	245.0	345.0	1652.0	387.0	751.0	1514.0	2131.0	228.0	214.0	938.0	1595.0	1255.0	1329.0	1677.0	999.0	357.0	850.0	1447.0	630.0
344.0	975.0	794.0	1050.0	272.0	1067.0	654.0	597.0	306.0	81.0	845.0	912.0	78.0	596.0	2107.0	3258.0	298.0	352.0	1197.0	660.0	791.0	798.0	568.0	1184.0	1101.0	1617.0	1389.0	1221.0	1774.0	1307.0	606.0	231.0	223.0	1211.0	217.0	684.0	1144.0	1615.0	99.0	149.0	753.0	1225.0	1008.0	837.0	997.0	509.0	320.0	670.0	1054.0	388.0
713.0	1175.0	1100.0	945.0	347.0	1373.0	763.0	905.0	278.0	174.0	1423.0	829.0	195.0	644.0	3200.0	4908.0	283.0	371.0	1098.0	1238.0	1328.0	1703.0	834.0	1504.0	1833.0	2639.0	2267.0	1753.0	1785.0	1706.0	562.0	25.0	264.0	1418.0	446.0	632.0	1320.0	1906.0	287.0	208.0	909.0	1411.0	1109.0	1493.0	2449.0	872.0	328.0	833.0	1241.0	799.0
729.0	996.0	886.0	843.0	507.0	1683.0	904.0	995.0	375.0	167.0	997.0	814.0	192.0	1001.0	3127.0	4578.0	345.0	523.0	1318.0	756.0	1351.0	1576.0	944.0	1499.0	1636.0	1965.0	2139.0	1564.0	1671.0	1823.0	700.0	359.0	376.0	1287.0	399.0	543.0	2044.0	1543.0	300.0	226.0	832.0	1264.0	1151.0	1834.0	2073.0	717.0	319.0	1069.0	1319.0	867.0
579.0	915.0	875.0	677.0	311.0	1007.0	615.0	760.0	212.0	134.0	1025.0	717.0	209.0	727.0	1741.0	3651.0	231.0	330.0	1082.0	577.0	960.0	1434.0	634.0	1417.0	1263.0	1359.0	1483.0	1382.0	1163.0	1557.0	438.0	39.0	260.0	1112.0	220.0	441.0	1165.0	1236.0	206.0	189.0	586.0	1071.0	910.0	1459.0	1600.0	787.0	323.0	882.0	1100.0	544.0
531.0	863.0	1113.0	1157.0	432.0	1543.0	768.0	697.0	324.0	257.0	577.0	732.0	177.0	580.0	2500.0	4354.0	274.0	408.0	1140.0	399.0	1277.0	1555.0	778.0	1816.0	1258.0	1639.0	1844.0	1401.0	1501.0	1572.0	582.0	151.0	392.0	1342.0	304.0	664.0	1355.0	1199.0	201.0	110.0	918.0	1338.0	687.0	1222.0	1978.0	782.0	343.0	966.0	1347.0	324.0
690.0	823.0	871.0	748.0	346.0	1447.0	802.0	908.0	208.0	216.0	925.0	930.0	211.0	696.0	2254.0	4077.0	191.0	325.0	1108.0	752.0	1220.0	1598.0	1508.0	1291.0	1397.0	1341.0	2052.0	1236.0	1384.0	1735.0	523.0	211.0	250.0	1205.0	515.0	470.0	1460.0	1497.0	198.0	242.0	613.0	818.0	944.0	1591.0	1849.0	873.0	325.0	778.0	1022.0	421.0
643.0	814.0	905.0	912.0	375.0	1160.0	650.0	762.0	275.0	160.0	1167.0	627.0	298.0	614.0	1802.0	3713.0	318.0	410.0	959.0	845.0	1144.0	1651.0	638.0	1343.0	1215.0	1682.0	1906.0	1360.0	1364.0	1739.0	517.0	120.0	281.0	1102.0	311.0	480.0	1503.0	1337.0	206.0	213.0	679.0	1133.0	969.0	1239.0	1653.0	693.0	318.0	906.0	1249.0	272.0
528.0	914.0	1118.0	728.0	379.0	1325.0	829.0	772.0	265.0	227.0	1021.0	762.0	151.0	849.0	2754.0	3719.0	278.0	358.0	961.0	954.0	951.0	1265.0	753.0	1500.0	1380.0	1816.0	1633.0	1422.0	1368.0	1376.0	583.0	199.0	274.0	1119.0	366.0	424.0	1488.0	1724.0	211.0	237.0	706.0	1091.0	884.0	1156.0	1826.0	757.0	265.0	839.0	1156.0	561.0
579.0	883.0	791.0	694.0	355.0	1299.0	888.0	803.0	307.0	216.0	999.0	982.0	229.0	694.0	2574.0	4243.0	215.0	392.0	971.0	954.0	1186.0	1668.0	564.0	1532.0	1337.0	2077.0	1568.0	1158.0	1524.0	1205.0	610.0	151.0	438.0	1236.0	335.0	548.0	1302.0	1702.0	237.0	247.0	697.0	1137.0	983.0	1497.0	1817.0	682.0	250.0	936.0	1132.0	617.0
608.0	858.0	848.0	1152.0	400.0	1389.0	873.0	887.0	365.0	327.0	1540.0	827.0	188.0	644.0	3418.0	4549.0	337.0	481.0	1506.0	1060.0	1282.0	2085.0	843.0	1661.0	1153.0	1823.0	2140.0	1686.0	1460.0	1614.0	629.0	127.0	258.0	1241.0	451.0	545.0	2182.0	1832.0	182.0	120.0	687.0	1170.0	1008.0	1987.0	2050.0	804.0	364.0	968.0	1281.0	647.0
536.0	813.0	701.0	563.0	297.0	877.0	567.0	614.0	233.0	228.0	768.0	603.0	86.0	544.0	2039.0	3396.0	203.0	256.0	1133.0	668.0	738.0	1434.0	690.0	1292.0	1438.0	1220.0	1600.0	1242.0	1208.0	1301.0	415.0	36.0	212.0	1056.0	276.0	424.0	1111.0	1166.0	136.0	152.0	554.0	1204.0	808.0	1133.0	1974.0	533.0	242.0	758.0	849.0	657.0
547.0	1014.0	869.0	607.0	244.0	1138.0	782.0	724.0	238.0	171.0	1013.0	664.0	145.0	413.0	2280.0	3480.0	209.0	317.0	812.0	827.0	866.0	1601.0	561.0	1229.0	1235.0	1249.0	1253.0	1264.0	1358.0	1264.0	434.0	161.0	287.0	1096.0	223.0	442.0	1533.0	1467.0	172.0	129.0	630.0	912.0	835.0	1245.0	1828.0	622.0	242.0	1009.0	871.0	414.0
696.0	1091.0	1046.0	976.0	419.0	1485.0	912.0	792.0	299.0	257.0	1125.0	967.0	213.0	629.0	2654.0	4482.0	265.0	346.0	1357.0	921.0	1173.0	1784.0	699.0	1408.0	1768.0	1634.0	2192.0	1511.0	1432.0	1509.0	655.0	195.0	429.0	1206.0	534.0	450.0	1589.0	1989.0	182.0	196.0	670.0	1258.0	1216.0	1261.0	1855.0	708.0	316.0	847.0	1274.0	765.0
796.0	1088.0	1023.0	1079.0	387.0	1426.0	874.0	882.0	437.0	228.0	1134.0	1032.0	230.0	494.0	2875.0	4632.0	292.0	426.0	1458.0	820.0	1529.0	1742.0	797.0	1416.0	1845.0	2083.0	1839.0	1619.0	1484.0	2021.0	678.0	36.0	257.0	1492.0	398.0	964.0	1273.0	2042.0	198.0	169.0	853.0	1240.0	1218.0	1574.0	1666.0	678.0	323.0	946.0	1264.0	613.0
744.0	1410.0	1133.0	1039.0	441.0	1641.0	968.0	1031.0	421.0	288.0	1278.0	773.0	123.0	726.0	3479.0	4856.0	318.0	449.0	1357.0	1124.0	1326.0	1748.0	766.0	1631.0	1696.0	1928.0	1968.0	1312.0	1719.0	1659.0	680.0	213.0	322.0	1185.0	426.0	528.0	1528.0	1847.0	210.0	241.0	808.0	1865.0	1192.0	1659.0	2024.0	970.0	357.0	993.0	1323.0	769.0
918.0	834.0	876.0	670.0	468.0	1379.0	946.0	928.0	285.0	266.0	1364.0	712.0	265.0	1073.0	2447.0	4700.0	271.0	387.0	1012.0	1039.0	1463.0	1630.0	605.0	1504.0	1207.0	1826.0	1677.0	1296.0	1491.0	1348.0	659.0	207.0	324.0	1216.0	531.0	539.0	1822.0	1713.0	217.0	264.0	746.0	1469.0	854.0	1580.0	1712.0	724.0	439.0	833.0	1418.0	853.0
840.0	1240.0	1053.0	971.0	564.0	1436.0	1005.0	841.0	404.0	453.0	1233.0	1038.0	221.0	789.0	2854.0	4655.0	306.0	450.0	1447.0	985.0	1311.0	2003.0	658.0	1631.0	1603.0	2486.0	2007.0	1516.0	1665.0	2000.0	574.0	322.0	366.0	1708.0	583.0	827.0	1763.0	1685.0	204.0	211.0	1063.0	1440.0	956.0	1902.0	2037.0	658.0	377.0	953.0	1351.0	584.0
574.0	972.0	872.0	884.0	453.0	1278.0	760.0	818.0	325.0	185.0	1050.0	856.0	200.0	635.0	2659.0	4357.0	220.0	300.0	1109.0	882.0	753.0	1540.0	702.0	1437.0	1437.0	1922.0	1640.0	1714.0	1512.0	1459.0	550.0	34.0	334.0	1160.0	249.0	607.0	1453.0	1463.0	176.0	171.0	741.0	1232.0	891.0	1417.0	1766.0	724.0	363.0	880.0	1161.0	314.0
660.0	930.0	1025.0	1235.0	285.0	1770.0	1282.0	1018.0	510.0	367.0	1076.0	931.0	175.0	709.0	3436.0	5160.0	305.0	450.0	1667.0	891.0	1710.0	1840.0	800.0	1693.0	1880.0	2425.0	2102.0	1561.0	1782.0	2026.0	601.0	88.0	359.0	1380.0	512.0	823.0	1946.0	1888.0	177.0	146.0	999.0	1297.0	1158.0	1525.0	2132.0	1034.0	334.0	923.0	1217.0	772.0
814.0	1104.0	1027.0	1035.0	547.0	1438.0	811.0	799.0	380.0	367.0	1129.0	842.0	225.0	483.0	2922.0	4402.0	293.0	326.0	1034.0	1013.0	1226.0	2019.0	1287.0	1395.0	1924.0	1851.0	1789.0	1966.0	1891.0	1574.0	557.0	181.0	320.0	1282.0	449.0	555.0	1525.0	1664.0	214.0	168.0	840.0	1340.0	983.0	1389.0	2183.0	755.0	362.0	820.0	1252.0	702.0
1094.0	1564.0	1026.0	1429.0	611.0	2038.0	1217.0	1048.0	723.0	309.0	1412.0	1497.0	182.0	973.0	3718.0	7049.0	422.0	701.0	2117.0	1281.0	1978.0	2318.0	886.0	2050.0	2269.0	2810.0	2688.0	2135.0	2341.0	2810.0	788.0	530.0	337.0	1610.0	483.0	968.0	1848.0	2552.0	299.0	251.0	1033.0	1658.0	1254.0	1950.0	2607.0	794.0	580.0	1023.0	1735.0	460.0
682.0	898.0	954.0	898.0	496.0	1683.0	836.0	866.0	289.0	634.0	1184.0	927.0	162.0	728.0	3101.0	4532.0	318.0	414.0	1096.0	917.0	1196.0	2184.0	768.0	1430.0	1363.0	1995.0	1570.0	1540.0	1657.0	1479.0	630.0	268.0	255.0	1123.0	541.0	598.0	1721.0	1763.0	196.0	173.0	929.0	1250.0	1063.0	1733.0	2283.0	746.0	396.0	796.0	1259.0	706.0
946.0	1034.0	931.0	970.0	426.0	1241.0	889.0	847.0	354.0	247.0	1379.0	836.0	192.0	898.0	3268.0	4399.0	287.0	414.0	1270.0	895.0	1374.0	1933.0	839.0	1470.0	1942.0	1956.0	2149.0	1492.0	1640.0	1617.0	618.0	200.0	210.0	1315.0	424.0	672.0	1722.0	1994.0	213.0	208.0	791.0	1321.0	1145.0	1912.0	1781.0	880.0	320.0	947.0	1251.0	590.0
861.0	794.0	1030.0	1161.0	472.0	1521.0	992.0	1021.0	291.0	270.0	1231.0	758.0	126.0	664.0	3220.0	4604.0	306.0	414.0	1369.0	1061.0	962.0	1228.0	595.0	1515.0	1461.0	1777.0	2146.0	1741.0	1614.0	1551.0	622.0	263.0	350.0	1239.0	296.0	715.0	1468.0	1459.0	191.0	128.0	904.0	1235.0	1146.0	1427.0	2133.0	932.0	266.0	854.0	1227.0	594.0
823.0	1074.0	1174.0	1060.0	530.0	1955.0	1044.0	823.0	382.0	243.0	1245.0	813.0	223.0	767.0	3051.0	4733.0	348.0	461.0	1541.0	996.0	1345.0	2307.0	698.0	1713.0	1406.0	1684.0	1892.0	1725.0	1631.0	1501.0	610.0	113.0	343.0	1400.0	587.0	706.0	1989.0	1677.0	247.0	221.0	934.0	1511.0	1126.0	1956.0	2587.0	855.0	342.0	988.0	1365.0	723.0
749.0	1434.0	1072.0	1158.0	469.0	1527.0	978.0	897.0	402.0	307.0	1011.0	1060.0	279.0	768.0	3125.0	5148.0	238.0	426.0	1749.0	947.0	1278.0	1349.0	814.0	1808.0	1614.0	1950.0	2258.0	1573.0	2349.0	2366.0	597.0	225.0	457.0	1461.0	623.0	940.0	1747.0	2082.0	256.0	168.0	1121.0	1527.0	1039.0	1946.0	2396.0	750.0	357.0	1044.0	1348.0	747.0
882.0	977.0	1023.0	880.0	505.0	1604.0	869.0	1007.0	313.0	259.0	1325.0	1118.0	150.0	688.0	3323.0	4472.0	262.0	324.0	1221.0	1014.0	1067.0	1889.0	772.0	1755.0	1749.0	1747.0	2101.0	1756.0	1706.0	1959.0	638.0	419.0	303.0	1179.0	578.0	517.0	1579.0	2035.0	240.0	151.0	701.0	1694.0	1291.0	1965.0	2058.0	900.0	276.0	879.0	1252.0	793.0
805.0	1073.0	1064.0	962.0	559.0	1499.0	863.0	874.0	410.0	286.0	1165.0	1020.0	156.0	746.0	3231.0	5018.0	385.0	463.0	1546.0	849.0	1227.0	1785.0	736.0	1675.0	1676.0	1900.0	2158.0	1836.0	2116.0	2043.0	750.0	139.0	406.0	1506.0	351.0	613.0	1939.0	1979.0	270.0	208.0	850.0	1431.0	1092.0	1385.0	2298.0	879.0	307.0	1019.0	1375.0	598.0
751.0	977.0	1051.0	976.0	436.0	1477.0	764.0	838.0	382.0	207.0	1581.0	1040.0	188.0	741.0	2828.0	4800.0	258.0	422.0	1464.0	1102.0	1043.0	2122.0	712.0	1590.0	1628.0	1747.0	1783.0	1716.0	1693.0	1810.0	606.0	50.0	267.0	1379.0	431.0	621.0	1656.0	2080.0	220.0	172.0	710.0	1386.0	1023.0	1682.0	2180.0	639.0	401.0	921.0	1303.0	639.0
907.0	1124.0	924.0	1029.0	592.0	1556.0	1113.0	914.0	419.0	525.0	1452.0	887.0	256.0	902.0	2922.0	6233.0	284.0	410.0	1437.0	1098.0	1452.0	1821.0	721.0	1837.0	1739.0	1827.0	2121.0	1737.0	1917.0	1505.0	549.0	244.0	351.0	1339.0	495.0	644.0	2026.0	1906.0	253.0	82.0	902.0	1581.0	882.0	1940.0	2228.0	840.0	369.0	922.0	1413.0	682.0
821.0	897.0	1161.0	890.0	485.0	1505.0	969.0	733.0	285.0	166.0	1190.0	903.0	200.0	661.0	3116.0	4964.0	312.0	361.0	1269.0	946.0	1343.0	1869.0	928.0	1659.0	1742.0	1686.0	1490.0	1868.0	1575.0	1942.0	571.0	202.0	392.0	1265.0	425.0	831.0	1562.0	1584.0	262.0	257.0	851.0	1188.0	1178.0	1412.0	2364.0	778.0	321.0	846.0	1250.0	773.0
811.0	1095.0	915.0	863.0	615.0	1757.0	1103.0	962.0	410.0	427.0	1186.0	915.0	243.0	624.0	2983.0	5045.0	353.0	531.0	1272.0	986.0	1355.0	1303.0	1035.0	1782.0	2236.0	2080.0	2037.0	2000.0	2061.0	1708.0	812.0	54.0	393.0	1391.0	439.0	721.0	1923.0	1880.0	231.0	114.0	876.0	1543.0	1209.0	1382.0	2465.0	824.0	365.0	990.0	1368.0	570.0
692.0	1340.0	1077.0	959.0	395.0	1798.0	1015.0	730.0	406.0	217.0	1556.0	1130.0	190.0	687.0	3410.0	4404.0	259.0	411.0	1566.0	1178.0	1291.0	1992.0	876.0	1859.0	1457.0	1438.0	2517.0	1670.0	1953.0	1939.0	539.0	188.0	320.0	1281.0	435.0	434.0	1916.0	1836.0	158.0	132.0	734.0	1749.0	951.0	1721.0	2084.0	813.0	357.0	887.0	1287.0	748.0
902.0	1481.0	1098.0	1149.0	424.0	1772.0	1012.0	1189.0	357.0	168.0	1110.0	1107.0	281.0	1016.0	2795.0	5177.0	360.0	538.0	1734.0	1008.0	1683.0	1457.0	716.0	2062.0	1995.0	1833.0	1937.0	1901.0	1998.0	1997.0	685.0	165.0	358.0	1520.0	458.0	718.0	2018.0	1965.0	388.0	307.0	879.0	1794.0	1221.0	1648.0	2334.0	934.0	474.0	1001.0	1528.0	603.0
813.0	807.0	908.0	855.0	420.0	1406.0	886.0	904.0	390.0	262.0	1446.0	812.0	249.0	446.0	2751.0	4259.0	262.0	417.0	1692.0	1041.0	836.0	1244.0	831.0	1443.0	1278.0	1930.0	1987.0	1129.0	1466.0	1671.0	657.0	169.0	291.0	1158.0	418.0	494.0	1567.0	1438.0	118.0	171.0	773.0	1360.0	1007.0	1828.0	1815.0	847.0	238.0	830.0	1078.0	789.0
480.0	649.0	978.0	909.0	285.0	1226.0	787.0	961.0	323.0	384.0	920.0	670.0	157.0	501.0	2505.0	3789.0	351.0	442.0	1108.0	639.0	839.0	914.0	716.0	1446.0	966.0	1958.0	2000.0	1471.0	1620.0	1745.0	502.0	192.0	292.0	1151.0	254.0	769.0	1133.0	1272.0	221.0	106.0	867.0	621.0	813.0	1098.0	1795.0	1005.0	397.0	677.0	1073.0	387.0
917.0	805.0	826.0	1176.0	343.0	1382.0	1054.0	836.0	410.0	242.0	1535.0	740.0	201.0	581.0	2804.0	4660.0	302.0	418.0	1316.0	1066.0	1402.0	2181.0	735.0	1708.0	2037.0	2157.0	1909.0	1712.0	1369.0	2486.0	612.0	276.0	265.0	1188.0	538.0	438.0	1931.0	1704.0	182.0	126.0	671.0	1454.0	1195.0	2052.0	1912.0	701.0	426.0	890.0	1262.0	675.0
481.0	1080.0	1103.0	1044.0	350.0	1409.0	810.0	1095.0	444.0	449.0	1274.0	968.0	156.0	741.0	2527.0	5031.0	356.0	444.0	1353.0	886.0	1153.0	1698.0	793.0	1552.0	1760.0	2396.0	2092.0	1616.0	1772.0	1655.0	602.0	344.0	413.0	1319.0	417.0	641.0	2382.0	1643.0	196.0	61.0	1012.0	1586.0	1281.0	1732.0	1936.0	853.0	333.0	1110.0	1229.0	849.0
953.0	1408.0	1019.0	1150.0	614.0	2022.0	1191.0	919.0	458.0	275.0	1746.0	1060.0	258.0	996.0	4098.0	5735.0	386.0	514.0	1782.0	1248.0	1524.0	2436.0	947.0	1902.0	1956.0	2669.0	2627.0	1877.0	2171.0	2319.0	704.0	112.0	341.0	1873.0	417.0	749.0	2288.0	2243.0	234.0	201.0	860.0	1797.0	1243.0	2380.0	2447.0	949.0	424.0	1152.0	1739.0	909.0
637.0	972.0	1088.0	1029.0	312.0	1432.0	1077.0	793.0	328.0	155.0	1056.0	775.0	181.0	523.0	3593.0	4089.0	254.0	364.0	1285.0	917.0	1217.0	1716.0	649.0	1605.0	1314.0	1577.0	1557.0	1407.0	1537.0	1517.0	581.0	263.0	338.0	1219.0	402.0	742.0	1240.0	1715.0	230.0	189.0	814.0	978.0	940.0	1427.0	1766.0	687.0	290.0	812.0	1116.0	666.0
903.0	1051.0	963.0	935.0	530.0	1913.0	1115.0	953.0	321.0	168.0	1209.0	718.0	229.0	739.0	3061.0	4102.0	271.0	329.0	1551.0	1155.0	1375.0	1823.0	777.0	1448.0	1543.0	1976.0	2288.0	1745.0	1712.0	1748.0	603.0	24.0	280.0	1257.0	409.0	416.0	1808.0	1874.0	246.0	233.0	641.0	1403.0	1195.0	1589.0	2155.0	682.0	351.0	832.0	1127.0	808.0
806.0	1325.0	1056.0	990.0	418.0	1354.0	923.0	803.0	347.0	217.0	1300.0	921.0	179.0	662.0	3329.0	4156.0	349.0	382.0	1631.0	904.0	1350.0	1765.0	759.0	1584.0	1774.0	2203.0	2273.0	1629.0	1686.0	1963.0	596.0	38.0	301.0	1295.0	484.0	555.0	1770.0	2034.0	234.0	163.0	754.0	1691.0	1114.0	1692.0	2328.0	792.0	306.0	945.0	1254.0	895.0
756.0	1258.0	960.0	931.0	354.0	1530.0	954.0	732.0	329.0	354.0	1296.0	822.0	146.0	769.0	2574.0	4577.0	343.0	499.0	1073.0	1094.0	1360.0	2061.0	681.0	1720.0	1392.0	2017.0	2025.0	1235.0	1407.0	1568.0	619.0	134.0	259.0	1374.0	389.0	449.0	1533.0	1811.0	158.0	98.0	685.0	1282.0	1094.0	2091.0	1795.0	731.0	328.0	955.0	1273.0	640.0
755.0	974.0	1226.0	1021.0	405.0	1969.0	857.0	1014.0	373.0	200.0	1090.0	1520.0	236.0	908.0	3377.0	5141.0	299.0	437.0	1564.0	939.0	1293.0	1715.0	672.0	1940.0	1484.0	1924.0	2079.0	1595.0	1750.0	1615.0	729.0	173.0	338.0	1197.0	476.0	624.0	1985.0	2177.0	273.0	223.0	873.0	1526.0	1027.0	1739.0	2237.0	851.0	386.0	944.0	1447.0	791.0
971.0	939.0	737.0	1091.0	372.0	1451.0	869.0	889.0	326.0	403.0	1553.0	839.0	193.0	479.0	2761.0	4085.0	272.0	284.0	1477.0	1133.0	1495.0	2009.0	965.0	1568.0	1681.0	2179.0	2232.0	1349.0	2012.0	1523.0	643.0	156.0	401.0	1356.0	463.0	965.0	2029.0	1645.0	196.0	147.0	1026.0	1323.0	1176.0	1586.0	2025.0	703.0	289.0	1005.0	1173.0	901.0
908.0	1022.0	1190.0	1021.0	530.0	1983.0	1365.0	1269.0	480.0	314.0	1473.0	905.0	270.0	950.0	3942.0	5703.0	444.0	675.0	1490.0	1190.0	1426.0	2503.0	912.0	2052.0	1742.0	2327.0	2520.0	1873.0	2200.0	2118.0	632.0	519.0	387.0	1650.0	690.0	976.0	2335.0	2330.0	313.0	307.0	1094.0	1370.0	1181.0	1858.0	2830.0	824.0	446.0	1087.0	1600.0	609.0
768.0	1123.0	1048.0	1135.0	516.0	1687.0	868.0	809.0	393.0	322.0	1247.0	947.0	287.0	782.0	3863.0	5493.0	257.0	499.0	1876.0	1085.0	1247.0	1765.0	790.0	1735.0	1728.0	2637.0	2721.0	1803.0	1741.0	2366.0	636.0	180.0	473.0	1412.0	394.0	823.0	1824.0	1758.0	213.0	194.0	893.0	1503.0	1258.0	2001.0	1926.0	748.0	332.0	1095.0	1469.0	738.0
882.0	1062.0	858.0	1072.0	370.0	1571.0	758.0	818.0	266.0	352.0	1511.0	867.0	217.0	636.0	2793.0	5132.0	363.0	408.0	1114.0	834.0	1160.0	1441.0	660.0	1410.0	1268.0	1682.0	1992.0	1493.0	1700.0	2005.0	679.0	347.0	440.0	1325.0	357.0	667.0	1679.0	1678.0	147.0	155.0	1020.0	1428.0	1164.0	1551.0	1957.0	794.0	372.0	1086.0	1297.0	801.0
792.0	1520.0	1401.0	1233.0	327.0	1629.0	1105.0	953.0	341.0	236.0	1494.0	1103.0	247.0	670.0	3563.0	5103.0	286.0	417.0	1465.0	1105.0	1227.0	2226.0	743.0	1746.0	1891.0	1768.0	1944.0	1344.0	1797.0	1746.0	600.0	235.0	355.0	1543.0	333.0	519.0	1457.0	2048.0	210.0	189.0	718.0	1536.0	1184.0	1630.0	2259.0	868.0	346.0	1004.0	1384.0	618.0
787.0	964.0	1110.0	804.0	434.0	1658.0	830.0	912.0	400.0	365.0	1013.0	886.0	219.0	618.0	2998.0	4856.0	319.0	443.0	1223.0	1015.0	808.0	1784.0	635.0	1611.0	1490.0	1787.0	1561.0	1688.0	1950.0	1631.0	549.0	121.0	302.0	1438.0	471.0	557.0	1444.0	1770.0	255.0	131.0	697.0	1157.0	948.0	1374.0	2401.0	794.0	304.0	927.0	1319.0	376.0
564.0	1083.0	1074.0	1046.0	467.0	1681.0	895.0	801.0	284.0	263.0	1346.0	869.0	291.0	903.0	3480.0	4881.0	284.0	364.0	1735.0	1122.0	1336.0	2001.0	826.0	1417.0	1681.0	2361.0	2354.0	1820.0	1641.0	2273.0	682.0	55.0	331.0	1337.0	451.0	589.0	1798.0	2116.0	186.0	238.0	965.0	1762.0	1153.0	1588.0	2161.0	764.0	340.0	963.0	1312.0	451.0
966.0	774.0	1112.0	915.0	571.0	1392.0	944.0	916.0	363.0	185.0	1471.0	755.0	169.0	490.0	3788.0	5084.0	275.0	296.0	1494.0	1132.0	1472.0	2034.0	732.0	1542.0	1658.0	1778.0	2054.0	1522.0	1677.0	2371.0	569.0	196.0	404.0	1477.0	418.0	727.0	1848.0	1704.0	172.0	78.0	782.0	1397.0	1274.0	1924.0	2316.0	693.0	288.0	800.0	1121.0	568.0
856.0	934.0	833.0	865.0	402.0	1223.0	905.0	682.0	267.0	242.0	1321.0	833.0	224.0	946.0	3352.0	4465.0	293.0	337.0	1036.0	946.0	951.0	1693.0	596.0	1482.0	1574.0	1803.0	1638.0	1429.0	1624.0	1648.0	543.0	275.0	261.0	1396.0	374.0	934.0	1740.0	1727.0	275.0	258.0	755.0	1552.0	1157.0	1790.0	1917.0	786.0	390.0	904.0	1174.0	343.0
755.0	780.0	931.0	880.0	400.0	1156.0	688.0	770.0	283.0	157.0	1335.0	845.0	185.0	878.0	2540.0	5056.0	282.0	390.0	1110.0	842.0	1162.0	1307.0	642.0	1551.0	1563.0	1748.0	1582.0	1423.0	1450.0	2095.0	679.0	208.0	326.0	1278.0	391.0	573.0	1700.0	1617.0	206.0	214.0	825.0	1128.0	1080.0	1338.0	1861.0	783.0	319.0	848.0	1209.0	416.0
641.0	1605.0	1074.0	976.0	385.0	1454.0	864.0	1006.0	385.0	300.0	1142.0	996.0	206.0	557.0	2964.0	4766.0	276.0	451.0	1375.0	806.0	1129.0	2243.0	754.0	1589.0	1437.0	2231.0	1906.0	1400.0	1823.0	1082.0	557.0	241.0	424.0	1430.0	478.0	462.0	1328.0	1390.0	185.0	182.0	721.0	1434.0	972.0	1256.0	2121.0	924.0	354.0	936.0	1361.0	334.0
1001.0	1066.0	997.0	1068.0	522.0	2045.0	1040.0	1071.0	473.0	393.0	1234.0	1008.0	226.0	775.0	3398.0	4785.0	345.0	413.0	1563.0	1186.0	1556.0	2037.0	951.0	1888.0	1720.0	2384.0	2607.0	1700.0	1461.0	2398.0	760.0	76.0	318.0	1492.0	565.0	943.0	1389.0	2305.0	248.0	156.0	1049.0	1255.0	1186.0	1620.0	1806.0	745.0	471.0	976.0	1596.0	559.0
837.0	1487.0	1153.0	1204.0	489.0	1840.0	941.0	1018.0	451.0	154.0	1598.0	994.0	192.0	706.0	2865.0	5802.0	335.0	443.0	1428.0	1064.0	1022.0	2132.0	710.0	1400.0	1678.0	2375.0	2596.0	1929.0	1959.0	2061.0	616.0	34.0	366.0	1440.0	444.0	682.0	1931.0	2117.0	212.0	161.0	859.0	1408.0	1050.0	1697.0	2328.0	798.0	312.0	984.0	1349.0	797.0
771.0	1393.0	1085.0	1134.0	536.0	1584.0	915.0	1039.0	603.0	272.0	1301.0	814.0	273.0	849.0	3284.0	5099.0	351.0	494.0	1454.0	948.0	1286.0	2394.0	727.0	1625.0	1848.0	2109.0	2230.0	1892.0	1971.0	2042.0	632.0	164.0	305.0	1525.0	524.0	823.0	1892.0	1971.0	254.0	204.0	1078.0	1312.0	1053.0	1776.0	2226.0	1008.0	399.0	1083.0	1390.0	480.0
795.0	612.0	848.0	775.0	348.0	1102.0	644.0	723.0	199.0	235.0	974.0	809.0	191.0	597.0	2171.0	3970.0	235.0	316.0	1237.0	800.0	1077.0	1796.0	716.0	1175.0	1596.0	1851.0	1745.0	1368.0	1192.0	2092.0	530.0	66.0	267.0	1123.0	512.0	404.0	1820.0	1538.0	195.0	220.0	626.0	1203.0	902.0	1357.0	1646.0	617.0	307.0	822.0	1189.0	845.0
656.0	960.0	841.0	828.0	423.0	922.0	707.0	692.0	289.0	183.0	947.0	599.0	194.0	610.0	2475.0	3903.0	213.0	343.0	1201.0	945.0	1004.0	1570.0	614.0	1309.0	1541.0	1821.0	1634.0	1286.0	1233.0	1713.0	603.0	113.0	184.0	979.0	271.0	343.0	1485.0	1739.0	195.0	192.0	555.0	1199.0	959.0	1380.0	1923.0	512.0	329.0	740.0	1207.0	520.0
872.0	1142.0	1198.0	996.0	413.0	1594.0	911.0	945.0	556.0	445.0	1517.0	949.0	231.0	870.0	3733.0	5792.0	373.0	427.0	1658.0	1280.0	1420.0	2099.0	904.0	1594.0	1615.0	2399.0	2033.0	1661.0	1999.0	2536.0	587.0	160.0	426.0	1667.0	593.0	916.0	1717.0	2354.0	192.0	177.0	1069.0	1476.0	1108.0	2230.0	2353.0	925.0	401.0	995.0	1370.0	845.0
687.0	1107.0	756.0	772.0	323.0	1439.0	790.0	789.0	348.0	285.0	1136.0	850.0	236.0	810.0	2980.0	3786.0	275.0	346.0	1342.0	989.0	1211.0	2165.0	686.0	1444.0	1274.0	1734.0	1943.0	1202.0	1649.0	1441.0	556.0	35.0	318.0	1219.0	603.0	630.0	1988.0	2039.0	167.0	201.0	828.0	1718.0	1029.0	1572.0	1904.0	628.0	405.0	1046.0	1202.0	453.0
879.0	1081.0	930.0	1331.0	484.0	2035.0	973.0	1036.0	396.0	212.0	1468.0	1096.0	271.0	497.0	3200.0	5168.0	339.0	566.0	1332.0	930.0	1111.0	1193.0	886.0	1649.0	1480.0	2063.0	2117.0	2011.0	1947.0	1362.0	754.0	374.0	375.0	1279.0	512.0	856.0	2287.0	1598.0	263.0	205.0	1079.0	1355.0	1340.0	1615.0	2355.0	831.0	341.0	1162.0	1573.0	764.0
830.0	1166.0	1058.0	1220.0	516.0	2027.0	1064.0	1071.0	566.0	467.0	1804.0	1249.0	304.0	1229.0	3538.0	5907.0	369.0	558.0	1557.0	1283.0	1552.0	2182.0	1059.0	1882.0	2040.0	2550.0	2096.0	1935.0	1927.0	1816.0	689.0	157.0	407.0	1486.0	494.0	1097.0	2270.0	2298.0	289.0	313.0	1075.0	1587.0	1230.0	2199.0	2417.0	756.0	359.0	1040.0	1598.0	1009.0
853.0	969.0	1216.0	1098.0	552.0	1918.0	936.0	899.0	371.0	226.0	1296.0	1115.0	259.0	843.0	3533.0	5051.0	291.0	541.0	1499.0	1101.0	1065.0	2051.0	745.0	1717.0	1203.0	1715.0	1861.0	1612.0	1837.0	1572.0	531.0	463.0	341.0	1335.0	358.0	548.0	1643.0	1978.0	234.0	153.0	812.0	1579.0	1076.0	1745.0	2047.0	917.0	412.0	1007.0	1411.0	745.0
856.0	1451.0	908.0	1011.0	442.0	2099.0	1030.0	1034.0	456.0	395.0	1113.0	945.0	132.0	690.0	3175.0	4682.0	355.0	502.0	1752.0	1147.0	1560.0	2111.0	624.0	1682.0	1948.0	1725.0	2117.0	1625.0	1850.0	1997.0	660.0	183.0	321.0	1280.0	470.0	628.0	2069.0	1909.0	222.0	206.0	664.0	1320.0	1259.0	1642.0	2411.0	745.0	374.0	901.0	1340.0	539.0
690.0	1123.0	951.0	717.0	678.0	1538.0	754.0	880.0	269.0	205.0	1286.0	730.0	220.0	684.0	2513.0	4816.0	365.0	493.0	1557.0	791.0	1278.0	1991.0	798.0	1549.0	1850.0	1974.0	1560.0	1059.0	1736.0	1436.0	666.0	189.0	316.0	1269.0	410.0	723.0	1449.0	1565.0	249.0	199.0	874.0	1631.0	898.0	1972.0	1989.0	780.0	409.0	1142.0	1269.0	623.0
698.0	711.0	850.0	927.0	487.0	1377.0	764.0	919.0	331.0	256.0	989.0	793.0	175.0	707.0	2494.0	4875.0	286.0	351.0	1204.0	931.0	1210.0	1622.0	922.0	1437.0	1534.0	1584.0	1698.0	1230.0	1539.0	1622.0	680.0	285.0	290.0	1261.0	333.0	613.0	1696.0	1506.0	222.0	220.0	779.0	1367.0	1007.0	1746.0	1987.0	716.0	253.0	999.0	1207.0	615.0
936.0	959.0	1119.0	1232.0	468.0	1860.0	992.0	893.0	419.0	311.0	1360.0	1326.0	260.0	1039.0	3150.0	5764.0	348.0	506.0	1887.0	1334.0	1296.0	1826.0	811.0	1863.0	2119.0	2719.0	2807.0	1750.0	1989.0	2675.0	727.0	230.0	295.0	1597.0	596.0	874.0	2436.0	2386.0	292.0	228.0	969.0	1159.0	1172.0	1774.0	2352.0	823.0	352.0	975.0	1488.0	907.0
954.0	1027.0	1070.0	1079.0	542.0	1644.0	1146.0	947.0	311.0	301.0	1294.0	1241.0	251.0	634.0	3086.0	4992.0	330.0	481.0	1358.0	1211.0	1185.0	1890.0	770.0	1924.0	1911.0	2093.0	1766.0	1758.0	2156.0	1850.0	549.0	213.0	373.0	1277.0	513.0	586.0	1832.0	2241.0	236.0	242.0	820.0	1738.0	1231.0	1603.0	2448.0	694.0	455.0	955.0	1486.0	569.0
1020.0	1062.0	1167.0	1078.0	333.0	1792.0	915.0	953.0	496.0	299.0	1439.0	1299.0	124.0	908.0	3534.0	4995.0	477.0	499.0	1525.0	968.0	1786.0	1627.0	771.0	1837.0	1521.0	2462.0	2179.0	1591.0	1962.0	1942.0	593.0	329.0	429.0	1601.0	441.0	779.0	1935.0	1985.0	214.0	237.0	1125.0	1333.0	1289.0	1513.0	2409.0	950.0	365.0	1187.0	1481.0	671.0
901.0	1076.0	1016.0	1179.0	491.0	1929.0	1024.0	903.0	357.0	244.0	1529.0	890.0	300.0	826.0	2592.0	5559.0	311.0	387.0	1441.0	1519.0	958.0	1740.0	687.0	1804.0	1726.0	2372.0	2376.0	1498.0	2148.0	1867.0	710.0	118.0	298.0	1689.0	496.0	672.0	2219.0	2406.0	235.0	223.0	834.0	1610.0	1157.0	1838.0	2305.0	896.0	456.0	1053.0	1314.0	676.0
745.0	1261.0	1111.0	1277.0	378.0	1859.0	991.0	798.0	307.0	407.0	1312.0	1334.0	243.0	935.0	2905.0	6315.0	232.0	566.0	1426.0	815.0	1249.0	1422.0	964.0	1900.0	1261.0	2177.0	2647.0	1752.0	1664.0	2489.0	680.0	299.0	513.0	1591.0	371.0	742.0	1952.0	1762.0	196.0	97.0	1006.0	1642.0	1256.0	1711.0	2129.0	885.0	380.0	1304.0	1573.0	1099.0
644.0	946.0	1052.0	892.0	429.0	1544.0	1125.0	1024.0	347.0	184.0	1310.0	1024.0	191.0	768.0	3312.0	5304.0	283.0	411.0	1375.0	975.0	1245.0	1850.0	753.0	1606.0	1505.0	2125.0	2157.0	1668.0	1670.0	1561.0	598.0	242.0	313.0	1594.0	511.0	653.0	1335.0	1927.0	216.0	123.0	831.0	1424.0	1344.0	1798.0	2343.0	822.0	334.0	1076.0	1153.0	536.0
699.0	1392.0	1195.0	1051.0	435.0	1624.0	1111.0	1139.0	287.0	128.0	1180.0	810.0	155.0	752.0	3159.0	5072.0	386.0	465.0	1472.0	1182.0	1551.0	1911.0	788.0	1640.0	1871.0	1477.0	1547.0	1527.0	1980.0	1793.0	676.0	286.0	309.0	1135.0	469.0	555.0	1616.0	2139.0	222.0	120.0	798.0	1462.0	1047.0	1767.0	2166.0	694.0	314.0	875.0	1168.0	561.0
755.0	1156.0	1226.0	876.0	400.0	1882.0	1175.0	1085.0	485.0	312.0	1228.0	1097.0	202.0	601.0	3019.0	5166.0	327.0	433.0	1684.0	1371.0	1248.0	1960.0	830.0	1643.0	2132.0	2093.0	2706.0	1739.0	1860.0	2299.0	728.0	214.0	309.0	1474.0	294.0	648.0	1508.0	1971.0	217.0	149.0	892.0	1371.0	1022.0	1711.0	2267.0	931.0	364.0	1093.0	1259.0	620.0
863.0	960.0	960.0	1092.0	386.0	1112.0	745.0	806.0	438.0	224.0	1168.0	1055.0	196.0	722.0	2480.0	3439.0	300.0	366.0	1374.0	1081.0	998.0	1735.0	553.0	1397.0	1360.0	1729.0	2146.0	1386.0	1575.0	1883.0	587.0	236.0	299.0	1097.0	371.0	478.0	1614.0	1675.0	243.0	224.0	741.0	1363.0	1044.0	1529.0	1810.0	750.0	271.0	883.0	1282.0	558.0
711.0	879.0	950.0	808.0	314.0	1418.0	1168.0	1020.0	427.0	371.0	1150.0	809.0	215.0	646.0	2815.0	4007.0	293.0	450.0	1228.0	998.0	1140.0	1743.0	613.0	1541.0	1112.0	1430.0	2023.0	1429.0	1360.0	1606.0	651.0	267.0	405.0	1206.0	323.0	399.0	1780.0	1359.0	161.0	181.0	669.0	1282.0	781.0	1636.0	1950.0	814.0	331.0	760.0	1096.0	405.0
688.0	864.0	964.0	874.0	395.0	1574.0	820.0	921.0	417.0	325.0	1730.0	725.0	183.0	505.0	2694.0	4534.0	258.0	403.0	1236.0	1014.0	1270.0	1694.0	710.0	1526.0	1210.0	2164.0	1629.0	1529.0	1515.0	1780.0	592.0	148.0	365.0	1275.0	243.0	632.0	1222.0	1507.0	223.0	123.0	1004.0	1687.0	1159.0	1734.0	1784.0	794.0	309.0	923.0	1038.0	473.0
809.0	1249.0	1012.0	1072.0	406.0	1605.0	976.0	851.0	391.0	232.0	1167.0	811.0	213.0	675.0	3349.0	4813.0	352.0	450.0	1432.0	835.0	1478.0	2096.0	785.0	1426.0	1841.0	2066.0	1869.0	1489.0	1640.0	1925.0	583.0	180.0	339.0	1285.0	547.0	786.0	1573.0	1698.0	230.0	173.0	1006.0	1248.0	1109.0	1479.0	1848.0	739.0	320.0	740.0	1376.0	689.0
971.0	1214.0	816.0	823.0	597.0	1448.0	950.0	798.0	250.0	281.0	881.0	903.0	269.0	790.0	3016.0	4467.0	250.0	272.0	1397.0	1025.0	998.0	1317.0	788.0	1526.0	1448.0	1832.0	1439.0	1457.0	1338.0	1253.0	660.0	246.0	293.0	1264.0	408.0	614.0	1267.0	1460.0	242.0	85.0	890.0	1389.0	1088.0	1164.0	1877.0	614.0	272.0	937.0	1327.0	431.0
815.0	922.0	1101.0	986.0	522.0	1677.0	861.0	946.0	427.0	241.0	1491.0	1126.0	238.0	587.0	2791.0	5049.0	326.0	423.0	1368.0	1223.0	1093.0	2127.0	962.0	1548.0	1411.0	1866.0	2136.0	1518.0	1680.0	1623.0	577.0	328.0	308.0	1121.0	370.0	557.0	1876.0	1740.0	274.0	124.0	800.0	1146.0	1212.0	2014.0	2024.0	736.0	268.0	988.0	1336.0	1001.0
672.0	1011.0	824.0	945.0	390.0	1702.0	911.0	916.0	366.0	242.0	1094.0	815.0	225.0	877.0	2835.0	3975.0	330.0	384.0	1285.0	922.0	1323.0	1514.0	743.0	1293.0	1556.0	1753.0	1750.0	1830.0	1522.0	1583.0	650.0	213.0	303.0	1283.0	560.0	642.0	1286.0	1478.0	267.0	227.0	925.0	1481.0	1275.0	1474.0	2084.0	747.0	292.0	858.0	1298.0	803.0
789.0	856.0	1074.0	863.0	437.0	1513.0	779.0	910.0	325.0	227.0	1142.0	862.0	180.0	743.0	2643.0	4443.0	286.0	444.0	1736.0	795.0	1862.0	1525.0	683.0	1753.0	1613.0	1889.0	2088.0	1466.0	1444.0	1799.0	578.0	196.0	363.0	1318.0	259.0	602.0	1395.0	1636.0	182.0	241.0	835.0	1508.0	1075.0	1436.0	2101.0	788.0	274.0	893.0	1221.0	825.0
473.0	1130.0	905.0	707.0	355.0	1152.0	743.0	765.0	260.0	216.0	1109.0	781.0	94.0	769.0	2769.0	3512.0	276.0	296.0	993.0	821.0	1145.0	1411.0	704.0	1406.0	1337.0	1662.0	1826.0	1227.0	1297.0	1280.0	516.0	208.0	292.0	1169.0	406.0	636.0	1035.0	1358.0	153.0	180.0	755.0	1137.0	896.0	1029.0	1485.0	673.0	296.0	852.0	1007.0	417.0
681.0	871.0	1072.0	1133.0	367.0	1388.0	677.0	759.0	293.0	243.0	1215.0	803.0	195.0	714.0	2644.0	4210.0	196.0	267.0	1205.0	1080.0	1100.0	1484.0	700.0	1236.0	1002.0	1632.0	1841.0	1500.0	1623.0	1570.0	558.0	64.0	430.0	1228.0	326.0	706.0	1259.0	1407.0	193.0	184.0	849.0	1040.0	816.0	1406.0	2095.0	753.0	336.0	790.0	1063.0	580.0
848.0	1291.0	1118.0	828.0	424.0	1446.0	939.0	878.0	294.0	208.0	1156.0	907.0	197.0	802.0	3523.0	4944.0	283.0	456.0	1199.0	943.0	1432.0	1624.0	653.0	1571.0	1691.0	1591.0	1979.0	1604.0	1663.0	1494.0	594.0	130.0	290.0	1279.0	444.0	520.0	1266.0	1707.0	215.0	286.0	681.0	1632.0	893.0	1604.0	2052.0	796.0	319.0	1021.0	1248.0	624.0
799.0	682.0	1036.0	997.0	463.0	1696.0	1269.0	961.0	345.0	231.0	1208.0	983.0	199.0	778.0	2927.0	4434.0	301.0	350.0	1324.0	993.0	1244.0	1824.0	587.0	1773.0	1491.0	2011.0	2496.0	1644.0	1875.0	1783.0	629.0	317.0	337.0	1338.0	353.0	624.0	1424.0	1774.0	153.0	169.0	749.0	1418.0	972.0	1580.0	1898.0	931.0	376.0	864.0	1231.0	283.0
716.0	1151.0	1086.0	848.0	436.0	1442.0	837.0	904.0	504.0	188.0	1217.0	958.0	198.0	666.0	2698.0	4945.0	312.0	407.0	1433.0	988.0	1542.0	1557.0	723.0	1563.0	1430.0	1779.0	1979.0	1581.0	1847.0	1563.0	572.0	142.0	248.0	1249.0	458.0	699.0	1526.0	1944.0	196.0	113.0	820.0	1145.0	977.0	1215.0	2099.0	810.0	342.0	937.0	1107.0	613.0
681.0	1040.0	1028.0	933.0	434.0	1728.0	804.0	866.0	301.0	188.0	1149.0	955.0	191.0	888.0	2420.0	4329.0	260.0	402.0	1495.0	779.0	1163.0	2407.0	584.0	1478.0	1753.0	1986.0	2203.0	1420.0	1812.0	2197.0	651.0	66.0	265.0	1333.0	449.0	790.0	1464.0	1448.0	223.0	229.0	818.0	1127.0	1125.0	1557.0	2045.0	908.0	306.0	897.0	1173.0	507.0
852.0	1001.0	1019.0	860.0	377.0	1508.0	998.0	919.0	427.0	267.0	1201.0	1148.0	192.0	793.0	3521.0	4845.0	267.0	401.0	1635.0	1094.0	1893.0	2669.0	1012.0	1813.0	1794.0	2356.0	2099.0	1768.0	1838.0	2153.0	650.0	198.0	423.0	1540.0	349.0	719.0	1459.0	1987.0	252.0	228.0	829.0	1426.0	1157.0	1554.0	2344.0	751.0	377.0	933.0	1144.0	597.0
833.0	1130.0	854.0	869.0	347.0	1640.0	802.0	867.0	319.0	226.0	1355.0	917.0	211.0	702.0	2752.0	4534.0	275.0	404.0	1272.0	893.0	1288.0	1879.0	683.0	1599.0	1695.0	1786.0	2145.0	1745.0	1356.0	2106.0	648.0	215.0	262.0	1319.0	351.0	485.0	1581.0	1905.0	197.0	195.0	718.0	1247.0	1294.0	1637.0	1920.0	739.0	271.0	913.0	1233.0	412.0
670.0	1023.0	929.0	852.0	450.0	1705.0	940.0	839.0	309.0	239.0	1101.0	1206.0	174.0	611.0	2346.0	4240.0	235.0	345.0	1364.0	979.0	1088.0	1701.0	683.0	1393.0	1440.0	1881.0	1971.0	1605.0	1422.0	1391.0	561.0	198.0	243.0	1042.0	364.0	707.0	1122.0	1581.0	180.0	179.0	818.0	1647.0	1068.0	2006.0	1867.0	746.0	277.0	917.0	1205.0	675.0
726.0	994.0	859.0	888.0	525.0	1258.0	803.0	657.0	256.0	103.0	1055.0	885.0	166.0	591.0	2114.0	3617.0	206.0	303.0	1044.0	924.0	880.0	1664.0	763.0	1443.0	1413.0	1658.0	2016.0	1268.0	1451.0	1769.0	548.0	28.0	380.0	1054.0	390.0	357.0	1626.0	1560.0	223.0	88.0	620.0	1401.0	1230.0	1388.0	1926.0	632.0	282.0	856.0	1193.0	636.0
732.0	986.0	1091.0	936.0	408.0	1694.0	799.0	883.0	338.0	209.0	1177.0	935.0	230.0	870.0	2606.0	4882.0	334.0	417.0	1355.0	838.0	1143.0	1998.0	707.0	1614.0	1359.0	1710.0	1685.0	1396.0	1688.0	1730.0	671.0	82.0	335.0	1245.0	298.0	492.0	1918.0	1691.0	256.0	199.0	665.0	1375.0	995.0	1372.0	1934.0	971.0	375.0	860.0	1339.0	607.0
805.0	1311.0	1068.0	943.0	283.0	1800.0	848.0	970.0	414.0	158.0	1030.0	999.0	223.0	887.0	3275.0	4888.0	321.0	435.0	1202.0	926.0	1675.0	2261.0	764.0	2060.0	2080.0	2071.0	2430.0	1586.0	1737.0	2253.0	610.0	182.0	406.0	1167.0	461.0	750.0	1743.0	2020.0	275.0	345.0	785.0	1245.0	1030.0	1326.0	2447.0	761.0	394.0	913.0	1391.0	569.0
775.0	1029.0	954.0	1097.0	563.0	1747.0	914.0	713.0	456.0	209.0	1577.0	1410.0	285.0	691.0	3368.0	4516.0	356.0	422.0	1350.0	1357.0	1281.0	2072.0	862.0	1642.0	1643.0	2275.0	2480.0	1731.0	1643.0	2454.0	741.0	279.0	369.0	923.0	536.0	571.0	1914.0	2337.0	292.0	246.0	842.0	1242.0	1086.0	1536.0	2054.0	718.0	381.0	990.0	1431.0	615.0
575.0	916.0	953.0	747.0	388.0	1570.0	1141.0	983.0	318.0	125.0	964.0	709.0	160.0	603.0	2636.0	4203.0	254.0	361.0	1433.0	891.0	1132.0	1542.0	630.0	1303.0	1441.0	1891.0	1476.0	1417.0	1530.0	1614.0	544.0	21.0	262.0	1320.0	290.0	580.0	1455.0	1676.0	192.0	90.0	806.0	1412.0	1080.0	1460.0	1889.0	604.0	301.0	928.0	1110.0	529.0
741.0	790.0	968.0	930.0	317.0	1565.0	1061.0	995.0	277.0	263.0	1093.0	892.0	165.0	654.0	2833.0	4804.0	236.0	375.0	1570.0	945.0	1337.0	1146.0	1007.0	1575.0	1284.0	1708.0	1585.0	1575.0	1390.0	1488.0	533.0	116.0	372.0	1340.0	475.0	656.0	1608.0	1512.0	191.0	108.0	827.0	1235.0	1095.0	1178.0	2069.0	700.0	323.0	928.0	1321.0	955.0
927.0	1170.0	848.0	937.0	448.0	1659.0	1430.0	1013.0	452.0	208.0	1534.0	1111.0	177.0	670.0	3753.0	4374.0	332.0	399.0	1145.0	1106.0	1223.0	2024.0	785.0	1639.0	1631.0	1702.0	1970.0	1613.0	1782.0	1413.0	648.0	49.0	343.0	1295.0	460.0	627.0	1577.0	2122.0	224.0	119.0	740.0	1235.0	1142.0	1764.0	2287.0	762.0	356.0	904.0	1108.0	828.0
739.0	996.0	904.0	788.0	536.0	1516.0	764.0	879.0	284.0	229.0	1228.0	1057.0	224.0	767.0	2844.0	4128.0	334.0	421.0	1086.0	924.0	969.0	2179.0	761.0	1280.0	1353.0	1972.0	1499.0	1365.0	1359.0	1761.0	648.0	195.0	286.0	1231.0	307.0	627.0	1390.0	1944.0	212.0	215.0	781.0	1268.0	1075.0	1486.0	2037.0	804.0	307.0	924.0	1123.0	437.0
615.0	887.0	602.0	637.0	375.0	1194.0	746.0	749.0	250.0	133.0	1201.0	747.0	158.0	567.0	2602.0	3470.0	222.0	333.0	1091.0	852.0	743.0	1702.0	608.0	1283.0	1325.0	1645.0	1563.0	1239.0	1169.0	1368.0	438.0	149.0	335.0	1067.0	392.0	395.0	1350.0	1355.0	155.0	178.0	649.0	1180.0	1016.0	1345.0	1681.0	597.0	311.0	813.0	1074.0	540.0
694.0	1100.0	935.0	883.0	380.0	1130.0	733.0	817.0	237.0	163.0	875.0	773.0	204.0	596.0	2339.0	4055.0	304.0	390.0	1009.0	688.0	1046.0	1659.0	842.0	1325.0	1719.0	1523.0	1322.0	1235.0	1356.0	1393.0	582.0	175.0	362.0	1263.0	349.0	603.0	1626.0	1722.0	190.0	114.0	722.0	1223.0	1071.0	1186.0	1994.0	834.0	260.0	1002.0	1028.0	669.0
680.0	960.0	844.0	731.0	360.0	1194.0	839.0	714.0	264.0	182.0	1057.0	739.0	94.0	823.0	2987.0	4142.0	306.0	384.0	1279.0	824.0	658.0	1714.0	609.0	1519.0	1467.0	1453.0	1607.0	1178.0	1140.0	1699.0	608.0	248.0	355.0	1250.0	269.0	596.0	1340.0	1655.0	288.0	184.0	780.0	1417.0	872.0	1400.0	1886.0	708.0	299.0	912.0	1191.0	472.0
633.0	815.0	900.0	790.0	329.0	1669.0	916.0	668.0	291.0	204.0	862.0	725.0	174.0	518.0	2100.0	3420.0	227.0	336.0	1245.0	638.0	1017.0	1521.0	584.0	1242.0	1229.0	1204.0	1579.0	1172.0	1271.0	1205.0	584.0	115.0	293.0	1183.0	204.0	439.0	1074.0	1365.0	132.0	160.0	566.0	1313.0	888.0	1464.0	2046.0	667.0	262.0	861.0	948.0	386.0
836.0	1137.0	1234.0	1026.0	515.0	1761.0	950.0	889.0	388.0	191.0	1172.0	864.0	165.0	789.0	2943.0	4540.0	373.0	407.0	1367.0	893.0	1371.0	1683.0	611.0	1543.0	1389.0	1725.0	2005.0	1488.0	1639.0	1438.0	742.0	158.0	342.0	1464.0	510.0	665.0	1877.0	2085.0	183.0	264.0	797.0	1385.0	1082.0	1714.0	2087.0	768.0	367.0	959.0	1286.0	608.0
838.0	811.0	1061.0	750.0	338.0	1276.0	754.0	943.0	319.0	228.0	973.0	818.0	238.0	600.0	2612.0	4068.0	226.0	383.0	1285.0	1124.0	1434.0	1701.0	723.0	1482.0	1736.0	1680.0	1550.0	1550.0	1624.0	1453.0	561.0	41.0	293.0	1268.0	543.0	726.0	1255.0	1663.0	195.0	117.0	856.0	1417.0	1267.0	1357.0	1937.0	866.0	347.0	856.0	1146.0	380.0
721.0	1107.0	1065.0	1084.0	428.0	1676.0	909.0	966.0	427.0	281.0	1260.0	669.0	182.0	783.0	2667.0	4249.0	434.0	403.0	1153.0	1038.0	1105.0	1883.0	622.0	1419.0	1326.0	1911.0	2026.0	1440.0	1308.0	1567.0	596.0	65.0	363.0	1181.0	348.0	740.0	1397.0	1812.0	186.0	123.0	904.0	1141.0	987.0	1683.0	1727.0	658.0	293.0	1026.0	1232.0	830.0
760.0	733.0	893.0	785.0	386.0	1242.0	794.0	752.0	248.0	117.0	1174.0	645.0	277.0	528.0	2798.0	4164.0	270.0	331.0	1256.0	845.0	1206.0	1415.0	752.0	1343.0	1335.0	1797.0	2075.0	1285.0	1558.0	1626.0	583.0	166.0	212.0	1085.0	319.0	524.0	1627.0	1580.0	175.0	101.0	751.0	1117.0	1097.0	1477.0	1751.0	695.0	276.0	867.0	1130.0	392.0
778.0	1233.0	1304.0	900.0	342.0	2209.0	1651.0	1108.0	565.0	224.0	1611.0	1105.0	195.0	1059.0	3418.0	5022.0	333.0	423.0	1929.0	1170.0	1246.0	2237.0	923.0	2036.0	2472.0	1826.0	2005.0	2198.0	2231.0	2243.0	750.0	283.0	361.0	1458.0	557.0	594.0	2445.0	2282.0	236.0	173.0	832.0	1402.0	1278.0	1926.0	2693.0	750.0	288.0	1008.0	1300.0	580.0
607.0	1012.0	970.0	1133.0	415.0	1287.0	776.0	786.0	347.0	154.0	1190.0	980.0	245.0	622.0	2745.0	4037.0	315.0	361.0	1150.0	837.0	1261.0	1315.0	824.0	1402.0	1684.0	2071.0	1754.0	1650.0	1512.0	1632.0	565.0	52.0	363.0	1217.0	417.0	645.0	1363.0	1739.0	186.0	150.0	806.0	1248.0	1071.0	1457.0	2177.0	706.0	272.0	716.0	1329.0	500.0
881.0	799.0	937.0	1161.0	426.0	1557.0	837.0	902.0	345.0	233.0	1232.0	999.0	176.0	609.0	3420.0	4934.0	300.0	410.0	1565.0	1005.0	1180.0	2238.0	845.0	1643.0	1720.0	1849.0	2073.0	1568.0	1723.0	1591.0	713.0	212.0	429.0	1402.0	618.0	750.0	1642.0	2174.0	302.0	161.0	833.0	1427.0	1124.0	1846.0	2106.0	816.0	278.0	1043.0	1368.0	790.0
835.0	877.0	1084.0	819.0	601.0	1545.0	974.0	895.0	331.0	236.0	1098.0	868.0	225.0	847.0	3483.0	5195.0	261.0	313.0	1578.0	1073.0	966.0	2538.0	778.0	1500.0	1949.0	2061.0	1987.0	1831.0	1885.0	1940.0	646.0	106.0	336.0	1344.0	423.0	615.0	2559.0	2354.0	259.0	198.0	831.0	1244.0	1111.0	1621.0	2138.0	904.0	308.0	986.0	1250.0	992.0
956.0	1103.0	1081.0	1212.0	416.0	1630.0	783.0	844.0	385.0	409.0	1076.0	1014.0	172.0	791.0	2950.0	4689.0	231.0	283.0	1426.0	1006.0	1392.0	2160.0	1177.0	1549.0	2177.0	2050.0	2534.0	1892.0	2075.0	2056.0	833.0	69.0	414.0	1731.0	450.0	587.0	1994.0	2363.0	167.0	94.0	648.0	1768.0	1168.0	1623.0	2014.0	762.0	328.0	848.0	1190.0	624.0
604.0	1279.0	830.0	1107.0	510.0	1520.0	947.0	915.0	428.0	183.0	1137.0	678.0	224.0	627.0	3452.0	4944.0	302.0	527.0	1541.0	943.0	1177.0	1959.0	675.0	1417.0	1416.0	2114.0	1676.0	1387.0	1583.0	1703.0	742.0	123.0	353.0	1087.0	432.0	613.0	1399.0	1918.0	240.0	134.0	833.0	1464.0	1082.0	1685.0	2024.0	619.0	334.0	941.0	1324.0	501.0
704.0	1306.0	934.0	1177.0	475.0	1248.0	805.0	901.0	318.0	234.0	1258.0	952.0	158.0	777.0	2851.0	4282.0	252.0	427.0	1380.0	903.0	882.0	1312.0	658.0	1277.0	1303.0	1771.0	1742.0	1444.0	1575.0	1405.0	507.0	111.0	390.0	1176.0	280.0	673.0	1502.0	1304.0	201.0	183.0	857.0	1836.0	995.0	1737.0	2161.0	686.0	325.0	807.0	1211.0	494.0
947.0	878.0	1245.0	1188.0	543.0	1866.0	1077.0	998.0	401.0	315.0	1547.0	864.0	215.0	816.0	3807.0	5166.0	382.0	558.0	1642.0	1009.0	1580.0	2279.0	1051.0	1910.0	2082.0	2063.0	1946.0	1850.0	1930.0	2060.0	571.0	448.0	364.0	1423.0	402.0	690.0	2428.0	2320.0	246.0	195.0	805.0	1363.0	1270.0	2179.0	2376.0	938.0	422.0	1044.0	1464.0	957.0
922.0	1209.0	963.0	968.0	528.0	2113.0	1265.0	1025.0	432.0	238.0	1486.0	1392.0	253.0	913.0	3556.0	4980.0	292.0	489.0	1566.0	1141.0	1807.0	1796.0	880.0	1729.0	1820.0	2276.0	1984.0	1792.0	1819.0	2065.0	687.0	159.0	292.0	1528.0	435.0	804.0	1629.0	1911.0	200.0	175.0	809.0	1494.0	1147.0	1683.0	2212.0	924.0	438.0	1003.0	1431.0	590.0
790.0	1355.0	939.0	1211.0	371.0	2014.0	1152.0	1081.0	443.0	256.0	1961.0	995.0	224.0	865.0	4237.0	5014.0	351.0	445.0	1704.0	1164.0	1834.0	2300.0	875.0	1768.0	1687.0	2511.0	2258.0	1931.0	1933.0	2424.0	716.0	216.0	327.0	1460.0	565.0	758.0	1583.0	2095.0	276.0	150.0	885.0	1623.0	1141.0	2545.0	2241.0	866.0	407.0	967.0	1417.0	746.0
708.0	1051.0	981.0	879.0	413.0	1321.0	944.0	879.0	342.0	168.0	1179.0	811.0	180.0	584.0	2930.0	4071.0	304.0	418.0	1361.0	1228.0	1202.0	1884.0	719.0	1589.0	1465.0	1614.0	1981.0	1324.0	1567.0	1477.0	695.0	242.0	271.0	1165.0	386.0	581.0	1207.0	1785.0	208.0	147.0	827.0	1121.0	964.0	1814.0	1942.0	860.0	299.0	910.0	1167.0	624.0
614.0	1035.0	929.0	970.0	437.0	1528.0	739.0	1031.0	300.0	327.0	1618.0	875.0	218.0	829.0	2724.0	5155.0	250.0	457.0	1350.0	1149.0	1305.0	2043.0	1391.0	1474.0	1728.0	2041.0	1710.0	1993.0	1581.0	1526.0	603.0	105.0	348.0	1384.0	496.0	631.0	1500.0	1802.0	196.0	137.0	884.0	1322.0	1093.0	1777.0	2309.0	681.0	351.0	835.0	1123.0	562.0
748.0	1216.0	1012.0	873.0	387.0	1285.0	758.0	965.0	423.0	389.0	1136.0	963.0	210.0	659.0	3336.0	4711.0	332.0	460.0	1521.0	839.0	1564.0	1482.0	777.0	1606.0	1869.0	2216.0	2171.0	1738.0	1836.0	1912.0	678.0	271.0	292.0	1424.0	622.0	799.0	2349.0	1653.0	210.0	249.0	898.0	1561.0	1201.0	1519.0	2106.0	882.0	365.0	942.0	1267.0	559.0
766.0	1086.0	1002.0	1028.0	556.0	1602.0	843.0	872.0	427.0	272.0	1179.0	1105.0	180.0	848.0	3374.0	4711.0	288.0	434.0	1385.0	967.0	1550.0	1664.0	748.0	1572.0	1588.0	2011.0	2823.0	1707.0	1798.0	1706.0	551.0	152.0	452.0	1493.0	304.0	592.0	1625.0	2106.0	249.0	192.0	902.0	1662.0	1252.0	1584.0	2054.0	684.0	438.0	1138.0	1244.0	786.0
873.0	1096.0	878.0	1017.0	542.0	1414.0	642.0	812.0	337.0	197.0	1376.0	740.0	196.0	716.0	2862.0	4487.0	277.0	429.0	1205.0	840.0	1320.0	1942.0	897.0	1648.0	1793.0	1736.0	2321.0	1784.0	1561.0	1726.0	646.0	202.0	341.0	1357.0	496.0	489.0	1757.0	1846.0	202.0	155.0	654.0	1406.0	1114.0	1556.0	2234.0	599.0	400.0	859.0	1360.0	656.0
851.0	1001.0	919.0	1138.0	481.0	1741.0	1336.0	825.0	560.0	256.0	1026.0	1151.0	200.0	1093.0	4333.0	4443.0	297.0	502.0	1647.0	879.0	1438.0	1641.0	707.0	1704.0	2091.0	2577.0	2133.0	1530.0	1520.0	2119.0	631.0	90.0	379.0	1354.0	469.0	461.0	2099.0	2395.0	226.0	383.0	743.0	1244.0	1244.0	1466.0	1626.0	606.0	379.0	1008.0	1394.0	693.0
842.0	1181.0	1061.0	1058.0	541.0	1642.0	806.0	1034.0	656.0	251.0	1268.0	905.0	183.0	693.0	3227.0	4957.0	216.0	449.0	1673.0	951.0	1309.0	1900.0	730.0	1530.0	1721.0	2203.0	1798.0	1665.0	1810.0	2133.0	592.0	135.0	255.0	1429.0	480.0	923.0	1744.0	2384.0	210.0	204.0	1004.0	1248.0	1281.0	1307.0	2006.0	901.0	388.0	870.0	1398.0	438.0
1003.0	1393.0	1024.0	959.0	691.0	1554.0	968.0	898.0	346.0	335.0	1379.0	893.0	211.0	698.0	3429.0	5411.0	332.0	411.0	1388.0	1063.0	1257.0	1319.0	636.0	1998.0	1556.0	2103.0	1914.0	1616.0	1751.0	2313.0	653.0	261.0	335.0	1393.0	423.0	553.0	1689.0	1916.0	201.0	51.0	801.0	1387.0	879.0	1780.0	2102.0	1020.0	406.0	903.0	1278.0	603.0
755.0	1142.0	1002.0	785.0	452.0	1680.0	1292.0	912.0	315.0	269.0	1159.0	829.0	92.0	813.0	2611.0	3769.0	250.0	399.0	1456.0	1035.0	1254.0	1771.0	929.0	1337.0	1732.0	1743.0	1880.0	1470.0	1352.0	1720.0	549.0	168.0	326.0	1306.0	431.0	544.0	1628.0	1843.0	186.0	119.0	711.0	1277.0	1109.0	1433.0	1928.0	692.0	287.0	964.0	1193.0	755.0
803.0	897.0	1006.0	1312.0	483.0	1888.0	931.0	1090.0	404.0	209.0	1297.0	895.0	220.0	636.0	3031.0	4661.0	387.0	511.0	1474.0	810.0	1760.0	2347.0	858.0	1910.0	2445.0	2184.0	2504.0	1816.0	1848.0	2326.0	681.0	318.0	379.0	1637.0	460.0	778.0	1729.0	2407.0	221.0	186.0	792.0	1294.0	1041.0	1818.0	2280.0	850.0	364.0	1100.0	1459.0	450.0
989.0	1084.0	1215.0	1232.0	448.0	1729.0	1167.0	817.0	418.0	238.0	1163.0	761.0	271.0	713.0	3413.0	4827.0	363.0	405.0	1318.0	860.0	1289.0	1698.0	680.0	1999.0	1774.0	2244.0	1989.0	1736.0	1793.0	1763.0	710.0	348.0	309.0	1396.0	419.0	719.0	1886.0	1758.0	186.0	292.0	804.0	1301.0	991.0	1715.0	2295.0	845.0	313.0	1061.0	1256.0	629.0
796.0	1302.0	1210.0	1097.0	551.0	2019.0	888.0	982.0	552.0	350.0	1468.0	1261.0	273.0	729.0	3387.0	4934.0	328.0	483.0	1519.0	1029.0	1472.0	2192.0	783.0	1624.0	1592.0	1879.0	2187.0	1833.0	1659.0	1792.0	604.0	245.0	439.0	1479.0	556.0	816.0	1433.0	1726.0	275.0	109.0	1021.0	1773.0	1110.0	2315.0	1972.0	848.0	426.0	947.0	1452.0	920.0
863.0	983.0	1112.0	959.0	539.0	1778.0	1069.0	937.0	391.0	383.0	1236.0	1193.0	154.0	618.0	2811.0	4460.0	353.0	408.0	1343.0	1133.0	1291.0	1276.0	794.0	1598.0	1561.0	1763.0	1845.0	1417.0	1474.0	1730.0	591.0	268.0	362.0	1281.0	433.0	590.0	1710.0	1894.0	222.0	101.0	700.0	1293.0	1305.0	1228.0	2157.0	891.0	285.0	903.0	1388.0	883.0
722.0	1435.0	1281.0	847.0	521.0	2062.0	1145.0	922.0	475.0	225.0	1273.0	1010.0	245.0	948.0	3293.0	5577.0	358.0	400.0	1572.0	989.0	1248.0	1644.0	653.0	1742.0	1652.0	1866.0	1411.0	1710.0	1789.0	1923.0	618.0	374.0	351.0	1489.0	516.0	743.0	2378.0	2276.0	193.0	160.0	951.0	1655.0	1435.0	1765.0	2071.0	631.0	439.0	1009.0	1335.0	687.0
908.0	893.0	1285.0	1033.0	433.0	2001.0	1047.0	1026.0	489.0	235.0	1236.0	1317.0	135.0	891.0	3674.0	5092.0	333.0	491.0	1506.0	1095.0	1287.0	1856.0	997.0	1958.0	1615.0	2642.0	3131.0	1700.0	2063.0	2338.0	777.0	284.0	284.0	1616.0	346.0	706.0	1964.0	1792.0	264.0	358.0	899.0	1523.0	1398.0	1729.0	2491.0	859.0	373.0	935.0	1215.0	845.0
893.0	823.0	1061.0	819.0	496.0	1995.0	1200.0	1078.0	336.0	169.0	1376.0	669.0	164.0	592.0	2890.0	4060.0	303.0	447.0	1298.0	1053.0	1203.0	1743.0	637.0	1698.0	2179.0	1818.0	1809.0	1802.0	1456.0	1581.0	620.0	89.0	326.0	1301.0	464.0	618.0	2319.0	2094.0	233.0	134.0	956.0	1430.0	1196.0	1617.0	1910.0	827.0	395.0	1053.0	1236.0	705.0
955.0	743.0	934.0	1278.0	541.0	1532.0	952.0	830.0	325.0	508.0	1465.0	833.0	195.0	741.0	3347.0	5218.0	197.0	427.0	1331.0	927.0	1321.0	1719.0	899.0	1586.0	1229.0	1821.0	2362.0	1674.0	1966.0	1660.0	701.0	244.0	336.0	1384.0	464.0	760.0	1704.0	2177.0	241.0	206.0	912.0	1404.0	1178.0	1566.0	2148.0	805.0	394.0	929.0	1294.0	542.0
841.0	1248.0	1212.0	1148.0	572.0	1886.0	974.0	1129.0	435.0	213.0	1366.0	850.0	256.0	864.0	3399.0	5413.0	390.0	541.0	1600.0	1065.0	1018.0	1576.0	947.0	1889.0	1585.0	2919.0	1963.0	1659.0	2249.0	1757.0	804.0	181.0	362.0	1503.0	549.0	834.0	2337.0	1860.0	302.0	345.0	1135.0	1791.0	1262.0	1684.0	2540.0	802.0	369.0	1013.0	1435.0	969.0
928.0	1035.0	1168.0	940.0	523.0	1600.0	829.0	1076.0	499.0	221.0	1239.0	898.0	175.0	1067.0	3705.0	5587.0	354.0	615.0	1469.0	1089.0	1452.0	1944.0	756.0	2049.0	1669.0	2290.0	2246.0	1715.0	1931.0	1859.0	630.0	169.0	334.0	1582.0	437.0	770.0	1377.0	2390.0	323.0	207.0	867.0	1530.0	1175.0	1878.0	2087.0	1052.0	373.0	993.0	1318.0	568.0
784.0	1343.0	1177.0	1051.0	482.0	1725.0	1140.0	688.0	382.0	249.0	1318.0	899.0	195.0	760.0	3228.0	5248.0	308.0	484.0	1702.0	897.0	809.0	2040.0	843.0	1798.0	1984.0	2562.0	2662.0	1601.0	1910.0	2072.0	727.0	315.0	426.0	1657.0	576.0	730.0	1862.0	2008.0	191.0	152.0	937.0	1562.0	1313.0	1620.0	2223.0	799.0	354.0	1089.0	1411.0	660.0
1185.0	1226.0	1194.0	1011.0	654.0	2144.0	939.0	1019.0	419.0	224.0	1212.0	830.0	207.0	665.0	3183.0	5769.0	319.0	499.0	1448.0	1158.0	1311.0	1874.0	624.0	1794.0	1773.0	2895.0	2153.0	1904.0	2308.0	2010.0	606.0	324.0	319.0	1552.0	434.0	791.0	1623.0	2247.0	225.0	221.0	796.0	1558.0	1302.0	1830.0	2554.0	897.0	399.0	1003.0	1314.0	467.0
874.0	995.0	1302.0	1015.0	581.0	1597.0	919.0	998.0	332.0	202.0	1091.0	949.0	251.0	698.0	3016.0	4551.0	366.0	459.0	1829.0	937.0	1134.0	1747.0	582.0	1552.0	1548.0	1587.0	1563.0	1140.0	1726.0	1917.0	674.0	186.0	339.0	1506.0	419.0	446.0	1512.0	2138.0	160.0	153.0	668.0	1525.0	1078.0	1428.0	2043.0	818.0	384.0	840.0	1058.0	726.0
684.0	1130.0	1091.0	928.0	567.0	1425.0	861.0	862.0	281.0	202.0	1143.0	653.0	169.0	877.0	2576.0	4380.0	332.0	434.0	1371.0	941.0	1769.0	1423.0	871.0	1624.0	1483.0	1827.0	2082.0	1372.0	1666.0	1759.0	584.0	169.0	279.0	1353.0	281.0	635.0	1699.0	1607.0	217.0	188.0	705.0	1566.0	1166.0	1495.0	2072.0	650.0	300.0	1034.0	1235.0	689.0
871.0	1065.0	1191.0	1108.0	396.0	1878.0	937.0	921.0	408.0	164.0	1160.0	1005.0	269.0	769.0	3156.0	4806.0	263.0	473.0	1592.0	768.0	1498.0	1583.0	834.0	1757.0	1427.0	2001.0	1862.0	1610.0	1731.0	1488.0	734.0	137.0	274.0	1514.0	385.0	823.0	2045.0	1946.0	159.0	232.0	1000.0	1292.0	1483.0	1664.0	2230.0	808.0	320.0	886.0	1300.0	456.0
749.0	1241.0	1042.0	976.0	546.0	1482.0	882.0	973.0	523.0	266.0	1196.0	1057.0	245.0	837.0	3018.0	5772.0	264.0	388.0	1566.0	885.0	1555.0	2042.0	946.0	1783.0	1676.0	2544.0	2270.0	1999.0	2091.0	2165.0	638.0	221.0	265.0	1515.0	428.0	886.0	2025.0	2016.0	206.0	200.0	1088.0	1383.0	1297.0	1635.0	2323.0	750.0	435.0	955.0	1235.0	607.0
961.0	1175.0	1197.0	1047.0	633.0	1906.0	1153.0	862.0	524.0	225.0	1598.0	1420.0	296.0	1100.0	3289.0	5465.0	275.0	473.0	1547.0	1181.0	1393.0	2078.0	854.0	1702.0	1218.0	2324.0	2406.0	1887.0	2089.0	1987.0	653.0	528.0	401.0	1471.0	610.0	688.0	2382.0	1979.0	228.0	344.0	906.0	1524.0	1402.0	1842.0	2237.0	835.0	419.0	1137.0	1555.0	819.0
699.0	1061.0	954.0	985.0	447.0	1796.0	776.0	865.0	515.0	212.0	1345.0	916.0	172.0	988.0	3448.0	5404.0	405.0	546.0	1421.0	1169.0	1095.0	2335.0	903.0	1843.0	1629.0	2252.0	2265.0	1556.0	1922.0	2233.0	629.0	195.0	382.0	1503.0	546.0	797.0	2228.0	2165.0	202.0	203.0	1128.0	1561.0	1303.0	1602.0	2002.0	750.0	412.0	1100.0	1280.0	468.0
823.0	1034.0	1110.0	1075.0	377.0	1195.0	881.0	863.0	359.0	240.0	1283.0	952.0	200.0	600.0	3012.0	4070.0	281.0	409.0	1534.0	851.0	1269.0	1634.0	648.0	1591.0	1791.0	2003.0	1814.0	1701.0	1510.0	1424.0	599.0	181.0	321.0	1301.0	445.0	726.0	1876.0	1539.0	131.0	155.0	828.0	1556.0	1201.0	1615.0	1836.0	788.0	296.0	888.0	1239.0	579.0
900.0	924.0	1254.0	1072.0	484.0	2024.0	1386.0	1211.0	424.0	148.0	866.0	905.0	123.0	632.0	3754.0	5153.0	361.0	438.0	1499.0	884.0	1402.0	1904.0	589.0	1949.0	1873.0	2129.0	1953.0	1422.0	2017.0	1668.0	684.0	220.0	494.0	1384.0	463.0	740.0	2388.0	1735.0	192.0	102.0	821.0	1202.0	1176.0	1269.0	2070.0	899.0	283.0	1113.0	1286.0	744.0
929.0	1637.0	897.0	1022.0	476.0	1476.0	878.0	812.0	343.0	236.0	1403.0	1012.0	199.0	755.0	2961.0	4884.0	320.0	483.0	1680.0	1063.0	1385.0	2304.0	758.0	1625.0	1769.0	2653.0	2861.0	1470.0	1729.0	2113.0	614.0	334.0	362.0	1408.0	523.0	789.0	1833.0	2066.0	209.0	297.0	942.0	1877.0	1210.0	2248.0	1894.0	780.0	387.0	1003.0	1413.0	841.0
639.0	1030.0	1002.0	828.0	431.0	1282.0	832.0	980.0	296.0	131.0	1066.0	950.0	202.0	942.0	2240.0	4453.0	322.0	467.0	1327.0	743.0	929.0	1520.0	846.0	1892.0	1779.0	2053.0	1816.0	1256.0	1824.0	1770.0	555.0	161.0	448.0	1306.0	309.0	631.0	1551.0	1509.0	215.0	321.0	846.0	1771.0	1128.0	1567.0	2182.0	774.0	287.0	1026.0	1316.0	691.0
842.0	1011.0	959.0	971.0	373.0	1447.0	874.0	883.0	402.0	292.0	1072.0	801.0	181.0	555.0	2700.0	4499.0	294.0	455.0	1372.0	873.0	963.0	1290.0	596.0	1656.0	1476.0	1966.0	2065.0	1452.0	1809.0	1728.0	593.0	119.0	222.0	1279.0	343.0	449.0	1254.0	1817.0	146.0	125.0	829.0	1499.0	1101.0	1161.0	2035.0	740.0	378.0	869.0	1102.0	473.0
840.0	1064.0	1135.0	1256.0	529.0	2177.0	1109.0	1167.0	442.0	389.0	1535.0	962.0	153.0	859.0	3641.0	5120.0	384.0	642.0	1852.0	1402.0	1309.0	2678.0	948.0	1593.0	1615.0	2392.0	1956.0	1770.0	2268.0	1506.0	507.0	18.0	476.0	1722.0	328.0	607.0	2101.0	1967.0	252.0	144.0	914.0	1650.0	1368.0	2520.0	2965.0	796.0	369.0	1260.0	1222.0	982.0
729.0	889.0	891.0	1120.0	383.0	2256.0	1180.0	914.0	450.0	377.0	1295.0	1336.0	301.0	857.0	3132.0	4141.0	349.0	515.0	1422.0	1190.0	1434.0	2247.0	1495.0	1663.0	1885.0	2355.0	2300.0	1769.0	1781.0	2112.0	632.0	37.0	401.0	1237.0	450.0	832.0	2011.0	1691.0	237.0	272.0	1064.0	1238.0	1395.0	2093.0	2658.0	814.0	406.0	1014.0	1464.0	1113.0
973.0	1330.0	664.0	1166.0	484.0	1347.0	1108.0	819.0	400.0	199.0	1331.0	945.0	145.0	718.0	2585.0	5061.0	332.0	493.0	1449.0	932.0	1496.0	1513.0	680.0	1790.0	2507.0	2134.0	2201.0	1385.0	1679.0	2162.0	647.0	70.0	295.0	1261.0	437.0	615.0	1452.0	2440.0	228.0	147.0	703.0	1499.0	1237.0	1686.0	2228.0	758.0	432.0	993.0	1285.0	452.0
713.0	929.0	886.0	811.0	487.0	1488.0	1237.0	969.0	532.0	208.0	1228.0	1022.0	201.0	1013.0	3484.0	4667.0	338.0	535.0	1291.0	967.0	1211.0	2008.0	564.0	1928.0	1676.0	1886.0	2042.0	1335.0	1557.0	1659.0	758.0	94.0	332.0	1412.0	426.0	604.0	1571.0	1970.0	315.0	248.0	875.0	1334.0	995.0	2221.0	1917.0	748.0	388.0	1081.0	1367.0	470.0
950.0	1020.0	777.0	1210.0	576.0	1940.0	961.0	972.0	277.0	212.0	1663.0	1215.0	265.0	687.0	2362.0	5291.0	329.0	586.0	1561.0	1148.0	1718.0	2063.0	835.0	1817.0	1489.0	2456.0	2181.0	2120.0	2035.0	1742.0	617.0	389.0	386.0	1528.0	490.0	978.0	1821.0	1729.0	188.0	94.0	1080.0	1329.0	1334.0	2347.0	2342.0	732.0	354.0	1068.0	1330.0	432.0
871.0	887.0	1188.0	1021.0	568.0	1526.0	1009.0	959.0	441.0	199.0	1315.0	761.0	176.0	928.0	3000.0	4838.0	333.0	512.0	1256.0	1036.0	1356.0	2333.0	811.0	1800.0	1619.0	2317.0	2082.0	1574.0	1921.0	2320.0	708.0	251.0	284.0	1550.0	449.0	741.0	1935.0	1862.0	241.0	266.0	1056.0	1505.0	1552.0	2085.0	2246.0	1048.0	347.0	895.0	1493.0	540.0
759.0	1023.0	1072.0	1257.0	491.0	1814.0	1153.0	900.0	366.0	238.0	1584.0	1028.0	208.0	745.0	3563.0	4914.0	353.0	496.0	1232.0	1070.0	922.0	1878.0	756.0	1627.0	1480.0	1844.0	2126.0	1654.0	1924.0	1868.0	700.0	272.0	359.0	1610.0	497.0	665.0	2489.0	1585.0	240.0	225.0	918.0	1221.0	1096.0	1539.0	2273.0	882.0	501.0	1016.0	1519.0	704.0
816.0	1186.0	778.0	1057.0	444.0	1511.0	921.0	913.0	382.0	202.0	1259.0	881.0	135.0	816.0	2772.0	4280.0	239.0	471.0	1390.0	1089.0	903.0	2166.0	819.0	1513.0	1595.0	2025.0	1883.0	1363.0	1472.0	1708.0	565.0	68.0	447.0	1323.0	449.0	568.0	1269.0	1891.0	172.0	214.0	661.0	1543.0	1087.0	1755.0	2155.0	690.0	332.0	1056.0	1373.0	597.0
756.0	1035.0	1191.0	860.0	430.0	1604.0	944.0	1026.0	278.0	157.0	1159.0	730.0	161.0	642.0	2628.0	4157.0	262.0	347.0	1340.0	821.0	1286.0	1449.0	890.0	1587.0	1689.0	1659.0	1560.0	1577.0	2045.0	2028.0	617.0	233.0	288.0	1254.0	332.0	547.0	1413.0	1568.0	194.0	179.0	619.0	1673.0	1381.0	1385.0	2408.0	788.0	253.0	825.0	1092.0	791.0
885.0	1339.0	1081.0	945.0	462.0	1889.0	1348.0	922.0	413.0	172.0	1085.0	981.0	205.0	680.0	3826.0	5207.0	333.0	512.0	1630.0	810.0	1480.0	2046.0	777.0	1740.0	1823.0	2427.0	1743.0	1569.0	1898.0	1631.0	675.0	339.0	314.0	1338.0	517.0	786.0	1831.0	2259.0	288.0	204.0	875.0	1205.0	1201.0	1295.0	2467.0	730.0	361.0	932.0	1410.0	856.0
934.0	975.0	1173.0	1033.0	468.0	1991.0	991.0	1072.0	415.0	275.0	1293.0	1029.0	239.0	833.0	3274.0	5470.0	271.0	452.0	1544.0	1126.0	1674.0	2193.0	723.0	1882.0	1752.0	1906.0	2619.0	1981.0	1930.0	1776.0	697.0	229.0	368.0	1321.0	436.0	636.0	1606.0	1750.0	204.0	218.0	847.0	1521.0	1203.0	1829.0	2425.0	866.0	369.0	988.0	1396.0	783.0
854.0	982.0	877.0	680.0	340.0	1422.0	764.0	653.0	275.0	206.0	1118.0	716.0	135.0	565.0	2721.0	5032.0	247.0	345.0	1125.0	778.0	1083.0	1696.0	606.0	1301.0	1448.0	1560.0	1648.0	1229.0	1580.0	1554.0	619.0	212.0	248.0	1050.0	382.0	575.0	1341.0	1805.0	190.0	253.0	682.0	1532.0	1041.0	1653.0	1848.0	671.0	325.0	802.0	1149.0	545.0
830.0	1154.0	1282.0	999.0	564.0	1843.0	949.0	937.0	432.0	286.0	1153.0	1078.0	130.0	815.0	2497.0	5159.0	312.0	551.0	1336.0	1118.0	1318.0	1756.0	626.0	1792.0	1872.0	1674.0	1808.0	1477.0	1858.0	2138.0	727.0	543.0	321.0	1279.0	514.0	553.0	1970.0	2070.0	249.0	251.0	879.0	1393.0	1218.0	1706.0	2349.0	993.0	355.0	990.0	1293.0	627.0
841.0	1061.0	951.0	994.0	517.0	1353.0	969.0	1077.0	395.0	316.0	1350.0	920.0	202.0	809.0	3048.0	4765.0	233.0	392.0	1460.0	1201.0	1297.0	1874.0	848.0	1733.0	1725.0	2341.0	2244.0	1630.0	1691.0	1825.0	689.0	320.0	384.0	1396.0	432.0	726.0	1671.0	2075.0	241.0	166.0	1041.0	1353.0	1307.0	1530.0	2006.0	775.0	398.0	1013.0	1145.0	457.0
878.0	1251.0	1256.0	942.0	458.0	1884.0	1213.0	1260.0	564.0	418.0	1386.0	1403.0	170.0	1038.0	4167.0	5310.0	371.0	560.0	2255.0	1029.0	1600.0	2094.0	901.0	1905.0	1937.0	2392.0	2502.0	1917.0	2110.0	2142.0	589.0	43.0	366.0	1365.0	579.0	598.0	2574.0	2117.0	263.0	220.0	901.0	1504.0	1317.0	2069.0	2583.0	1045.0	368.0	1067.0	1544.0	1180.0
942.0	1092.0	1112.0	1137.0	602.0	1726.0	1164.0	934.0	402.0	209.0	1514.0	927.0	113.0	608.0	3837.0	4694.0	255.0	389.0	1439.0	949.0	1070.0	1684.0	766.0	1635.0	1617.0	1975.0	2793.0	1587.0	1819.0	2043.0	650.0	213.0	403.0	1401.0	456.0	642.0	1671.0	2048.0	195.0	143.0	857.0	1630.0	1382.0	1985.0	2184.0	845.0	363.0	925.0	1317.0	928.0
918.0	830.0	1038.0	824.0	454.0	1820.0	1426.0	1056.0	345.0	301.0	1459.0	899.0	142.0	809.0	3126.0	4607.0	371.0	484.0	1182.0	1080.0	1224.0	2294.0	580.0	1726.0	1659.0	1789.0	2576.0	1396.0	1906.0	2088.0	696.0	37.0	360.0	1081.0	479.0	492.0	2407.0	2066.0	192.0	83.0	647.0	1461.0	1369.0	2222.0	2172.0	923.0	325.0	841.0	1316.0	475.0
668.0	1191.0	1010.0	944.0	369.0	1660.0	904.0	980.0	565.0	331.0	1289.0	928.0	238.0	920.0	3926.0	6117.0	348.0	534.0	1896.0	1021.0	1144.0	1957.0	757.0	1671.0	1762.0	2279.0	2420.0	1936.0	2022.0	1811.0	627.0	145.0	292.0	1433.0	593.0	826.0	2842.0	2582.0	188.0	124.0	831.0	1389.0	1681.0	1294.0	2380.0	826.0	370.0	919.0	1265.0	806.0
1265.0	1311.0	1095.0	1338.0	590.0	1838.0	1060.0	1005.0	451.0	186.0	1565.0	1210.0	234.0	857.0	3404.0	5398.0	378.0	578.0	1727.0	1064.0	1650.0	2157.0	994.0	2027.0	2163.0	2035.0	2198.0	2415.0	2031.0	2133.0	647.0	279.0	340.0	1613.0	448.0	786.0	2203.0	2337.0	227.0	275.0	995.0	1465.0	1597.0	2074.0	2536.0	832.0	347.0	1205.0	1430.0	983.0
811.0	963.0	971.0	1131.0	543.0	1839.0	949.0	876.0	406.0	173.0	1444.0	855.0	204.0	552.0	2875.0	5173.0	270.0	546.0	1713.0	1191.0	1220.0	1910.0	869.0	1849.0	1622.0	2064.0	1691.0	1508.0	1749.0	1519.0	731.0	147.0	406.0	1442.0	404.0	840.0	1721.0	1991.0	215.0	176.0	864.0	1482.0	1198.0	1756.0	2100.0	800.0	447.0	899.0	1356.0	840.0
788.0	1256.0	903.0	793.0	390.0	1450.0	900.0	830.0	292.0	194.0	1352.0	853.0	220.0	463.0	2314.0	4727.0	303.0	493.0	1297.0	1001.0	1141.0	2056.0	664.0	1441.0	1475.0	1845.0	1656.0	1553.0	1497.0	1458.0	576.0	23.0	284.0	1327.0	427.0	661.0	1822.0	1585.0	229.0	151.0	773.0	1248.0	1064.0	1851.0	2048.0	735.0	417.0	898.0	1321.0	502.0
726.0	1329.0	978.0	1083.0	400.0	1880.0	1050.0	954.0	430.0	253.0	1474.0	919.0	154.0	851.0	3478.0	4876.0	316.0	496.0	1636.0	1365.0	1420.0	2174.0	818.0	1889.0	1665.0	2203.0	2006.0	1796.0	1821.0	2025.0	672.0	182.0	450.0	1673.0	558.0	731.0	1712.0	2191.0	248.0	193.0	1057.0	1510.0	1200.0	2279.0	2351.0	855.0	398.0	1085.0	1333.0	885.0
614.0	1042.0	971.0	844.0	305.0	1782.0	966.0	875.0	381.0	321.0	1280.0	832.0	254.0	810.0	3195.0	5335.0	337.0	463.0	1688.0	932.0	1472.0	1706.0	617.0	1908.0	1468.0	2017.0	2647.0	1864.0	2216.0	1990.0	693.0	319.0	420.0	1401.0	478.0	836.0	2416.0	1872.0	278.0	203.0	978.0	1348.0	1043.0	2073.0	2507.0	886.0	366.0	899.0	1364.0	513.0
942.0	1437.0	831.0	919.0	715.0	1958.0	1194.0	944.0	433.0	277.0	1369.0	744.0	159.0	584.0	4324.0	4436.0	428.0	502.0	1276.0	912.0	1280.0	1786.0	762.0	1523.0	1710.0	1821.0	1948.0	1895.0	2052.0	1792.0	656.0	215.0	350.0	1354.0	517.0	498.0	1754.0	1905.0	189.0	105.0	757.0	1254.0	1285.0	1410.0	2603.0	717.0	313.0	998.0	1358.0	583.0
790.0	1216.0	1049.0	962.0	360.0	1602.0	1024.0	924.0	322.0	171.0	1359.0	659.0	173.0	783.0	2674.0	4250.0	409.0	460.0	1249.0	1212.0	1263.0	1772.0	783.0	1587.0	1518.0	1801.0	1874.0	1299.0	1808.0	1660.0	635.0	150.0	299.0	1233.0	403.0	789.0	1390.0	1710.0	170.0	166.0	811.0	954.0	1145.0	1978.0	2220.0	883.0	390.0	1040.0	1233.0	581.0
530.0	1239.0	896.0	816.0	448.0	1278.0	757.0	854.0	359.0	268.0	1153.0	862.0	152.0	942.0	2677.0	4342.0	315.0	456.0	1441.0	862.0	1201.0	1451.0	821.0	1268.0	1526.0	1603.0	1597.0	1241.0	1494.0	1938.0	619.0	200.0	254.0	1078.0	314.0	605.0	1393.0	1601.0	267.0	240.0	746.0	1503.0	904.0	1405.0	2227.0	659.0	315.0	913.0	1228.0	466.0
883.0	1742.0	910.0	1228.0	464.0	1636.0	1056.0	1014.0	460.0	393.0	1271.0	933.0	202.0	724.0	3390.0	5412.0	382.0	473.0	1491.0	1020.0	1828.0	2101.0	664.0	1924.0	1910.0	1907.0	2248.0	1801.0	1530.0	1844.0	657.0	299.0	451.0	1387.0	540.0	721.0	1889.0	2218.0	224.0	130.0	1058.0	1318.0	1274.0	1629.0	2226.0	866.0	308.0	987.0	1174.0	575.0
1039.0	1023.0	899.0	1152.0	594.0	1952.0	1136.0	1092.0	565.0	267.0	1628.0	1464.0	267.0	1017.0	3627.0	5703.0	387.0	602.0	1435.0	1345.0	1613.0	2451.0	864.0	1746.0	1837.0	2867.0	2435.0	1543.0	1535.0	1811.0	779.0	231.0	301.0	1558.0	455.0	937.0	2548.0	2337.0	259.0	368.0	982.0	1695.0	1332.0	2388.0	1769.0	806.0	365.0	1088.0	1631.0	746.0
941.0	1464.0	1122.0	1034.0	436.0	1677.0	855.0	970.0	341.0	282.0	1994.0	1009.0	210.0	926.0	3246.0	5896.0	349.0	587.0	1398.0	1074.0	1125.0	1894.0	914.0	1786.0	1311.0	2103.0	2022.0	1608.0	1912.0	1866.0	658.0	48.0	280.0	1430.0	477.0	1009.0	1732.0	2400.0	174.0	209.0	1014.0	1697.0	1368.0	1617.0	2401.0	875.0	455.0	993.0	1171.0	656.0
783.0	1224.0	841.0	948.0	554.0	1737.0	1144.0	962.0	479.0	271.0	1538.0	868.0	192.0	859.0	3634.0	4666.0	255.0	523.0	1486.0	1123.0	1758.0	2445.0	882.0	1594.0	1161.0	2272.0	2564.0	1548.0	2050.0	1919.0	649.0	150.0	460.0	1301.0	503.0	796.0	1361.0	1784.0	265.0	276.0	1025.0	1481.0	1202.0	2303.0	2225.0	878.0	318.0	989.0	1224.0	726.0
958.0	1237.0	1003.0	820.0	647.0	1639.0	911.0	886.0	417.0	180.0	1214.0	917.0	218.0	768.0	2760.0	5404.0	351.0	459.0	1588.0	1018.0	1105.0	1984.0	783.0	1535.0	1184.0	1991.0	2170.0	1422.0	1671.0	1559.0	692.0	221.0	282.0	1431.0	384.0	747.0	1414.0	1383.0	181.0	182.0	968.0	1543.0	956.0	1774.0	2227.0	947.0	458.0	1044.0	1209.0	602.0
703.0	1005.0	1029.0	896.0	379.0	1759.0	1199.0	994.0	451.0	331.0	1387.0	976.0	163.0	900.0	3335.0	5222.0	374.0	455.0	1233.0	1119.0	1140.0	2361.0	771.0	1962.0	1774.0	2391.0	1672.0	1454.0	1846.0	1724.0	755.0	368.0	410.0	1752.0	583.0	915.0	2144.0	2373.0	261.0	186.0	874.0	1439.0	1006.0	1640.0	2355.0	935.0	310.0	928.0	1358.0	666.0
850.0	1333.0	1022.0	1140.0	562.0	1870.0	1003.0	949.0	412.0	166.0	1476.0	1133.0	215.0	606.0	3292.0	5064.0	309.0	405.0	1388.0	1118.0	1357.0	2221.0	1594.0	1721.0	1884.0	2303.0	2211.0	1966.0	1717.0	2124.0	606.0	94.0	365.0	1356.0	510.0	631.0	1559.0	1934.0	219.0	139.0	825.0	1582.0	1295.0	2364.0	2220.0	904.0	367.0	982.0	1412.0	866.0
768.0	940.0	1004.0	950.0	494.0	1872.0	1001.0	1013.0	403.0	255.0	1211.0	1387.0	207.0	1074.0	2623.0	5339.0	408.0	481.0	1312.0	1249.0	1376.0	2064.0	762.0	1687.0	1973.0	2047.0	1845.0	1767.0	1630.0	1760.0	680.0	343.0	264.0	1419.0	286.0	835.0	1757.0	1954.0	241.0	334.0	933.0	1272.0	1395.0	1747.0	1919.0	947.0	363.0	1082.0	1532.0	667.0
893.0	1085.0	1025.0	1045.0	599.0	1967.0	1021.0	1267.0	577.0	203.0	1106.0	868.0	215.0	818.0	3602.0	5283.0	325.0	523.0	1407.0	1238.0	1434.0	1521.0	759.0	1903.0	1345.0	2782.0	2153.0	1574.0	1986.0	1525.0	679.0	489.0	426.0	1745.0	439.0	935.0	1878.0	2157.0	258.0	237.0	1084.0	1262.0	1272.0	1590.0	2300.0	879.0	479.0	1215.0	1225.0	689.0
904.0	1057.0	1524.0	922.0	691.0	1816.0	885.0	1388.0	478.0	125.0	1329.0	826.0	212.0	828.0	3350.0	5375.0	381.0	427.0	1415.0	1368.0	1672.0	1962.0	955.0	1708.0	1841.0	2008.0	1594.0	1156.0	3032.0	1693.0	685.0	321.0	378.0	1326.0	430.0	543.0	2455.0	2309.0	247.0	168.0	823.0	1424.0	1456.0	1554.0	1860.0	1157.0	288.0	1205.0	1298.0	1042.0
912.0	1312.0	1190.0	1308.0	519.0	1857.0	1253.0	1054.0	324.0	254.0	1420.0	1284.0	301.0	1094.0	4140.0	5832.0	376.0	555.0	2078.0	915.0	1636.0	2460.0	707.0	2046.0	2354.0	2705.0	2192.0	2246.0	1767.0	1961.0	788.0	68.0	352.0	1631.0	734.0	798.0	2471.0	2566.0	296.0	304.0	830.0	1742.0	1104.0	2153.0	2722.0	942.0	491.0	981.0	1689.0	696.0
886.0	1172.0	918.0	1308.0	612.0	1899.0	1147.0	1077.0	344.0	300.0	1651.0	1356.0	264.0	1103.0	3595.0	5159.0	328.0	481.0	1839.0	921.0	1092.0	1995.0	863.0	2005.0	2018.0	2365.0	2429.0	1770.0	1560.0	2197.0	638.0	430.0	550.0	1508.0	478.0	741.0	2679.0	2106.0	251.0	246.0	892.0	1405.0	1620.0	2426.0	1993.0	724.0	413.0	1173.0	1390.0	905.0
776.0	1676.0	1103.0	1268.0	427.0	1837.0	897.0	853.0	445.0	266.0	1648.0	1012.0	185.0	897.0	3682.0	5048.0	348.0	472.0	1321.0	1158.0	1491.0	2073.0	879.0	1836.0	2240.0	2743.0	2205.0	1572.0	1651.0	1832.0	771.0	434.0	542.0	1291.0	651.0	890.0	2340.0	1688.0	168.0	290.0	1285.0	1428.0	1164.0	1804.0	2240.0	808.0	391.0	1198.0	1482.0	384.0
1018.0	1288.0	1014.0	1075.0	514.0	1599.0	830.0	1056.0	362.0	161.0	1155.0	974.0	180.0	990.0	3831.0	5209.0	281.0	526.0	1381.0	1171.0	1691.0	1806.0	793.0	1837.0	1792.0	2697.0	1758.0	1708.0	1802.0	1870.0	719.0	315.0	415.0	1540.0	459.0	982.0	1704.0	1629.0	383.0	245.0	1091.0	1304.0	1153.0	1931.0	2331.0	892.0	401.0	1101.0	1376.0	886.0
1005.0	1127.0	981.0	1059.0	543.0	1894.0	935.0	980.0	402.0	266.0	1524.0	1121.0	228.0	674.0	3783.0	5511.0	437.0	598.0	1378.0	939.0	1400.0	2289.0	869.0	1824.0	1716.0	2009.0	2410.0	1738.0	1975.0	2440.0	753.0	364.0	359.0	1369.0	665.0	938.0	1771.0	1799.0	215.0	189.0	861.0	1838.0	1136.0	2268.0	2377.0	872.0	458.0	902.0	1428.0	632.0
921.0	1260.0	1185.0	1574.0	805.0	2056.0	976.0	918.0	421.0	185.0	1093.0	1249.0	284.0	992.0	3385.0	5092.0	368.0	526.0	2044.0	839.0	1535.0	1757.0	1119.0	1696.0	1824.0	2370.0	1994.0	1906.0	1436.0	2016.0	638.0	522.0	372.0	1117.0	496.0	758.0	1765.0	2160.0	362.0	241.0	1080.0	1380.0	1231.0	1838.0	1967.0	1020.0	431.0	942.0	1548.0	930.0
827.0	1099.0	836.0	1099.0	380.0	1260.0	687.0	764.0	404.0	232.0	1168.0	1130.0	243.0	654.0	3031.0	4080.0	261.0	367.0	1154.0	796.0	825.0	1716.0	810.0	1833.0	1843.0	2113.0	1942.0	1532.0	1548.0	1876.0	568.0	536.0	350.0	1371.0	471.0	873.0	1777.0	1807.0	234.0	138.0	1062.0	1159.0	1098.0	1413.0	1937.0	695.0	365.0	927.0	1205.0	780.0
813.0	955.0	939.0	1046.0	487.0	1384.0	914.0	770.0	328.0	230.0	1475.0	1199.0	298.0	766.0	3390.0	5638.0	305.0	460.0	1277.0	1297.0	1517.0	1509.0	775.0	1848.0	2000.0	2151.0	1846.0	1718.0	1843.0	1676.0	679.0	287.0	451.0	1593.0	401.0	780.0	1536.0	2668.0	178.0	202.0	1034.0	1410.0	1129.0	1559.0	2096.0	816.0	419.0	932.0	1327.0	618.0
713.0	974.0	818.0	978.0	581.0	1317.0	704.0	748.0	350.0	181.0	1420.0	777.0	154.0	390.0	2544.0	4469.0	214.0	326.0	1302.0	924.0	888.0	1474.0	735.0	1477.0	1963.0	1564.0	1616.0	1342.0	1825.0	1854.0	574.0	237.0	290.0	1327.0	555.0	633.0	2000.0	1865.0	173.0	135.0	673.0	1424.0	1050.0	1705.0	2166.0	732.0	359.0	806.0	1142.0	871.0
995.0	1077.0	858.0	1363.0	614.0	1834.0	1093.0	964.0	503.0	247.0	1660.0	1117.0	237.0	783.0	2870.0	6606.0	463.0	634.0	1642.0	1419.0	1615.0	2682.0	783.0	1836.0	2052.0	2562.0	2643.0	2018.0	2057.0	1968.0	612.0	164.0	376.0	1752.0	566.0	861.0	2109.0	2295.0	222.0	130.0	1081.0	1481.0	1413.0	2679.0	2706.0	754.0	430.0	1012.0	1507.0	960.0
923.0	1547.0	811.0	829.0	397.0	1651.0	1042.0	943.0	470.0	267.0	1638.0	1088.0	245.0	1003.0	3330.0	5344.0	267.0	539.0	1247.0	1217.0	1628.0	2183.0	904.0	1955.0	1970.0	2362.0	2034.0	1506.0	1886.0	1946.0	611.0	208.0	396.0	1762.0	543.0	856.0	1704.0	2479.0	280.0	175.0	1101.0	1661.0	1367.0	2004.0	2080.0	799.0	434.0	1069.0	1318.0	731.0
778.0	1082.0	1043.0	1152.0	542.0	1639.0	953.0	1134.0	396.0	276.0	1259.0	890.0	187.0	718.0	2903.0	4766.0	259.0	491.0	1639.0	1011.0	1109.0	2013.0	939.0	1572.0	1813.0	2074.0	1974.0	1587.0	1778.0	1633.0	665.0	176.0	315.0	1144.0	476.0	553.0	2108.0	1949.0	327.0	254.0	827.0	1402.0	1315.0	1352.0	2128.0	887.0	366.0	1086.0	1427.0	639.0
731.0	1042.0	954.0	920.0	363.0	1310.0	801.0	935.0	381.0	171.0	1103.0	781.0	161.0	655.0	2365.0	3798.0	268.0	314.0	1161.0	781.0	1094.0	1609.0	674.0	1282.0	1389.0	1751.0	1392.0	1182.0	1604.0	1460.0	571.0	182.0	299.0	1194.0	440.0	518.0	1903.0	1666.0	222.0	245.0	670.0	1214.0	883.0	1729.0	1912.0	825.0	289.0	876.0	1289.0	730.0
676.0	1103.0	1051.0	789.0	402.0	1577.0	698.0	855.0	360.0	276.0	1602.0	1367.0	220.0	919.0	2985.0	4873.0	302.0	476.0	1544.0	1137.0	1161.0	2260.0	704.0	1587.0	1831.0	1817.0	2001.0	1614.0	1679.0	1611.0	681.0	210.0	361.0	1351.0	544.0	825.0	1823.0	1910.0	230.0	202.0	902.0	1320.0	1096.0	2188.0	2176.0	713.0	308.0	976.0	1271.0	719.0
837.0	1412.0	775.0	1000.0	543.0	1481.0	964.0	858.0	339.0	205.0	1272.0	915.0	154.0	590.0	3879.0	4510.0	329.0	437.0	1518.0	992.0	1216.0	1799.0	940.0	1557.0	1825.0	2017.0	2313.0	1534.0	1485.0	1928.0	587.0	156.0	284.0	1226.0	515.0	751.0	1857.0	2252.0	221.0	200.0	799.0	1226.0	1363.0	1889.0	1947.0	734.0	294.0	869.0	1221.0	754.0
873.0	1092.0	787.0	761.0	369.0	1472.0	1122.0	861.0	478.0	146.0	1170.0	984.0	241.0	817.0	3301.0	3909.0	328.0	478.0	1296.0	936.0	1212.0	1927.0	947.0	1543.0	1398.0	2123.0	1908.0	1498.0	1599.0	2037.0	563.0	452.0	317.0	1386.0	603.0	852.0	2017.0	1830.0	273.0	261.0	973.0	1256.0	1237.0	1459.0	2023.0	777.0	319.0	933.0	1145.0	550.0
797.0	1007.0	1115.0	1078.0	487.0	1553.0	864.0	1040.0	420.0	138.0	1073.0	863.0	184.0	716.0	3423.0	4664.0	263.0	378.0	1239.0	1101.0	1149.0	1634.0	733.0	1584.0	1415.0	1953.0	2447.0	1447.0	1658.0	1877.0	624.0	178.0	240.0	1282.0	397.0	619.0	1926.0	1955.0	215.0	189.0	828.0	1358.0	1288.0	1469.0	1984.0	1032.0	341.0	1009.0	1331.0	663.0
788.0	1381.0	920.0	1065.0	459.0	1332.0	856.0	815.0	357.0	278.0	1140.0	984.0	201.0	765.0	2699.0	4677.0	230.0	458.0	1300.0	966.0	1480.0	2211.0	816.0	1661.0	1838.0	2446.0	2203.0	1795.0	1776.0	2067.0	565.0	193.0	357.0	1363.0	493.0	587.0	1550.0	1977.0	199.0	115.0	726.0	1731.0	1293.0	1872.0	2294.0	575.0	395.0	892.0	1404.0	724.0
700.0	1003.0	976.0	1278.0	337.0	1340.0	751.0	849.0	279.0	121.0	1398.0	929.0	178.0	583.0	2144.0	3942.0	230.0	379.0	1232.0	1002.0	1017.0	1964.0	672.0	1397.0	1244.0	2073.0	1956.0	1743.0	1778.0	1319.0	456.0	193.0	285.0	1223.0	355.0	649.0	1377.0	1662.0	176.0	108.0	780.0	1183.0	912.0	1510.0	2388.0	797.0	359.0	841.0	1181.0	458.0
810.0	891.0	1093.0	957.0	396.0	1503.0	895.0	845.0	355.0	142.0	1219.0	885.0	155.0	547.0	3564.0	4628.0	262.0	375.0	1727.0	991.0	1565.0	1688.0	884.0	1663.0	1470.0	2392.0	1853.0	1611.0	1639.0	1835.0	630.0	255.0	289.0	1374.0	386.0	668.0	1442.0	1470.0	212.0	185.0	773.0	1374.0	994.0	1982.0	1915.0	797.0	359.0	910.0	1208.0	1080.0
862.0	1010.0	948.0	888.0	458.0	1385.0	771.0	851.0	275.0	197.0	1257.0	1188.0	210.0	856.0	2916.0	4063.0	278.0	333.0	1199.0	970.0	1152.0	1525.0	792.0	1604.0	1285.0	2017.0	2204.0	1648.0	1613.0	2302.0	570.0	179.0	315.0	1155.0	340.0	577.0	1920.0	1595.0	208.0	216.0	830.0	1442.0	987.0	1727.0	2074.0	797.0	338.0	950.0	1271.0	697.0
992.0	1247.0	1052.0	1281.0	477.0	1904.0	993.0	1125.0	452.0	175.0	1419.0	1079.0	244.0	646.0	3707.0	5085.0	336.0	494.0	1858.0	1000.0	1516.0	2124.0	749.0	1803.0	1816.0	2888.0	2756.0	1778.0	1799.0	1934.0	658.0	456.0	328.0	1453.0	461.0	839.0	2178.0	1976.0	173.0	215.0	935.0	1446.0	1372.0	1962.0	2450.0	1115.0	278.0	946.0	1369.0	542.0
725.0	881.0	760.0	949.0	561.0	1793.0	832.0	869.0	317.0	121.0	1241.0	822.0	257.0	848.0	2917.0	4440.0	266.0	460.0	1359.0	1180.0	1066.0	1876.0	806.0	1805.0	1341.0	2134.0	1538.0	1367.0	1963.0	1647.0	595.0	266.0	238.0	1252.0	497.0	788.0	1701.0	1727.0	247.0	211.0	1036.0	1288.0	1280.0	1820.0	1846.0	894.0	360.0	883.0	1245.0	595.0
795.0	1026.0	991.0	1642.0	628.0	1897.0	1303.0	916.0	346.0	226.0	1646.0	782.0	216.0	923.0	2753.0	5398.0	302.0	440.0	1657.0	1186.0	1662.0	1738.0	980.0	1991.0	1828.0	2652.0	2429.0	2100.0	2166.0	1884.0	666.0	329.0	361.0	1531.0	368.0	449.0	1541.0	2469.0	226.0	194.0	776.0	1500.0	1280.0	1718.0	2972.0	745.0	421.0	1121.0	1367.0	865.0
771.0	1312.0	974.0	1357.0	491.0	2128.0	1052.0	925.0	468.0	261.0	1773.0	971.0	231.0	800.0	3935.0	5470.0	221.0	509.0	1562.0	1056.0	1539.0	2424.0	653.0	1783.0	1780.0	2197.0	2158.0	2027.0	2155.0	1930.0	636.0	345.0	342.0	1479.0	574.0	892.0	2028.0	2311.0	247.0	205.0	1126.0	1620.0	1315.0	2362.0	2457.0	763.0	501.0	982.0	1373.0	681.0
915.0	1176.0	1240.0	1322.0	518.0	1561.0	1169.0	937.0	402.0	321.0	1241.0	784.0	270.0	739.0	3829.0	5817.0	320.0	390.0	1309.0	1257.0	1443.0	2300.0	707.0	1897.0	1892.0	2180.0	2054.0	2016.0	1804.0	2343.0	776.0	514.0	386.0	1722.0	508.0	668.0	2289.0	2495.0	225.0	115.0	1013.0	1125.0	1451.0	1928.0	2671.0	1016.0	503.0	1036.0	1600.0	466.0
791.0	760.0	1414.0	968.0	363.0	1765.0	867.0	1064.0	494.0	222.0	1356.0	958.0	157.0	699.0	2862.0	4887.0	319.0	513.0	1369.0	1209.0	1021.0	2141.0	708.0	1642.0	1823.0	2250.0	2369.0	1613.0	1906.0	2082.0	684.0	223.0	476.0	1246.0	309.0	821.0	2028.0	1996.0	237.0	236.0	926.0	1468.0	1136.0	2222.0	2544.0	931.0	414.0	884.0	1486.0	814.0
693.0	1204.0	906.0	1029.0	503.0	1401.0	927.0	859.0	457.0	249.0	1611.0	985.0	230.0	641.0	2645.0	4110.0	317.0	452.0	1688.0	975.0	1328.0	2011.0	756.0	1577.0	1767.0	2181.0	2262.0	1586.0	1891.0	1952.0	597.0	218.0	355.0	1386.0	421.0	462.0	1819.0	1782.0	186.0	149.0	741.0	1412.0	1109.0	1923.0	2212.0	756.0	381.0	878.0	1435.0	752.0
890.0	1230.0	1067.0	1143.0	460.0	1737.0	1007.0	1146.0	455.0	453.0	1274.0	1253.0	201.0	958.0	4352.0	4752.0	426.0	595.0	1617.0	907.0	1329.0	2110.0	804.0	1945.0	1703.0	1939.0	2239.0	1959.0	1792.0	2247.0	494.0	814.0	310.0	1467.0	372.0	863.0	2212.0	2264.0	241.0	249.0	857.0	1311.0	1109.0	1545.0	2256.0	858.0	456.0	1145.0	1499.0	603.0
812.0	1039.0	992.0	849.0	456.0	1680.0	1148.0	962.0	327.0	157.0	1584.0	1094.0	226.0	807.0	2655.0	4918.0	349.0	497.0	1185.0	838.0	1212.0	1660.0	701.0	1450.0	1786.0	2095.0	2005.0	1401.0	1601.0	1721.0	672.0	112.0	322.0	1300.0	308.0	692.0	1588.0	2133.0	263.0	231.0	871.0	1432.0	1266.0	1592.0	2043.0	751.0	303.0	969.0	1215.0	337.0
731.0	859.0	865.0	929.0	538.0	1453.0	804.0	881.0	340.0	257.0	1278.0	809.0	149.0	579.0	2782.0	4994.0	290.0	498.0	1417.0	1153.0	1125.0	1794.0	664.0	1573.0	1747.0	1862.0	1832.0	1449.0	1449.0	1854.0	711.0	351.0	419.0	1140.0	453.0	815.0	1320.0	1211.0	216.0	150.0	1108.0	1303.0	832.0	1837.0	2268.0	794.0	361.0	884.0	1245.0	559.0
844.0	1088.0	876.0	1110.0	420.0	1823.0	970.0	936.0	477.0	256.0	1781.0	1094.0	118.0	588.0	3969.0	5713.0	480.0	546.0	1702.0	890.0	1688.0	2689.0	1052.0	1830.0	2461.0	2576.0	2119.0	1654.0	2035.0	1931.0	688.0	313.0	319.0	1593.0	528.0	1271.0	1775.0	1804.0	183.0	137.0	970.0	1820.0	1276.0	1891.0	2364.0	802.0	369.0	1020.0	1416.0	668.0
618.0	1108.0	1103.0	997.0	463.0	1810.0	745.0	947.0	228.0	206.0	1214.0	1020.0	123.0	580.0	3271.0	4987.0	275.0	438.0	2034.0	1051.0	972.0	2119.0	858.0	1773.0	1911.0	2111.0	1877.0	1486.0	1707.0	1803.0	728.0	329.0	251.0	1447.0	415.0	661.0	1727.0	1533.0	178.0	168.0	773.0	1300.0	1101.0	2079.0	2299.0	859.0	366.0	999.0	1381.0	989.0
768.0	876.0	1014.0	765.0	419.0	1502.0	880.0	933.0	380.0	214.0	1380.0	994.0	208.0	888.0	2988.0	4769.0	314.0	501.0	1446.0	1037.0	1257.0	1889.0	630.0	1661.0	1763.0	2464.0	1701.0	1378.0	1632.0	1724.0	624.0	348.0	286.0	1277.0	454.0	668.0	2100.0	2014.0	218.0	250.0	738.0	1301.0	1288.0	1594.0	2415.0	762.0	326.0	905.0	1288.0	640.0
412.0	806.0	783.0	818.0	269.0	1271.0	711.0	874.0	306.0	143.0	917.0	892.0	216.0	540.0	1852.0	4245.0	299.0	376.0	1132.0	882.0	1147.0	999.0	602.0	1425.0	1717.0	1650.0	1406.0	1279.0	1543.0	1522.0	712.0	204.0	316.0	1158.0	206.0	680.0	1044.0	1939.0	167.0	186.0	864.0	1105.0	641.0	1283.0	1206.0	659.0	380.0	919.0	1399.0	393.0
694.0	1061.0	934.0	792.0	450.0	1632.0	872.0	736.0	353.0	198.0	1250.0	934.0	171.0	871.0	2994.0	4265.0	273.0	427.0	1403.0	1112.0	1147.0	2238.0	623.0	1312.0	1952.0	2085.0	2334.0	1417.0	1844.0	1872.0	659.0	126.0	408.0	1281.0	395.0	542.0	1659.0	1971.0	236.0	268.0	817.0	1194.0	1125.0	1738.0	2133.0	748.0	359.0	1164.0	1407.0	815.0
748.0	1037.0	964.0	898.0	380.0	1287.0	792.0	870.0	394.0	228.0	1063.0	939.0	147.0	858.0	2881.0	4159.0	301.0	369.0	1110.0	719.0	1433.0	1883.0	772.0	1618.0	1348.0	1888.0	1916.0	1165.0	1451.0	1943.0	659.0	315.0	266.0	1191.0	398.0	839.0	1252.0	1373.0	200.0	140.0	1006.0	1363.0	941.0	1990.0	1850.0	685.0	347.0	906.0	1382.0	473.0
746.0	1053.0	793.0	615.0	434.0	1381.0	1094.0	778.0	295.0	158.0	1341.0	850.0	271.0	644.0	2825.0	4172.0	192.0	296.0	1228.0	1091.0	1104.0	2257.0	664.0	1495.0	1403.0	1754.0	1890.0	1466.0	1443.0	1405.0	600.0	58.0	251.0	1299.0	289.0	447.0	1601.0	1441.0	219.0	231.0	649.0	1298.0	1282.0	2181.0	1785.0	610.0	221.0	768.0	1119.0	814.0
622.0	1019.0	1061.0	1022.0	337.0	1519.0	1026.0	966.0	345.0	212.0	1159.0	906.0	200.0	740.0	2816.0	4466.0	387.0	479.0	1251.0	846.0	1385.0	2411.0	1132.0	1584.0	1589.0	1759.0	1933.0	1709.0	1434.0	1756.0	653.0	156.0	324.0	1378.0	337.0	774.0	1494.0	1736.0	222.0	206.0	1014.0	1287.0	1021.0	2010.0	2227.0	782.0	317.0	1095.0	1242.0	697.0
767.0	779.0	925.0	1079.0	458.0	1344.0	777.0	823.0	399.0	115.0	1151.0	768.0	144.0	497.0	2666.0	4422.0	331.0	349.0	1095.0	869.0	1016.0	1821.0	826.0	1507.0	1362.0	2021.0	1804.0	1781.0	1647.0	1785.0	580.0	133.0	344.0	1277.0	380.0	488.0	1785.0	1630.0	167.0	101.0	726.0	1042.0	1058.0	1508.0	2106.0	827.0	279.0	994.0	1187.0	592.0
701.0	1791.0	899.0	1087.0	508.0	1786.0	989.0	905.0	445.0	282.0	1741.0	866.0	152.0	737.0	3465.0	4970.0	279.0	440.0	1631.0	1137.0	1596.0	1738.0	1348.0	1719.0	1489.0	2122.0	2149.0	1683.0	1759.0	2101.0	614.0	155.0	442.0	1616.0	537.0	771.0	1550.0	2345.0	216.0	145.0	873.0	1883.0	1268.0	2073.0	2385.0	580.0	327.0	1013.0	1167.0	802.0
792.0	734.0	1033.0	1096.0	554.0	1627.0	1025.0	887.0	359.0	133.0	1138.0	981.0	259.0	895.0	2640.0	4329.0	280.0	486.0	1114.0	839.0	1299.0	1876.0	821.0	1565.0	1637.0	1946.0	1858.0	1610.0	1522.0	1728.0	556.0	280.0	331.0	1355.0	467.0	760.0	1796.0	1747.0	319.0	214.0	825.0	1156.0	1445.0	1573.0	2275.0	689.0	327.0	901.0	1375.0	816.0
906.0	1266.0	841.0	959.0	454.0	2072.0	904.0	1146.0	507.0	419.0	1554.0	914.0	216.0	642.0	3640.0	5733.0	394.0	538.0	1536.0	1132.0	1511.0	1952.0	828.0	1872.0	1836.0	1794.0	1975.0	1897.0	1956.0	1648.0	727.0	185.0	260.0	1266.0	366.0	659.0	2034.0	2001.0	207.0	209.0	871.0	1519.0	1072.0	1926.0	2572.0	842.0	370.0	1045.0	1229.0	861.0
863.0	733.0	1022.0	793.0	397.0	1588.0	730.0	806.0	290.0	235.0	1362.0	919.0	247.0	623.0	2619.0	3923.0	346.0	409.0	1512.0	1150.0	1370.0	2075.0	788.0	1391.0	1531.0	1846.0	1777.0	1292.0	1480.0	1482.0	522.0	305.0	264.0	1022.0	312.0	587.0	1600.0	1969.0	170.0	211.0	845.0	1135.0	1052.0	2071.0	1776.0	767.0	398.0	931.0	1287.0	536.0
566.0	1114.0	808.0	998.0	365.0	1515.0	880.0	871.0	387.0	238.0	1283.0	792.0	273.0	547.0	2681.0	4216.0	288.0	364.0	1412.0	1059.0	869.0	2297.0	716.0	1456.0	1943.0	2290.0	2119.0	1474.0	1804.0	1529.0	566.0	175.0	343.0	1258.0	221.0	1091.0	1713.0	966.0	212.0	207.0	1039.0	1426.0	1022.0	1979.0	2026.0	780.0	436.0	763.0	1351.0	770.0
847.0	1055.0	1157.0	1286.0	503.0	1933.0	962.0	1009.0	501.0	246.0	1236.0	1077.0	304.0	867.0	3713.0	4903.0	428.0	656.0	1152.0	977.0	1103.0	1849.0	736.0	1880.0	1523.0	2462.0	2614.0	1736.0	1964.0	2255.0	762.0	410.0	444.0	1253.0	520.0	821.0	2177.0	1869.0	371.0	200.0	1178.0	1463.0	958.0	1978.0	2559.0	941.0	430.0	1077.0	1667.0	370.0
622.0	946.0	932.0	836.0	407.0	1342.0	749.0	777.0	440.0	127.0	1142.0	954.0	99.0	735.0	2611.0	3526.0	272.0	302.0	1213.0	975.0	1073.0	1536.0	722.0	1429.0	1624.0	1770.0	2047.0	1336.0	1683.0	1728.0	507.0	73.0	329.0	1082.0	253.0	606.0	1035.0	1715.0	148.0	105.0	976.0	1295.0	852.0	1534.0	2014.0	836.0	321.0	863.0	1234.0	488.0
658.0	1159.0	820.0	1288.0	392.0	1763.0	997.0	982.0	407.0	171.0	1404.0	952.0	267.0	816.0	3354.0	5545.0	375.0	490.0	1734.0	1264.0	977.0	2256.0	1129.0	1655.0	1854.0	2565.0	2123.0	1576.0	1599.0	2351.0	696.0	263.0	442.0	1576.0	415.0	566.0	1785.0	2442.0	268.0	91.0	853.0	1367.0	1144.0	1817.0	2166.0	724.0	416.0	1086.0	1382.0	850.0
712.0	1196.0	870.0	986.0	430.0	1241.0	754.0	706.0	364.0	231.0	1248.0	841.0	202.0	666.0	2625.0	4006.0	311.0	476.0	1383.0	916.0	813.0	2001.0	773.0	1450.0	1276.0	1499.0	1956.0	1338.0	1504.0	1851.0	673.0	281.0	205.0	1224.0	381.0	500.0	1153.0	1673.0	233.0	272.0	867.0	1341.0	955.0	1449.0	1717.0	712.0	366.0	941.0	1282.0	544.0
648.0	1167.0	918.0	972.0	429.0	1562.0	819.0	824.0	385.0	264.0	1087.0	706.0	177.0	765.0	2986.0	4230.0	356.0	370.0	1586.0	861.0	1505.0	2168.0	989.0	1524.0	1414.0	1730.0	1670.0	1385.0	1448.0	1519.0	622.0	430.0	276.0	1266.0	353.0	658.0	2006.0	1392.0	230.0	222.0	770.0	1222.0	1026.0	1906.0	2156.0	645.0	343.0	957.0	1321.0	874.0
604.0	1069.0	982.0	843.0	366.0	1480.0	869.0	808.0	325.0	108.0	1353.0	905.0	215.0	715.0	2005.0	4021.0	325.0	388.0	1214.0	927.0	1183.0	1941.0	552.0	1125.0	1485.0	2081.0	1951.0	1392.0	1613.0	2018.0	683.0	158.0	456.0	1210.0	265.0	554.0	1306.0	1750.0	163.0	172.0	858.0	1200.0	914.0	1377.0	1950.0	650.0	367.0	707.0	1233.0	560.0
794.0	1320.0	1080.0	799.0	370.0	1542.0	907.0	874.0	336.0	225.0	1371.0	1028.0	180.0	693.0	2615.0	4524.0	286.0	432.0	1375.0	958.0	1253.0	2313.0	730.0	1720.0	1219.0	2004.0	1751.0	1415.0	1498.0	1673.0	700.0	154.0	468.0	1373.0	308.0	823.0	1565.0	1486.0	176.0	215.0	1084.0	1362.0	1045.0	2270.0	1971.0	975.0	394.0	960.0	1354.0	769.0
869.0	706.0	895.0	849.0	412.0	1659.0	919.0	889.0	374.0	193.0	1479.0	875.0	203.0	640.0	3237.0	4343.0	334.0	514.0	1329.0	1135.0	983.0	1936.0	719.0	1483.0	1425.0	1974.0	2463.0	1541.0	1737.0	2077.0	678.0	234.0	340.0	1287.0	352.0	877.0	1721.0	1614.0	211.0	173.0	925.0	1435.0	1172.0	1872.0	2054.0	791.0	393.0	945.0	1221.0	707.0
684.0	625.0	884.0	972.0	571.0	1334.0	817.0	789.0	583.0	222.0	1184.0	870.0	215.0	726.0	2143.0	3363.0	323.0	434.0	1457.0	876.0	862.0	1711.0	551.0	1537.0	1293.0	2108.0	1341.0	1433.0	1993.0	986.0	600.0	456.0	302.0	1355.0	292.0	522.0	2000.0	1625.0	203.0	107.0	832.0	1053.0	1318.0	1501.0	2005.0	679.0	353.0	777.0	1194.0	565.0
580.0	1149.0	1088.0	883.0	540.0	1930.0	880.0	982.0	482.0	262.0	1356.0	860.0	198.0	818.0	3183.0	4684.0	305.0	546.0	1304.0	999.0	1023.0	1859.0	702.0	1521.0	1375.0	2070.0	2596.0	1700.0	1632.0	1900.0	706.0	158.0	433.0	1232.0	388.0	890.0	1854.0	1745.0	292.0	166.0	926.0	1600.0	1087.0	1780.0	2332.0	852.0	437.0	1049.0	1442.0	762.0
1016.0	892.0	922.0	1034.0	579.0	2006.0	946.0	881.0	438.0	270.0	1678.0	970.0	285.0	695.0	3121.0	5059.0	487.0	520.0	1639.0	1172.0	1497.0	2521.0	1018.0	1916.0	1708.0	2026.0	2723.0	1842.0	1659.0	2281.0	648.0	388.0	477.0	1310.0	471.0	781.0	1725.0	1876.0	196.0	263.0	967.0	1155.0	1414.0	2092.0	2552.0	769.0	439.0	934.0	1401.0	1132.0
919.0	1196.0	1215.0	1278.0	379.0	1786.0	1064.0	1241.0	606.0	336.0	1430.0	1110.0	205.0	890.0	3803.0	5403.0	469.0	534.0	1793.0	1091.0	1390.0	2494.0	863.0	2221.0	1754.0	2269.0	2485.0	2120.0	2041.0	1949.0	766.0	295.0	500.0	1274.0	441.0	766.0	1851.0	2061.0	270.0	204.0	1167.0	1793.0	1165.0	2465.0	3200.0	922.0	468.0	1335.0	1680.0	726.0
643.0	854.0	504.0	986.0	467.0	973.0	811.0	877.0	232.0	180.0	1127.0	842.0	209.0	393.0	1633.0	2984.0	227.0	285.0	888.0	989.0	807.0	806.0	1212.0	1358.0	1275.0	1308.0	1595.0	990.0	1471.0	1251.0	676.0	215.0	230.0	917.0	241.0	450.0	739.0	1354.0	124.0	86.0	701.0	1024.0	712.0	862.0	1635.0	730.0	326.0	674.0	1172.0	419.0
683.0	1014.0	821.0	843.0	482.0	1396.0	845.0	1003.0	276.0	258.0	1568.0	795.0	179.0	556.0	2858.0	4444.0	278.0	406.0	1329.0	948.0	1122.0	2531.0	802.0	1912.0	1819.0	1981.0	2259.0	1447.0	1665.0	2133.0	641.0	206.0	333.0	1124.0	381.0	475.0	1870.0	1888.0	202.0	146.0	814.0	1586.0	1072.0	1763.0	2326.0	605.0	406.0	1110.0	1237.0	678.0
661.0	1046.0	1021.0	1214.0	294.0	1906.0	1025.0	866.0	402.0	323.0	1232.0	1105.0	235.0	828.0	3227.0	4632.0	352.0	460.0	1635.0	955.0	1429.0	1879.0	680.0	1734.0	1768.0	2000.0	1844.0	2050.0	1856.0	2039.0	586.0	300.0	415.0	1188.0	340.0	851.0	1757.0	2055.0	231.0	203.0	1047.0	1383.0	1011.0	1431.0	2237.0	824.0	477.0	958.0	1650.0	447.0
466.0	1947.0	1388.0	1226.0	483.0	1729.0	829.0	912.0	492.0	317.0	832.0	865.0	216.0	958.0	3338.0	4958.0	343.0	494.0	1012.0	807.0	1708.0	1689.0	841.0	1644.0	2052.0	2449.0	2305.0	1619.0	2133.0	1853.0	633.0	418.0	304.0	1292.0	314.0	792.0	1195.0	2118.0	227.0	102.0	1087.0	1842.0	996.0	961.0	2215.0	954.0	423.0	806.0	1695.0	467.0
825.0	1114.0	1176.0	955.0	416.0	1830.0	883.0	946.0	485.0	319.0	1333.0	1136.0	287.0	761.0	3747.0	4999.0	377.0	560.0	1512.0	1185.0	934.0	2192.0	1029.0	1844.0	1178.0	2323.0	2316.0	1679.0	1958.0	1990.0	832.0	183.0	355.0	1238.0	541.0	821.0	2404.0	1786.0	239.0	304.0	1092.0	1500.0	1217.0	1960.0	2393.0	995.0	407.0	1005.0	1537.0	727.0
707.0	1266.0	1199.0	1143.0	467.0	1779.0	978.0	896.0	355.0	235.0	1289.0	867.0	175.0	859.0	3745.0	5265.0	281.0	482.0	1482.0	942.0	1201.0	2213.0	923.0	1701.0	1894.0	2163.0	2061.0	1431.0	1784.0	1708.0	636.0	312.0	303.0	1568.0	598.0	621.0	1400.0	1829.0	264.0	269.0	879.0	1529.0	1105.0	1839.0	2243.0	814.0	442.0	848.0	1422.0	849.0
952.0	1216.0	1113.0	1054.0	367.0	1456.0	836.0	1018.0	385.0	226.0	1357.0	1014.0	227.0	635.0	3231.0	4548.0	256.0	493.0	1525.0	1141.0	1191.0	2120.0	728.0	1533.0	1712.0	2194.0	2498.0	1693.0	1941.0	1927.0	583.0	281.0	286.0	1181.0	356.0	636.0	1890.0	2272.0	199.0	160.0	908.0	1475.0	1113.0	1802.0	2389.0	817.0	313.0	1031.0	1226.0	711.0
939.0	1244.0	1085.0	1151.0	449.0	1709.0	907.0	937.0	368.0	126.0	1272.0	884.0	207.0	710.0	2988.0	5263.0	341.0	521.0	1379.0	1085.0	1401.0	1907.0	801.0	1818.0	1763.0	1857.0	1901.0	1826.0	1939.0	2109.0	646.0	106.0	352.0	1497.0	503.0	626.0	1869.0	1871.0	235.0	252.0	748.0	1579.0	1060.0	1642.0	2473.0	1124.0	509.0	1062.0	1425.0	787.0
586.0	989.0	939.0	728.0	523.0	1729.0	897.0	776.0	413.0	118.0	1253.0	719.0	169.0	762.0	2980.0	4344.0	320.0	519.0	1141.0	967.0	1069.0	1843.0	819.0	1716.0	1513.0	2163.0	1973.0	1280.0	1717.0	1913.0	665.0	275.0	380.0	1243.0	381.0	636.0	1778.0	1978.0	204.0	191.0	804.0	1274.0	1076.0	1159.0	2187.0	756.0	349.0	946.0	1315.0	505.0
928.0	1173.0	942.0	1033.0	483.0	1566.0	1044.0	896.0	372.0	253.0	1143.0	945.0	232.0	783.0	3199.0	5211.0	279.0	395.0	1642.0	1112.0	1372.0	2138.0	876.0	1729.0	1668.0	1886.0	2284.0	1676.0	1907.0	1944.0	796.0	210.0	303.0	1171.0	386.0	571.0	1770.0	1857.0	199.0	168.0	761.0	1390.0	1124.0	2033.0	2082.0	879.0	435.0	1012.0	1346.0	945.0
1010.0	1194.0	1310.0	1217.0	522.0	2113.0	965.0	1012.0	406.0	354.0	1302.0	1278.0	201.0	1010.0	4231.0	6019.0	399.0	513.0	1763.0	946.0	1502.0	2265.0	1022.0	2420.0	1928.0	2510.0	2650.0	2215.0	2353.0	2931.0	737.0	589.0	332.0	1674.0	622.0	914.0	2094.0	2317.0	209.0	198.0	1143.0	1787.0	1253.0	1754.0	2476.0	1152.0	310.0	962.0	1645.0	698.0
953.0	1127.0	909.0	1012.0	541.0	1751.0	888.0	932.0	453.0	129.0	1447.0	909.0	220.0	650.0	2964.0	5385.0	302.0	390.0	1430.0	1137.0	1145.0	2053.0	620.0	1726.0	1569.0	1972.0	2330.0	1400.0	1740.0	1912.0	587.0	314.0	268.0	1386.0	453.0	460.0	1785.0	1705.0	218.0	262.0	585.0	1464.0	1149.0	2042.0	1972.0	833.0	425.0	860.0	1331.0	775.0
1001.0	1348.0	937.0	1096.0	708.0	2172.0	1357.0	862.0	432.0	222.0	1296.0	1015.0	333.0	765.0	2827.0	4601.0	458.0	495.0	1770.0	1212.0	1544.0	2055.0	772.0	1789.0	1775.0	1925.0	2201.0	1567.0	1720.0	2137.0	562.0	459.0	388.0	1662.0	373.0	517.0	1721.0	2010.0	275.0	223.0	840.0	1257.0	1211.0	1601.0	2368.0	727.0	436.0	1130.0	1480.0	584.0
417.0	850.0	869.0	606.0	234.0	1126.0	626.0	713.0	249.0	139.0	1013.0	600.0	164.0	497.0	1608.0	3306.0	280.0	359.0	957.0	665.0	1218.0	1114.0	562.0	1049.0	1050.0	1380.0	1296.0	1085.0	1187.0	1083.0	504.0	132.0	222.0	1029.0	205.0	550.0	978.0	1111.0	168.0	114.0	610.0	1188.0	863.0	1413.0	1693.0	604.0	245.0	843.0	918.0	393.0
847.0	788.0	1225.0	1188.0	496.0	2034.0	934.0	992.0	564.0	324.0	1463.0	1086.0	264.0	768.0	3661.0	5270.0	320.0	482.0	1622.0	1107.0	1204.0	2022.0	766.0	2021.0	1846.0	2713.0	3072.0	1632.0	1986.0	1747.0	645.0	690.0	332.0	1595.0	515.0	864.0	2434.0	2333.0	248.0	239.0	968.0	1185.0	1272.0	1786.0	2421.0	1000.0	426.0	1169.0	1571.0	677.0
912.0	845.0	1193.0	900.0	517.0	1443.0	790.0	1118.0	363.0	346.0	1175.0	924.0	236.0	932.0	2522.0	4304.0	361.0	443.0	1143.0	1274.0	946.0	2080.0	991.0	1544.0	2313.0	1910.0	1403.0	1583.0	1697.0	1259.0	583.0	410.0	294.0	1421.0	333.0	633.0	1920.0	1789.0	274.0	131.0	814.0	1291.0	1039.0	1869.0	2003.0	799.0	400.0	943.0	1174.0	678.0
676.0	743.0	904.0	1068.0	355.0	1381.0	787.0	805.0	363.0	394.0	980.0	1125.0	190.0	668.0	2092.0	3897.0	259.0	394.0	1196.0	800.0	1398.0	1742.0	737.0	1377.0	1417.0	2137.0	2252.0	1411.0	1491.0	1864.0	673.0	191.0	373.0	1323.0	278.0	406.0	1665.0	1686.0	300.0	120.0	675.0	1228.0	910.0	1541.0	1957.0	605.0	203.0	870.0	1168.0	689.0
805.0	914.0	958.0	902.0	444.0	1470.0	777.0	731.0	342.0	282.0	1303.0	952.0	224.0	621.0	3434.0	4099.0	244.0	425.0	1444.0	937.0	1462.0	2094.0	757.0	1630.0	1848.0	2172.0	2096.0	1322.0	1572.0	2195.0	674.0	207.0	364.0	1401.0	269.0	826.0	2045.0	2186.0	300.0	261.0	1031.0	1310.0	1145.0	1505.0	2017.0	671.0	357.0	1034.0	1305.0	363.0
901.0	821.0	1079.0	1033.0	373.0	1344.0	749.0	1000.0	413.0	184.0	1270.0	893.0	197.0	573.0	2730.0	4545.0	256.0	398.0	1548.0	1162.0	1419.0	1655.0	760.0	1688.0	1689.0	1839.0	1752.0	1664.0	1604.0	2061.0	584.0	307.0	447.0	1253.0	513.0	692.0	1948.0	1522.0	262.0	186.0	1014.0	1213.0	1128.0	1387.0	2329.0	678.0	404.0	849.0	1440.0	617.0
852.0	1314.0	1247.0	1036.0	510.0	2706.0	1135.0	1057.0	412.0	316.0	1705.0	1005.0	195.0	851.0	3753.0	6534.0	376.0	677.0	2072.0	1463.0	1663.0	2452.0	1207.0	1986.0	1918.0	2542.0	2812.0	2023.0	2219.0	2465.0	799.0	436.0	368.0	1461.0	425.0	1118.0	2567.0	2392.0	334.0	240.0	783.0	1679.0	1496.0	2407.0	2621.0	805.0	401.0	1112.0	1365.0	945.0
776.0	1305.0	1257.0	1055.0	525.0	1449.0	907.0	991.0	404.0	193.0	1163.0	1037.0	175.0	657.0	2914.0	4911.0	421.0	514.0	1326.0	953.0	1172.0	1351.0	928.0	1460.0	1969.0	2129.0	2223.0	1658.0	2191.0	2241.0	622.0	343.0	426.0	1104.0	267.0	440.0	2512.0	1663.0	186.0	200.0	825.0	1496.0	1072.0	1187.0	2641.0	847.0	374.0	1029.0	1432.0	554.0
827.0	1164.0	1402.0	1033.0	585.0	2791.0	1599.0	1051.0	484.0	321.0	1410.0	1074.0	176.0	1033.0	4454.0	5951.0	438.0	703.0	1209.0	1145.0	1220.0	1667.0	731.0	2182.0	2125.0	2541.0	2527.0	1900.0	2212.0	1925.0	723.0	431.0	322.0	1671.0	484.0	744.0	2600.0	2304.0	200.0	289.0	867.0	1459.0	1248.0	1244.0	2569.0	1102.0	468.0	1346.0	1549.0	584.0
689.0	1459.0	912.0	1187.0	631.0	1375.0	1116.0	941.0	388.0	211.0	1334.0	1119.0	281.0	978.0	3104.0	4547.0	283.0	549.0	1760.0	978.0	1451.0	1986.0	795.0	1747.0	2000.0	1998.0	2111.0	1453.0	1651.0	1991.0	767.0	407.0	373.0	1461.0	456.0	684.0	1398.0	1996.0	234.0	285.0	862.0	1500.0	1214.0	2026.0	2197.0	707.0	407.0	865.0	1527.0	508.0
852.0	1131.0	1004.0	932.0	456.0	1602.0	1045.0	847.0	377.0	271.0	1320.0	1215.0	255.0	823.0	3273.0	5161.0	361.0	419.0	1184.0	1283.0	1349.0	2439.0	1570.0	1912.0	1698.0	2350.0	2104.0	1587.0	1806.0	2161.0	619.0	253.0	482.0	1434.0	283.0	681.0	1581.0	1689.0	253.0	183.0	861.0	1531.0	1134.0	2244.0	2451.0	855.0	383.0	1145.0	1456.0	747.0
799.0	979.0	984.0	1022.0	495.0	1694.0	906.0	982.0	369.0	222.0	1262.0	982.0	184.0	701.0	2748.0	5330.0	389.0	437.0	1495.0	1182.0	1195.0	1786.0	867.0	1639.0	2042.0	1944.0	1731.0	1503.0	1481.0	2098.0	667.0	259.0	232.0	1373.0	431.0	593.0	2318.0	1786.0	216.0	124.0	764.0	1213.0	1037.0	1627.0	2231.0	973.0	356.0	1101.0	1301.0	549.0
806.0	945.0	953.0	1104.0	422.0	1663.0	1125.0	1048.0	342.0	191.0	1136.0	929.0	220.0	613.0	3255.0	4744.0	291.0	468.0	1181.0	746.0	1080.0	1679.0	1014.0	1716.0	1639.0	1588.0	1845.0	1240.0	1623.0	1790.0	657.0	273.0	364.0	1261.0	297.0	481.0	1738.0	1774.0	275.0	176.0	712.0	1569.0	1247.0	1353.0	2118.0	777.0	354.0	1155.0	1464.0	707.0
677.0	1423.0	795.0	731.0	293.0	1125.0	624.0	654.0	239.0	187.0	1206.0	777.0	138.0	795.0	1707.0	3551.0	277.0	386.0	1092.0	991.0	1317.0	2253.0	714.0	1397.0	1203.0	1391.0	1887.0	975.0	1359.0	1738.0	504.0	210.0	156.0	1077.0	416.0	624.0	1322.0	1399.0	220.0	197.0	840.0	1278.0	838.0	1681.0	1777.0	589.0	361.0	757.0	1016.0	516.0
829.0	1017.0	1270.0	1153.0	540.0	1654.0	1375.0	1144.0	593.0	160.0	1668.0	909.0	216.0	845.0	3515.0	5299.0	401.0	488.0	1582.0	1219.0	1301.0	2396.0	787.0	1761.0	1515.0	1762.0	2152.0	1743.0	1986.0	1734.0	778.0	252.0	295.0	1322.0	328.0	685.0	1923.0	2314.0	177.0	144.0	1018.0	1430.0	1360.0	2088.0	2589.0	854.0	361.0	1162.0	1393.0	677.0
759.0	739.0	786.0	1140.0	327.0	1229.0	679.0	684.0	335.0	298.0	1275.0	761.0	190.0	772.0	2225.0	3650.0	336.0	313.0	1173.0	1011.0	1129.0	1997.0	709.0	1438.0	1176.0	1491.0	2129.0	1293.0	1451.0	1690.0	527.0	215.0	282.0	1119.0	341.0	569.0	1760.0	1626.0	228.0	226.0	678.0	1118.0	1109.0	1661.0	2006.0	631.0	267.0	857.0	1110.0	617.0
929.0	1354.0	1227.0	942.0	591.0	1821.0	1187.0	1119.0	410.0	348.0	1360.0	1082.0	276.0	1027.0	4325.0	5555.0	357.0	480.0	1234.0	830.0	1598.0	1735.0	916.0	1889.0	2142.0	2463.0	2230.0	1883.0	1956.0	2224.0	624.0	382.0	319.0	1561.0	510.0	960.0	2142.0	1995.0	231.0	229.0	825.0	1634.0	1341.0	1580.0	2433.0	935.0	370.0	1103.0	1437.0	776.0
1018.0	1129.0	1092.0	1214.0	484.0	1844.0	908.0	1033.0	333.0	252.0	1436.0	1153.0	223.0	876.0	3577.0	5630.0	358.0	426.0	1814.0	1236.0	1064.0	2258.0	806.0	1956.0	1599.0	2041.0	2605.0	2172.0	1671.0	2164.0	703.0	372.0	370.0	1624.0	592.0	620.0	2024.0	2483.0	304.0	218.0	992.0	1213.0	1261.0	2328.0	2626.0	921.0	502.0	1000.0	1499.0	520.0
759.0	1314.0	1011.0	1174.0	479.0	1755.0	1080.0	1097.0	335.0	220.0	1579.0	929.0	243.0	839.0	3240.0	4645.0	246.0	459.0	1742.0	1053.0	1348.0	2425.0	717.0	1442.0	1638.0	2078.0	1670.0	1659.0	1929.0	1376.0	657.0	241.0	474.0	1355.0	483.0	497.0	1815.0	2244.0	269.0	198.0	880.0	1476.0	1305.0	2220.0	2505.0	900.0	397.0	1031.0	1284.0	714.0
824.0	1228.0	1120.0	918.0	405.0	1907.0	1231.0	1000.0	293.0	220.0	1149.0	943.0	195.0	871.0	3639.0	4764.0	338.0	471.0	1496.0	777.0	1249.0	1967.0	765.0	1796.0	1738.0	2338.0	1838.0	1685.0	1784.0	2013.0	673.0	237.0	315.0	1588.0	600.0	737.0	1721.0	1863.0	152.0	224.0	948.0	1371.0	1062.0	1677.0	2161.0	899.0	434.0	897.0	1455.0	756.0
836.0	1015.0	876.0	1456.0	534.0	1803.0	1026.0	1000.0	440.0	220.0	1370.0	1154.0	206.0	779.0	3576.0	5062.0	417.0	502.0	1415.0	1360.0	1296.0	2419.0	879.0	1693.0	1812.0	2018.0	2088.0	1429.0	2132.0	1907.0	558.0	413.0	541.0	1566.0	422.0	725.0	1753.0	2250.0	241.0	235.0	1050.0	1340.0	1273.0	2178.0	2190.0	829.0	355.0	987.0	1488.0	590.0
741.0	948.0	1049.0	1150.0	477.0	1457.0	1063.0	1064.0	357.0	184.0	1254.0	1213.0	233.0	725.0	3233.0	4546.0	355.0	500.0	1268.0	999.0	1516.0	1728.0	658.0	1780.0	1519.0	2150.0	2320.0	1719.0	1797.0	2062.0	832.0	231.0	452.0	1463.0	375.0	662.0	1874.0	1599.0	213.0	159.0	853.0	1214.0	1067.0	1678.0	2167.0	989.0	474.0	1042.0	1357.0	722.0
883.0	1356.0	1022.0	1071.0	461.0	1820.0	1152.0	1251.0	376.0	270.0	1207.0	1035.0	215.0	654.0	3253.0	4437.0	407.0	550.0	1570.0	1147.0	1403.0	1607.0	847.0	1887.0	1815.0	1805.0	2456.0	1647.0	1668.0	2470.0	623.0	275.0	330.0	1448.0	388.0	538.0	2015.0	1809.0	273.0	226.0	756.0	1318.0	1266.0	1855.0	2329.0	944.0	420.0	1054.0	1290.0	661.0
851.0	1016.0	1099.0	1084.0	444.0	1564.0	952.0	898.0	467.0	192.0	1597.0	734.0	325.0	691.0	2689.0	4249.0	273.0	439.0	1573.0	961.0	726.0	2080.0	891.0	1576.0	1479.0	2060.0	2180.0	1535.0	1810.0	1341.0	632.0	333.0	279.0	1529.0	502.0	1009.0	2313.0	1843.0	234.0	156.0	959.0	1615.0	1444.0	1605.0	2221.0	686.0	244.0	1114.0	1322.0	875.0
586.0	967.0	834.0	965.0	308.0	1242.0	982.0	919.0	351.0	161.0	1281.0	1152.0	173.0	752.0	3194.0	4607.0	316.0	423.0	1149.0	1071.0	1303.0	2400.0	909.0	1574.0	1555.0	2394.0	1975.0	1342.0	1718.0	1536.0	589.0	382.0	346.0	1597.0	476.0	802.0	1538.0	2132.0	256.0	143.0	1021.0	1370.0	1171.0	1948.0	1693.0	712.0	428.0	868.0	1333.0	684.0
760.0	985.0	1131.0	1108.0	335.0	2038.0	890.0	902.0	313.0	175.0	932.0	793.0	243.0	621.0	3812.0	5008.0	375.0	439.0	1699.0	1261.0	1467.0	1705.0	969.0	2067.0	1393.0	1828.0	1772.0	1843.0	2026.0	1991.0	710.0	310.0	310.0	1427.0	407.0	680.0	1990.0	1719.0	170.0	139.0	957.0	1199.0	1228.0	1654.0	2565.0	835.0	340.0	1058.0	1490.0	927.0
854.0	1076.0	822.0	925.0	442.0	1642.0	1153.0	870.0	379.0	125.0	1287.0	723.0	259.0	614.0	2298.0	4085.0	251.0	366.0	1519.0	942.0	1139.0	2047.0	737.0	1647.0	1275.0	2336.0	1981.0	1507.0	1282.0	1873.0	578.0	400.0	365.0	1225.0	419.0	630.0	1347.0	1952.0	192.0	175.0	901.0	1226.0	1138.0	1944.0	2101.0	680.0	380.0	1173.0	1208.0	364.0
736.0	944.0	901.0	973.0	507.0	1575.0	1117.0	1017.0	332.0	189.0	1586.0	898.0	205.0	833.0	2510.0	4479.0	258.0	445.0	1287.0	997.0	1046.0	1716.0	774.0	1683.0	1571.0	2011.0	2060.0	1626.0	1838.0	1775.0	685.0	301.0	382.0	1368.0	520.0	789.0	1754.0	1687.0	230.0	262.0	960.0	1410.0	1079.0	1598.0	2249.0	726.0	348.0	855.0	1299.0	546.0
829.0	1163.0	863.0	904.0	352.0	1371.0	1068.0	737.0	319.0	142.0	1434.0	855.0	232.0	719.0	2560.0	4540.0	282.0	488.0	1355.0	897.0	1291.0	2174.0	645.0	1487.0	1667.0	1979.0	1895.0	1298.0	1789.0	1402.0	542.0	235.0	212.0	1233.0	432.0	591.0	1705.0	1810.0	310.0	309.0	860.0	1105.0	1125.0	2021.0	1985.0	732.0	373.0	831.0	1345.0	478.0
687.0	1281.0	872.0	1032.0	454.0	1765.0	864.0	940.0	446.0	192.0	1738.0	800.0	273.0	974.0	3315.0	5375.0	345.0	580.0	1624.0	1005.0	1306.0	1515.0	738.0	1994.0	1678.0	1880.0	1848.0	1824.0	1701.0	2007.0	629.0	331.0	372.0	1445.0	495.0	747.0	2174.0	2426.0	312.0	228.0	1025.0	1565.0	1286.0	1535.0	2204.0	721.0	458.0	1088.0	1359.0	650.0
694.0	960.0	1004.0	882.0	389.0	1532.0	951.0	857.0	261.0	222.0	1259.0	802.0	191.0	732.0	2579.0	4430.0	240.0	490.0	1315.0	1168.0	1023.0	2191.0	663.0	1677.0	1341.0	1613.0	1830.0	1321.0	1623.0	1715.0	527.0	354.0	245.0	1220.0	496.0	506.0	1650.0	1835.0	265.0	230.0	735.0	1411.0	1130.0	2071.0	2129.0	807.0	342.0	901.0	1089.0	666.0
797.0	1161.0	807.0	807.0	345.0	1393.0	905.0	957.0	355.0	213.0	1340.0	876.0	172.0	726.0	3280.0	4731.0	304.0	400.0	1045.0	899.0	1033.0	2091.0	855.0	1857.0	1485.0	1733.0	1578.0	1381.0	1764.0	1293.0	667.0	272.0	300.0	1267.0	414.0	677.0	1516.0	1927.0	182.0	176.0	790.0	1592.0	1074.0	1580.0	1993.0	630.0	429.0	972.0	1314.0	618.0
888.0	919.0	1161.0	1124.0	437.0	1391.0	1037.0	1077.0	348.0	190.0	1454.0	946.0	191.0	720.0	3106.0	4819.0	270.0	434.0	1567.0	810.0	1665.0	2552.0	987.0	1914.0	1546.0	1963.0	2023.0	1519.0	2078.0	1886.0	685.0	265.0	365.0	1411.0	448.0	798.0	1604.0	2253.0	215.0	122.0	923.0	1144.0	1021.0	2121.0	2321.0	774.0	405.0	953.0	1422.0	801.0
808.0	1141.0	1007.0	1006.0	563.0	1917.0	1234.0	1023.0	492.0	268.0	1682.0	1093.0	217.0	1049.0	3639.0	5063.0	365.0	568.0	1923.0	1128.0	2046.0	2828.0	969.0	1745.0	1883.0	2421.0	2827.0	1905.0	2009.0	2856.0	579.0	371.0	467.0	1627.0	646.0	835.0	1967.0	2298.0	234.0	291.0	1077.0	1819.0	1360.0	2260.0	2324.0	791.0	381.0	1120.0	1356.0	787.0
592.0	1041.0	937.0	993.0	321.0	1463.0	878.0	776.0	341.0	166.0	1064.0	1013.0	225.0	917.0	2573.0	4383.0	348.0	418.0	1408.0	1038.0	1005.0	1186.0	892.0	1627.0	1322.0	1574.0	1695.0	1347.0	1594.0	1735.0	677.0	334.0	376.0	1208.0	388.0	709.0	1935.0	1489.0	234.0	276.0	852.0	1325.0	1040.0	1194.0	2065.0	845.0	292.0	943.0	1328.0	795.0
792.0	1010.0	953.0	1053.0	521.0	1613.0	716.0	892.0	509.0	235.0	1156.0	1056.0	198.0	968.0	3163.0	4962.0	351.0	621.0	1576.0	1061.0	1064.0	2382.0	851.0	1743.0	1726.0	2007.0	1596.0	1843.0	1805.0	1855.0	641.0	322.0	363.0	1443.0	352.0	663.0	2005.0	2211.0	303.0	303.0	776.0	1366.0	1087.0	1863.0	2287.0	726.0	313.0	1100.0	1284.0	840.0
741.0	815.0	873.0	899.0	380.0	1148.0	677.0	806.0	374.0	183.0	1241.0	847.0	243.0	706.0	2875.0	4374.0	274.0	408.0	1071.0	984.0	999.0	1981.0	730.0	1686.0	1348.0	1756.0	2014.0	1343.0	1594.0	1509.0	581.0	296.0	227.0	1244.0	419.0	618.0	2009.0	1754.0	182.0	181.0	769.0	1059.0	900.0	1925.0	1923.0	724.0	337.0	864.0	1192.0	530.0
763.0	973.0	1003.0	825.0	382.0	1444.0	774.0	877.0	299.0	160.0	1139.0	793.0	169.0	672.0	2742.0	3822.0	213.0	437.0	1248.0	921.0	1030.0	1739.0	787.0	1642.0	1194.0	1413.0	1841.0	1364.0	1562.0	1230.0	582.0	175.0	306.0	1103.0	416.0	432.0	1365.0	1329.0	153.0	140.0	722.0	1158.0	889.0	1780.0	1849.0	906.0	263.0	820.0	1065.0	693.0
1225.0	1464.0	1502.0	1368.0	852.0	2338.0	1572.0	1351.0	494.0	255.0	1245.0	1401.0	244.0	830.0	3737.0	6130.0	519.0	574.0	1292.0	1220.0	1548.0	2292.0	731.0	1851.0	1458.0	2613.0	2958.0	1804.0	1979.0	1881.0	888.0	584.0	496.0	1572.0	431.0	880.0	1676.0	2200.0	381.0	389.0	1005.0	1354.0	1168.0	2146.0	2408.0	1442.0	491.0	1161.0	1584.0	361.0
874.0	977.0	1028.0	1364.0	546.0	1447.0	985.0	1054.0	498.0	310.0	1091.0	1348.0	252.0	721.0	3034.0	5161.0	297.0	540.0	1301.0	984.0	1568.0	2069.0	1060.0	1739.0	1895.0	2149.0	2632.0	1715.0	1991.0	2129.0	724.0	410.0	413.0	1458.0	400.0	962.0	1823.0	1882.0	227.0	222.0	885.0	1537.0	1413.0	1423.0	2120.0	916.0	411.0	1153.0	1570.0	681.0
861.0	1289.0	914.0	956.0	358.0	1576.0	842.0	830.0	367.0	181.0	1188.0	1051.0	261.0	899.0	3117.0	4089.0	429.0	553.0	1127.0	1096.0	1007.0	1451.0	751.0	1542.0	1824.0	2128.0	1817.0	1375.0	1684.0	1645.0	566.0	353.0	317.0	1325.0	439.0	700.0	1653.0	2242.0	284.0	215.0	915.0	1149.0	1265.0	1303.0	2308.0	778.0	442.0	939.0	1192.0	412.0
805.0	1095.0	992.0	1119.0	481.0	1382.0	830.0	906.0	288.0	321.0	1124.0	803.0	221.0	744.0	2096.0	4756.0	215.0	419.0	1097.0	1088.0	1160.0	1942.0	1009.0	1455.0	1776.0	1809.0	1581.0	1263.0	1375.0	1332.0	675.0	128.0	317.0	1263.0	391.0	1165.0	1838.0	1683.0	234.0	182.0	832.0	1259.0	1223.0	1861.0	1979.0	856.0	339.0	784.0	1373.0	788.0
749.0	1177.0	1213.0	970.0	395.0	1950.0	971.0	1033.0	325.0	300.0	946.0	915.0	163.0	819.0	2697.0	4242.0	282.0	407.0	1800.0	1051.0	1491.0	1902.0	864.0	1775.0	1637.0	1952.0	2059.0	1672.0	1543.0	1847.0	695.0	238.0	417.0	1427.0	482.0	616.0	1441.0	1743.0	236.0	239.0	782.0	1546.0	1162.0	1795.0	1975.0	917.0	388.0	859.0	1446.0	875.0
937.0	1049.0	1008.0	1052.0	430.0	1411.0	907.0	719.0	263.0	181.0	1008.0	798.0	203.0	613.0	2845.0	4466.0	292.0	412.0	1412.0	891.0	855.0	1784.0	931.0	1667.0	1395.0	1567.0	1713.0	1403.0	1791.0	1859.0	549.0	374.0	436.0	1374.0	333.0	679.0	1961.0	1351.0	197.0	105.0	895.0	1569.0	1069.0	1359.0	2006.0	867.0	360.0	972.0	1347.0	795.0
781.0	994.0	864.0	923.0	369.0	1579.0	1155.0	938.0	417.0	222.0	1132.0	798.0	210.0	758.0	2492.0	4130.0	273.0	323.0	1521.0	954.0	1238.0	2165.0	873.0	1559.0	1671.0	1675.0	1964.0	1463.0	1449.0	1697.0	563.0	429.0	260.0	1115.0	380.0	502.0	1415.0	2012.0	240.0	91.0	794.0	1442.0	1106.0	1566.0	1952.0	754.0	306.0	854.0	1163.0	455.0
721.0	760.0	711.0	870.0	317.0	1453.0	803.0	765.0	280.0	253.0	1115.0	951.0	196.0	615.0	2817.0	4110.0	270.0	391.0	1480.0	881.0	1224.0	2164.0	1041.0	1525.0	1234.0	1744.0	2037.0	1559.0	1308.0	1863.0	533.0	302.0	291.0	1277.0	480.0	609.0	1479.0	1694.0	234.0	218.0	866.0	1244.0	1020.0	1453.0	1772.0	801.0	341.0	796.0	1306.0	590.0
751.0	952.0	856.0	869.0	420.0	1508.0	981.0	993.0	414.0	215.0	1308.0	1037.0	171.0	837.0	3398.0	4772.0	318.0	474.0	1595.0	1086.0	990.0	1896.0	731.0	1785.0	2052.0	1851.0	1934.0	1737.0	2187.0	2183.0	647.0	931.0	218.0	1424.0	482.0	521.0	1714.0	1682.0	210.0	289.0	678.0	1380.0	1189.0	1808.0	2642.0	725.0	294.0	1054.0	1391.0	519.0
733.0	1481.0	1086.0	1205.0	370.0	1652.0	884.0	920.0	353.0	226.0	1386.0	976.0	223.0	762.0	3874.0	5177.0	409.0	622.0	1254.0	1036.0	1682.0	2280.0	916.0	1916.0	2010.0	1858.0	2798.0	1866.0	1710.0	2039.0	632.0	545.0	542.0	1499.0	465.0	600.0	1883.0	2027.0	254.0	225.0	715.0	1364.0	1158.0	1539.0	2239.0	734.0	399.0	1134.0	1408.0	686.0
1059.0	1128.0	1170.0	1105.0	440.0	1991.0	1111.0	1025.0	532.0	280.0	1675.0	1271.0	197.0	866.0	3487.0	5108.0	421.0	589.0	2101.0	991.0	1344.0	2504.0	953.0	1848.0	2505.0	1946.0	2392.0	1955.0	2259.0	2192.0	891.0	244.0	325.0	1367.0	571.0	617.0	2097.0	2350.0	201.0	162.0	754.0	1492.0	1409.0	2348.0	2709.0	987.0	426.0	1127.0	1440.0	855.0
1152.0	1412.0	912.0	1215.0	682.0	1737.0	1141.0	952.0	412.0	312.0	1887.0	900.0	295.0	852.0	4026.0	6559.0	425.0	580.0	1617.0	1240.0	1725.0	2168.0	873.0	2060.0	1811.0	2739.0	2383.0	1663.0	1992.0	2398.0	568.0	190.0	419.0	1730.0	525.0	991.0	2091.0	2181.0	233.0	207.0	953.0	2009.0	1327.0	2309.0	2217.0	862.0	508.0	1195.0	1482.0	928.0
911.0	1270.0	1116.0	1395.0	430.0	1743.0	918.0	1022.0	292.0	338.0	1491.0	895.0	188.0	555.0	3879.0	5456.0	314.0	432.0	1921.0	1255.0	1674.0	2234.0	1004.0	2116.0	1541.0	2112.0	1922.0	1592.0	2048.0	1765.0	802.0	222.0	411.0	1554.0	556.0	662.0	2081.0	1801.0	208.0	150.0	946.0	1671.0	1202.0	2108.0	2563.0	893.0	330.0	970.0	1323.0	938.0
922.0	1579.0	850.0	1148.0	591.0	1998.0	935.0	971.0	475.0	231.0	1593.0	1087.0	317.0	978.0	3400.0	5722.0	359.0	520.0	1642.0	1229.0	1214.0	2323.0	1020.0	1943.0	1768.0	2083.0	2029.0	1389.0	2015.0	1961.0	790.0	364.0	375.0	1718.0	614.0	749.0	2144.0	2051.0	259.0	338.0	925.0	1846.0	1223.0	2355.0	2373.0	872.0	543.0	998.0	1422.0	1039.0
1156.0	1822.0	1213.0	1090.0	698.0	1621.0	1356.0	1270.0	521.0	303.0	1461.0	810.0	258.0	645.0	3074.0	5116.0	374.0	423.0	2175.0	1381.0	1788.0	2558.0	1019.0	1962.0	2343.0	2261.0	2070.0	1853.0	1798.0	1671.0	833.0	175.0	315.0	1292.0	535.0	559.0	2183.0	2267.0	195.0	203.0	695.0	1908.0	1122.0	1770.0	2490.0	1090.0	409.0	1100.0	1428.0	1023.0
1019.0	1172.0	1104.0	1019.0	497.0	1699.0	1009.0	1141.0	494.0	214.0	1660.0	1041.0	241.0	662.0	3671.0	5322.0	380.0	481.0	2040.0	1363.0	1121.0	1931.0	981.0	1910.0	1883.0	1811.0	2483.0	1689.0	2001.0	1843.0	692.0	356.0	307.0	1238.0	418.0	717.0	2792.0	1626.0	220.0	167.0	892.0	1740.0	1182.0	1900.0	2533.0	871.0	380.0	1015.0	1315.0	1204.0
913.0	1191.0	1210.0	1114.0	523.0	1925.0	1263.0	1036.0	479.0	286.0	1379.0	1018.0	285.0	867.0	3230.0	5863.0	339.0	623.0	1954.0	1461.0	1603.0	2376.0	1019.0	2082.0	1879.0	2448.0	2337.0	1749.0	1694.0	2630.0	752.0	633.0	487.0	1717.0	572.0	928.0	2943.0	2391.0	322.0	258.0	943.0	1966.0	1491.0	1866.0	2505.0	761.0	488.0	1217.0	1469.0	951.0
817.0	1534.0	989.0	905.0	670.0	1847.0	1025.0	1012.0	367.0	183.0	1819.0	901.0	177.0	776.0	2915.0	4369.0	264.0	542.0	1479.0	959.0	930.0	2123.0	762.0	1852.0	1645.0	2325.0	2005.0	1620.0	1834.0	1814.0	700.0	260.0	372.0	1403.0	391.0	649.0	1893.0	1736.0	223.0	215.0	826.0	1936.0	1220.0	1747.0	2402.0	1050.0	399.0	1125.0	1268.0	644.0
1103.0	1253.0	908.0	1049.0	662.0	2129.0	1095.0	1164.0	385.0	184.0	2119.0	965.0	270.0	725.0	3210.0	5767.0	387.0	536.0	1971.0	1454.0	1483.0	3053.0	1073.0	1740.0	1914.0	2645.0	2134.0	2048.0	2123.0	1973.0	788.0	179.0	343.0	1783.0	548.0	896.0	2062.0	2153.0	291.0	205.0	1091.0	2029.0	1405.0	2657.0	2885.0	1084.0	389.0	1007.0	1295.0	828.0
973.0	1076.0	653.0	1033.0	452.0	1700.0	1408.0	1001.0	470.0	377.0	1932.0	1139.0	189.0	945.0	2987.0	5303.0	442.0	616.0	1704.0	1993.0	1510.0	2564.0	912.0	1748.0	2011.0	2236.0	2505.0	1619.0	2071.0	1982.0	796.0	348.0	318.0	1453.0	511.0	546.0	2174.0	2380.0	202.0	261.0	790.0	1722.0	1568.0	2284.0	2599.0	768.0	285.0	1006.0	1385.0	592.0
710.0	918.0	958.0	1220.0	432.0	1516.0	985.0	946.0	239.0	209.0	1550.0	1037.0	251.0	1031.0	2636.0	4434.0	276.0	444.0	2033.0	1142.0	1209.0	2012.0	883.0	1796.0	1865.0	1543.0	1400.0	2015.0	2354.0	1637.0	706.0	295.0	461.0	1302.0	423.0	548.0	2181.0	2227.0	367.0	235.0	876.0	1972.0	1175.0	1633.0	3235.0	669.0	364.0	1074.0	1164.0	642.0
1047.0	1837.0	891.0	1266.0	453.0	1735.0	1283.0	1080.0	679.0	293.0	2016.0	963.0	272.0	1083.0	3450.0	5152.0	364.0	553.0	1881.0	1608.0	1588.0	2745.0	1074.0	1801.0	1935.0	2966.0	2486.0	2207.0	1913.0	1972.0	745.0	318.0	434.0	1681.0	623.0	920.0	2192.0	1814.0	239.0	289.0	1127.0	2088.0	1223.0	1968.0	2530.0	576.0	472.0	1275.0	1609.0	811.0
988.0	885.0	873.0	1045.0	525.0	1663.0	885.0	907.0	354.0	182.0	1393.0	834.0	218.0	474.0	2988.0	4975.0	321.0	451.0	1775.0	1164.0	1142.0	2066.0	916.0	1736.0	1713.0	2056.0	2043.0	1453.0	1598.0	2098.0	746.0	223.0	312.0	1547.0	387.0	656.0	2133.0	2247.0	260.0	137.0	653.0	1817.0	1557.0	1603.0	2332.0	794.0	463.0	1039.0	1352.0	676.0
1014.0	1163.0	1101.0	1099.0	526.0	1754.0	1018.0	1220.0	390.0	293.0	1801.0	1099.0	307.0	663.0	2697.0	5162.0	453.0	600.0	1560.0	1382.0	1459.0	2268.0	687.0	2408.0	1977.0	2296.0	2936.0	1639.0	1697.0	2285.0	661.0	318.0	371.0	1588.0	320.0	937.0	2375.0	1730.0	304.0	193.0	847.0	1648.0	1394.0	2069.0	2831.0	878.0	497.0	1159.0	1426.0	536.0
836.0	1292.0	811.0	1170.0	551.0	2323.0	1127.0	1184.0	384.0	162.0	1767.0	1128.0	248.0	999.0	2945.0	4814.0	415.0	607.0	1663.0	1510.0	1011.0	2480.0	807.0	1762.0	1690.0	1886.0	2273.0	1178.0	3235.0	2143.0	615.0	289.0	424.0	1500.0	390.0	826.0	2328.0	2163.0	305.0	246.0	901.0	1664.0	1358.0	2118.0	3560.0	859.0	360.0	982.0	1561.0	998.0
875.0	1349.0	1214.0	1079.0	668.0	1708.0	1002.0	953.0	334.0	240.0	1649.0	1071.0	144.0	709.0	3049.0	5021.0	334.0	526.0	1568.0	1354.0	1698.0	2048.0	730.0	1699.0	1909.0	2212.0	1660.0	1981.0	1884.0	1912.0	679.0	361.0	448.0	1530.0	448.0	687.0	1791.0	1714.0	305.0	180.0	997.0	1833.0	1287.0	1755.0	2897.0	811.0	375.0	982.0	1328.0	517.0
960.0	1250.0	1281.0	1181.0	625.0	2098.0	993.0	1014.0	355.0	327.0	1311.0	1233.0	208.0	851.0	3457.0	5931.0	309.0	789.0	1708.0	1031.0	1316.0	2837.0	937.0	1924.0	2645.0	2648.0	2447.0	1532.0	1654.0	1946.0	834.0	208.0	339.0	1645.0	324.0	800.0	3061.0	2181.0	282.0	244.0	749.0	1997.0	1407.0	1889.0	2208.0	746.0	464.0	1036.0	1587.0	1077.0
998.0	1489.0	932.0	981.0	444.0	1790.0	1205.0	837.0	383.0	262.0	1911.0	1016.0	233.0	805.0	3376.0	5508.0	212.0	527.0	1373.0	1261.0	1426.0	2250.0	709.0	1749.0	1704.0	2103.0	1955.0	1508.0	1887.0	1856.0	743.0	202.0	384.0	1585.0	648.0	1214.0	2211.0	2209.0	229.0	183.0	948.0	2092.0	1338.0	2437.0	2364.0	686.0	414.0	893.0	1343.0	568.0
860.0	1074.0	875.0	1071.0	564.0	1712.0	1117.0	836.0	533.0	207.0	1567.0	1380.0	258.0	1027.0	2922.0	5183.0	450.0	577.0	2083.0	1094.0	1260.0	2391.0	1072.0	1787.0	1828.0	2428.0	2130.0	1614.0	1348.0	2060.0	822.0	207.0	417.0	1356.0	497.0	632.0	2467.0	2404.0	261.0	226.0	749.0	1743.0	1261.0	2100.0	2040.0	799.0	435.0	926.0	1381.0	793.0
853.0	1185.0	722.0	1172.0	471.0	1536.0	890.0	895.0	378.0	187.0	1484.0	894.0	260.0	655.0	2702.0	4851.0	269.0	434.0	1291.0	1091.0	1472.0	1832.0	1125.0	1680.0	1468.0	2149.0	2116.0	1548.0	1621.0	1870.0	773.0	241.0	367.0	1482.0	459.0	648.0	1578.0	2156.0	286.0	206.0	863.0	1520.0	1110.0	1705.0	2282.0	710.0	465.0	901.0	1287.0	528.0
1003.0	1808.0	873.0	1044.0	604.0	2126.0	1033.0	1107.0	448.0	264.0	1708.0	961.0	221.0	897.0	3381.0	6571.0	361.0	584.0	1689.0	1483.0	1826.0	2535.0	919.0	1985.0	2411.0	2316.0	2007.0	1740.0	1728.0	2245.0	889.0	240.0	334.0	1636.0	552.0	899.0	2192.0	2132.0	248.0	210.0	899.0	2361.0	1313.0	2264.0	2499.0	822.0	437.0	1201.0	1550.0	617.0
980.0	1078.0	901.0	1113.0	476.0	1628.0	858.0	982.0	390.0	259.0	1603.0	1090.0	241.0	1188.0	3379.0	5242.0	355.0	466.0	1461.0	1270.0	1342.0	2249.0	1126.0	1988.0	1662.0	2013.0	2254.0	1409.0	1729.0	1816.0	818.0	354.0	355.0	1386.0	470.0	810.0	1922.0	2301.0	230.0	275.0	882.0	2053.0	1207.0	1757.0	2343.0	1016.0	307.0	945.0	1221.0	633.0
1004.0	1500.0	969.0	993.0	580.0	2207.0	949.0	1048.0	471.0	242.0	1575.0	1146.0	159.0	694.0	4000.0	5886.0	355.0	497.0	1687.0	1286.0	1803.0	1875.0	783.0	1931.0	1720.0	2468.0	2036.0	1649.0	1766.0	2225.0	810.0	631.0	309.0	1702.0	405.0	835.0	2102.0	2141.0	226.0	102.0	908.0	2070.0	1426.0	1659.0	2120.0	910.0	369.0	932.0	1332.0	357.0
1109.0	1719.0	1262.0	1161.0	644.0	1799.0	1178.0	985.0	342.0	215.0	1617.0	841.0	214.0	754.0	3176.0	5248.0	299.0	525.0	1835.0	1236.0	1535.0	2453.0	1155.0	1853.0	1967.0	2086.0	2176.0	2544.0	2194.0	2378.0	721.0	400.0	482.0	1599.0	628.0	864.0	2055.0	2436.0	214.0	217.0	843.0	2079.0	1693.0	2092.0	2604.0	567.0	422.0	1025.0	1485.0	620.0
824.0	1202.0	818.0	1245.0	423.0	1622.0	795.0	907.0	406.0	220.0	1261.0	1087.0	305.0	1119.0	3029.0	4448.0	401.0	466.0	1869.0	1058.0	1418.0	2245.0	1044.0	1792.0	1572.0	1860.0	2144.0	1589.0	1916.0	1648.0	676.0	270.0	537.0	1499.0	410.0	758.0	2431.0	2144.0	303.0	272.0	907.0	1500.0	1173.0	1624.0	2245.0	646.0	527.0	1165.0	1378.0	627.0
894.0	1467.0	830.0	1221.0	600.0	2016.0	1146.0	870.0	372.0	379.0	1388.0	856.0	200.0	555.0	3008.0	5531.0	315.0	493.0	1634.0	1059.0	1836.0	2383.0	1384.0	1659.0	1874.0	2171.0	2019.0	1934.0	2022.0	1818.0	675.0	366.0	534.0	1595.0	381.0	995.0	2071.0	2380.0	181.0	173.0	887.0	2185.0	1405.0	1745.0	2574.0	694.0	350.0	1012.0	1248.0	847.0
768.0	1436.0	995.0	825.0	449.0	1189.0	769.0	967.0	361.0	219.0	1235.0	888.0	203.0	1012.0	3024.0	4734.0	338.0	443.0	1332.0	921.0	1058.0	1590.0	772.0	1552.0	1425.0	2491.0	1590.0	1335.0	1614.0	1575.0	544.0	233.0	222.0	1276.0	312.0	677.0	1692.0	2057.0	236.0	212.0	885.0	1787.0	983.0	1699.0	2129.0	781.0	412.0	913.0	1224.0	781.0
1013.0	1373.0	1056.0	1060.0	561.0	1808.0	898.0	1075.0	436.0	209.0	1235.0	1212.0	240.0	875.0	3248.0	5951.0	406.0	465.0	1665.0	926.0	1229.0	2046.0	912.0	1702.0	1885.0	2169.0	1792.0	1648.0	2189.0	1896.0	928.0	412.0	463.0	1526.0	430.0	720.0	1835.0	2201.0	252.0	148.0	922.0	1588.0	1109.0	1503.0	2322.0	1034.0	507.0	914.0	1264.0	499.0
939.0	1639.0	1069.0	1365.0	509.0	1981.0	1171.0	886.0	435.0	247.0	1633.0	1016.0	294.0	817.0	3875.0	5105.0	400.0	636.0	1738.0	1210.0	1710.0	2476.0	1194.0	1724.0	1702.0	2681.0	2414.0	2101.0	1933.0	2457.0	839.0	467.0	296.0	1199.0	453.0	486.0	1981.0	2303.0	247.0	113.0	730.0	1919.0	1585.0	1988.0	2505.0	799.0	392.0	1023.0	1500.0	546.0
1089.0	1255.0	1036.0	945.0	650.0	1759.0	1093.0	959.0	597.0	222.0	1542.0	1151.0	211.0	604.0	3808.0	5553.0	471.0	534.0	1784.0	1068.0	1136.0	2236.0	1040.0	1862.0	2152.0	1971.0	1805.0	1601.0	1760.0	2174.0	747.0	263.0	335.0	1618.0	373.0	913.0	2281.0	1895.0	150.0	178.0	791.0	2183.0	1377.0	1757.0	2664.0	827.0	352.0	1154.0	1463.0	1154.0
985.0	1344.0	919.0	1021.0	468.0	1811.0	834.0	973.0	411.0	243.0	1427.0	902.0	263.0	780.0	3090.0	4810.0	298.0	498.0	1613.0	1328.0	1641.0	2077.0	1060.0	2139.0	1671.0	2751.0	2424.0	1996.0	1847.0	2195.0	737.0	338.0	387.0	1478.0	558.0	649.0	2207.0	1821.0	281.0	266.0	987.0	1467.0	1193.0	1732.0	2416.0	745.0	478.0	964.0	1332.0	678.0
749.0	1081.0	733.0	876.0	366.0	1549.0	936.0	846.0	313.0	280.0	1336.0	933.0	162.0	735.0	2796.0	4699.0	306.0	391.0	1509.0	1018.0	1054.0	2075.0	788.0	1811.0	1502.0	1855.0	1954.0	1528.0	1521.0	1949.0	583.0	348.0	309.0	1219.0	578.0	711.0	1950.0	1835.0	230.0	101.0	858.0	1330.0	1209.0	2012.0	2005.0	609.0	328.0	941.0	1309.0	536.0
814.0	1122.0	1645.0	1548.0	756.0	2285.0	1239.0	1213.0	538.0	289.0	1716.0	1179.0	312.0	970.0	3823.0	6268.0	343.0	644.0	2303.0	1227.0	1578.0	2757.0	845.0	1867.0	2329.0	2979.0	2308.0	1918.0	2100.0	2227.0	770.0	232.0	339.0	1535.0	394.0	803.0	1821.0	2624.0	318.0	298.0	1042.0	1406.0	1512.0	2598.0	2635.0	901.0	405.0	960.0	1487.0	681.0
672.0	660.0	1079.0	1120.0	364.0	1394.0	837.0	948.0	391.0	202.0	1037.0	1015.0	176.0	930.0	2614.0	4530.0	318.0	439.0	1136.0	854.0	853.0	1235.0	646.0	1766.0	1291.0	2061.0	3331.0	1280.0	1699.0	1370.0	683.0	267.0	350.0	1617.0	601.0	666.0	1611.0	1847.0	224.0	244.0	996.0	1246.0	958.0	1371.0	1206.0	785.0	323.0	863.0	1264.0	659.0
1098.0	1244.0	822.0	966.0	456.0	1611.0	1085.0	907.0	437.0	311.0	1445.0	755.0	243.0	623.0	3831.0	4874.0	281.0	502.0	1382.0	1116.0	1391.0	1846.0	874.0	1926.0	1557.0	2359.0	1657.0	1308.0	1853.0	1541.0	745.0	176.0	329.0	1298.0	505.0	580.0	2396.0	2544.0	280.0	171.0	739.0	1354.0	1290.0	2023.0	1915.0	803.0	455.0	1204.0	1254.0	875.0
914.0	1256.0	1254.0	1083.0	475.0	2055.0	1204.0	996.0	397.0	434.0	1290.0	1271.0	229.0	1228.0	3445.0	5351.0	297.0	453.0	1603.0	1035.0	1272.0	1135.0	850.0	1817.0	1683.0	2164.0	2881.0	1608.0	1723.0	2630.0	632.0	552.0	370.0	1751.0	511.0	761.0	2138.0	2278.0	280.0	380.0	874.0	1744.0	1289.0	1894.0	2068.0	840.0	424.0	1121.0	1486.0	815.0
908.0	1348.0	1128.0	1213.0	468.0	1535.0	875.0	952.0	311.0	144.0	957.0	956.0	237.0	774.0	3291.0	5300.0	323.0	405.0	1378.0	649.0	1461.0	1099.0	784.0	1698.0	1732.0	1835.0	2159.0	1493.0	1802.0	1753.0	633.0	221.0	313.0	1396.0	417.0	668.0	1736.0	1809.0	262.0	151.0	888.0	1628.0	1016.0	1170.0	2279.0	659.0	404.0	952.0	1430.0	487.0
611.0	935.0	1082.0	964.0	458.0	1841.0	899.0	760.0	261.0	302.0	1057.0	667.0	204.0	775.0	2189.0	4157.0	227.0	335.0	1225.0	882.0	1122.0	1126.0	715.0	1551.0	1807.0	1409.0	1862.0	1934.0	1679.0	1720.0	646.0	269.0	270.0	980.0	218.0	490.0	1301.0	1387.0	156.0	187.0	772.0	1204.0	651.0	1993.0	2718.0	834.0	390.0	743.0	1390.0	440.0
564.0	918.0	1003.0	1063.0	360.0	1344.0	1220.0	926.0	295.0	239.0	1054.0	1049.0	313.0	524.0	2823.0	4779.0	308.0	513.0	1630.0	864.0	1448.0	1209.0	775.0	1605.0	1655.0	2075.0	1640.0	1731.0	1830.0	1727.0	656.0	207.0	254.0	1399.0	417.0	668.0	1355.0	1779.0	211.0	154.0	843.0	1199.0	994.0	869.0	1814.0	797.0	415.0	855.0	1354.0	700.0
839.0	979.0	879.0	1069.0	439.0	1413.0	859.0	744.0	315.0	187.0	1231.0	1117.0	189.0	1120.0	2836.0	4958.0	321.0	504.0	1532.0	1059.0	1446.0	2020.0	512.0	1566.0	1410.0	2365.0	1921.0	1504.0	2019.0	1925.0	716.0	260.0	282.0	1366.0	632.0	718.0	1840.0	2138.0	299.0	301.0	1029.0	1151.0	1224.0	1738.0	2075.0	815.0	491.0	811.0	1451.0	513.0
753.0	961.0	793.0	953.0	480.0	1361.0	817.0	791.0	334.0	168.0	1173.0	1204.0	249.0	895.0	2761.0	4594.0	272.0	389.0	1703.0	962.0	1215.0	1627.0	955.0	1560.0	1754.0	2147.0	1613.0	1622.0	1762.0	1645.0	604.0	187.0	423.0	1384.0	559.0	827.0	1699.0	1341.0	225.0	223.0	1034.0	1327.0	1218.0	1541.0	1977.0	763.0	381.0	931.0	1398.0	822.0
764.0	1033.0	981.0	985.0	420.0	1411.0	1174.0	903.0	362.0	195.0	1199.0	851.0	246.0	575.0	3026.0	4504.0	259.0	291.0	1290.0	1208.0	1582.0	2100.0	748.0	1478.0	1532.0	1916.0	1844.0	1749.0	1666.0	1249.0	583.0	273.0	366.0	1325.0	456.0	496.0	1850.0	2047.0	223.0	186.0	675.0	1170.0	1057.0	2079.0	2197.0	685.0	274.0	877.0	1341.0	753.0
846.0	1082.0	1226.0	942.0	505.0	1611.0	970.0	798.0	410.0	136.0	1209.0	1194.0	141.0	601.0	3600.0	5108.0	282.0	484.0	1446.0	985.0	1503.0	1799.0	1087.0	1897.0	1482.0	2103.0	2147.0	1444.0	1710.0	1668.0	619.0	272.0	383.0	1280.0	510.0	512.0	1576.0	1648.0	272.0	201.0	709.0	1321.0	1022.0	1741.0	1868.0	854.0	328.0	943.0	1273.0	997.0
888.0	1633.0	1243.0	889.0	261.0	1500.0	886.0	1028.0	403.0	160.0	1630.0	1199.0	292.0	963.0	2739.0	5072.0	326.0	579.0	992.0	793.0	1037.0	1165.0	803.0	2118.0	1881.0	2301.0	2636.0	1669.0	1957.0	1563.0	667.0	350.0	376.0	1463.0	333.0	672.0	1564.0	1723.0	352.0	192.0	873.0	1466.0	1049.0	1677.0	2454.0	958.0	480.0	903.0	1515.0	352.0
888.0	949.0	936.0	1066.0	573.0	1467.0	897.0	1001.0	466.0	186.0	1117.0	980.0	128.0	783.0	3615.0	4968.0	331.0	404.0	1545.0	1003.0	1399.0	1940.0	928.0	1520.0	1755.0	3014.0	2251.0	1542.0	1837.0	2060.0	732.0	205.0	439.0	1275.0	561.0	703.0	1913.0	1968.0	224.0	141.0	1134.0	1263.0	1448.0	1442.0	2113.0	858.0	305.0	811.0	1191.0	391.0
827.0	752.0	911.0	1079.0	489.0	1568.0	899.0	638.0	341.0	174.0	1224.0	721.0	176.0	740.0	2761.0	4223.0	198.0	301.0	1136.0	892.0	1326.0	1824.0	743.0	1444.0	1475.0	2279.0	1914.0	1287.0	1714.0	1552.0	636.0	252.0	322.0	1132.0	412.0	917.0	1990.0	1506.0	214.0	166.0	883.0	1087.0	1057.0	1303.0	1984.0	607.0	259.0	1007.0	1105.0	707.0
984.0	763.0	1285.0	851.0	498.0	1613.0	980.0	987.0	292.0	195.0	1169.0	1269.0	166.0	854.0	3051.0	4422.0	306.0	314.0	1544.0	1013.0	1107.0	1974.0	905.0	1507.0	1481.0	1737.0	2187.0	1467.0	1966.0	1824.0	606.0	152.0	252.0	1157.0	390.0	415.0	1844.0	2024.0	190.0	227.0	610.0	1472.0	925.0	1862.0	1978.0	877.0	295.0	916.0	1248.0	1065.0
753.0	1327.0	1172.0	1219.0	395.0	1415.0	858.0	880.0	298.0	225.0	1330.0	1150.0	238.0	814.0	2971.0	4838.0	313.0	440.0	1677.0	1194.0	1501.0	1783.0	1003.0	1794.0	1946.0	2615.0	2612.0	1921.0	2442.0	2334.0	733.0	176.0	305.0	1715.0	386.0	765.0	1943.0	1143.0	336.0	199.0	1248.0	1694.0	1059.0	1403.0	2675.0	881.0	402.0	985.0	1546.0	774.0
908.0	1306.0	1004.0	745.0	537.0	1145.0	763.0	782.0	233.0	199.0	1071.0	822.0	163.0	563.0	3036.0	3756.0	250.0	319.0	1511.0	1079.0	1237.0	1220.0	724.0	1447.0	1583.0	1869.0	1657.0	1475.0	1391.0	1706.0	539.0	95.0	321.0	1254.0	358.0	529.0	1613.0	1635.0	227.0	92.0	816.0	1250.0	1208.0	1634.0	2000.0	703.0	298.0	1040.0	1255.0	341.0
831.0	1090.0	886.0	1119.0	366.0	1611.0	853.0	1017.0	339.0	144.0	1648.0	1031.0	178.0	851.0	3561.0	5567.0	269.0	442.0	1798.0	952.0	1237.0	2456.0	775.0	1852.0	1653.0	2097.0	2755.0	1628.0	1889.0	1703.0	698.0	306.0	292.0	1414.0	582.0	546.0	2238.0	2017.0	291.0	236.0	734.0	1476.0	1313.0	2261.0	2179.0	689.0	342.0	991.0	1346.0	975.0
803.0	1291.0	1037.0	812.0	381.0	1398.0	960.0	778.0	283.0	262.0	1236.0	1062.0	157.0	703.0	2709.0	3761.0	294.0	332.0	1358.0	1038.0	1022.0	1615.0	775.0	1375.0	1497.0	1613.0	1848.0	1423.0	1882.0	1930.0	632.0	242.0	264.0	1143.0	489.0	407.0	1737.0	1718.0	185.0	282.0	614.0	1129.0	1347.0	1112.0	2195.0	688.0	338.0	802.0	1030.0	666.0
829.0	1078.0	688.0	863.0	355.0	1676.0	936.0	1053.0	371.0	212.0	1227.0	908.0	186.0	758.0	3237.0	4374.0	236.0	405.0	1407.0	775.0	1088.0	1652.0	866.0	1610.0	1517.0	1695.0	1432.0	1243.0	1731.0	1554.0	678.0	192.0	289.0	1256.0	401.0	479.0	1999.0	2118.0	231.0	247.0	625.0	1577.0	1027.0	1709.0	1853.0	686.0	302.0	1009.0	1266.0	977.0
671.0	959.0	890.0	913.0	415.0	1255.0	803.0	851.0	469.0	138.0	977.0	904.0	198.0	809.0	2684.0	3986.0	257.0	499.0	1443.0	1082.0	945.0	1780.0	698.0	1378.0	1644.0	2168.0	2198.0	1564.0	1456.0	1951.0	561.0	165.0	303.0	1403.0	346.0	392.0	1726.0	1625.0	237.0	138.0	617.0	1306.0	904.0	1714.0	1622.0	747.0	302.0	1092.0	1057.0	782.0
616.0	1145.0	1205.0	1034.0	629.0	1715.0	862.0	938.0	456.0	336.0	995.0	1107.0	159.0	783.0	3236.0	5259.0	324.0	548.0	1863.0	881.0	1739.0	1851.0	826.0	1502.0	1542.0	2150.0	2332.0	1703.0	1994.0	1849.0	573.0	125.0	381.0	1321.0	515.0	882.0	1658.0	2250.0	225.0	256.0	1036.0	1512.0	1005.0	1737.0	2459.0	766.0	419.0	901.0	1392.0	503.0
643.0	1147.0	925.0	881.0	540.0	1476.0	853.0	859.0	325.0	240.0	1181.0	906.0	245.0	692.0	2436.0	4489.0	353.0	463.0	1302.0	940.0	1071.0	1591.0	733.0	1516.0	1938.0	1771.0	1957.0	1610.0	1572.0	2005.0	597.0	181.0	335.0	1542.0	387.0	615.0	1746.0	1745.0	285.0	250.0	811.0	1421.0	1057.0	1784.0	2003.0	717.0	384.0	942.0	1188.0	527.0
805.0	1354.0	1154.0	1176.0	453.0	1951.0	989.0	942.0	344.0	227.0	1534.0	1062.0	175.0	741.0	4164.0	5256.0	338.0	402.0	1435.0	1187.0	1396.0	1563.0	696.0	2030.0	1777.0	2655.0	2319.0	1594.0	2161.0	2147.0	647.0	185.0	332.0	1298.0	389.0	654.0	1871.0	2022.0	175.0	152.0	878.0	1456.0	1300.0	2125.0	2182.0	931.0	347.0	1051.0	1478.0	851.0
807.0	1192.0	803.0	1037.0	497.0	1664.0	855.0	967.0	408.0	232.0	998.0	967.0	224.0	767.0	3061.0	4647.0	290.0	395.0	1262.0	869.0	1028.0	1732.0	782.0	1647.0	1545.0	2151.0	2610.0	1496.0	1729.0	2171.0	634.0	211.0	465.0	1378.0	311.0	623.0	1285.0	1422.0	227.0	241.0	858.0	1238.0	1187.0	1398.0	1829.0	728.0	330.0	855.0	1163.0	412.0
892.0	981.0	1053.0	1046.0	551.0	1577.0	1056.0	830.0	422.0	203.0	1374.0	994.0	297.0	1021.0	2952.0	5293.0	317.0	435.0	1586.0	810.0	963.0	1590.0	881.0	1756.0	1603.0	2641.0	1984.0	1985.0	2388.0	2358.0	600.0	245.0	471.0	1442.0	527.0	871.0	2210.0	2115.0	208.0	366.0	970.0	1364.0	1149.0	1542.0	2595.0	853.0	397.0	1047.0	1354.0	710.0
811.0	1096.0	1032.0	1176.0	453.0	1238.0	940.0	913.0	424.0	235.0	1011.0	676.0	198.0	555.0	2753.0	4978.0	262.0	386.0	1359.0	932.0	1467.0	1229.0	766.0	1478.0	1323.0	1869.0	2054.0	1441.0	1967.0	1758.0	640.0	269.0	395.0	1150.0	535.0	541.0	1019.0	1810.0	142.0	155.0	962.0	1301.0	959.0	1623.0	1912.0	755.0	322.0	901.0	1262.0	703.0
820.0	1086.0	924.0	890.0	594.0	1692.0	940.0	877.0	406.0	485.0	1556.0	879.0	256.0	879.0	2959.0	4064.0	306.0	414.0	1209.0	1300.0	1312.0	2364.0	854.0	1653.0	2006.0	1858.0	2167.0	1552.0	1594.0	1638.0	569.0	256.0	397.0	1277.0	557.0	610.0	1989.0	2119.0	375.0	283.0	876.0	1399.0	1086.0	2648.0	2063.0	570.0	361.0	881.0	1260.0	1050.0
857.0	1024.0	835.0	1172.0	434.0	1654.0	817.0	913.0	421.0	176.0	1601.0	847.0	196.0	739.0	3359.0	4790.0	292.0	373.0	1297.0	1104.0	1152.0	2223.0	814.0	1607.0	1580.0	1834.0	1795.0	1471.0	1629.0	2059.0	767.0	235.0	329.0	1126.0	450.0	951.0	2051.0	2161.0	214.0	181.0	873.0	1405.0	1447.0	2056.0	2164.0	797.0	269.0	988.0	1304.0	580.0
861.0	1440.0	1012.0	1065.0	354.0	1657.0	939.0	1026.0	274.0	178.0	1130.0	807.0	196.0	560.0	2864.0	5439.0	269.0	253.0	1222.0	953.0	1584.0	1696.0	863.0	1562.0	1684.0	1923.0	1815.0	1540.0	1793.0	1773.0	657.0	219.0	310.0	1313.0	443.0	512.0	1732.0	1921.0	168.0	170.0	706.0	1490.0	1203.0	1743.0	2056.0	903.0	339.0	860.0	1101.0	794.0
815.0	1229.0	691.0	1002.0	632.0	1746.0	896.0	816.0	348.0	213.0	1216.0	830.0	191.0	582.0	2938.0	5466.0	222.0	282.0	1240.0	737.0	1332.0	1434.0	641.0	1110.0	1233.0	1782.0	1735.0	1521.0	1232.0	1562.0	540.0	140.0	400.0	998.0	303.0	411.0	1390.0	1582.0	179.0	149.0	631.0	1836.0	609.0	1795.0	1301.0	537.0	292.0	754.0	1071.0	502.0
664.0	912.0	1357.0	1033.0	511.0	1496.0	1033.0	1067.0	252.0	155.0	1397.0	1020.0	191.0	584.0	3091.0	4524.0	243.0	341.0	1359.0	1049.0	1264.0	1670.0	620.0	1464.0	2023.0	2226.0	1940.0	2087.0	1506.0	1579.0	628.0	196.0	303.0	1582.0	411.0	703.0	1776.0	1941.0	190.0	165.0	792.0	1189.0	1000.0	1300.0	2199.0	564.0	342.0	872.0	1374.0	501.0
507.0	1105.0	987.0	761.0	472.0	1051.0	666.0	705.0	247.0	311.0	1265.0	527.0	161.0	469.0	2300.0	3680.0	213.0	262.0	937.0	713.0	694.0	1573.0	697.0	1036.0	1188.0	2250.0	1654.0	1541.0	1158.0	1352.0	480.0	182.0	236.0	891.0	171.0	424.0	1347.0	1717.0	108.0	129.0	757.0	1039.0	602.0	2286.0	1501.0	664.0	236.0	561.0	1005.0	415.0
644.0	1381.0	929.0	848.0	258.0	1617.0	1128.0	891.0	349.0	297.0	1169.0	827.0	201.0	500.0	2707.0	4141.0	305.0	366.0	1339.0	889.0	1080.0	1666.0	866.0	1415.0	1585.0	2163.0	1987.0	1155.0	1510.0	1745.0	646.0	224.0	275.0	1098.0	319.0	1052.0	1336.0	1346.0	199.0	137.0	1000.0	1179.0	852.0	1413.0	1249.0	640.0	306.0	767.0	1382.0	357.0
646.0	943.0	740.0	797.0	392.0	1339.0	865.0	625.0	279.0	201.0	921.0	792.0	134.0	807.0	2274.0	3555.0	242.0	237.0	1041.0	777.0	511.0	902.0	458.0	993.0	1436.0	1596.0	1492.0	1038.0	1575.0	1555.0	534.0	27.0	213.0	865.0	138.0	417.0	1099.0	1680.0	152.0	101.0	629.0	1062.0	569.0	1184.0	1603.0	640.0	221.0	577.0	1069.0	336.0
887.0	1857.0	1151.0	834.0	583.0	1764.0	1110.0	927.0	387.0	270.0	1554.0	737.0	222.0	940.0	3356.0	4615.0	395.0	495.0	1461.0	990.0	1632.0	1940.0	925.0	1614.0	1975.0	1769.0	2274.0	1429.0	1800.0	2194.0	716.0	267.0	264.0	1256.0	258.0	541.0	1601.0	2025.0	264.0	166.0	789.0	1523.0	883.0	2170.0	2268.0	911.0	334.0	887.0	1193.0	638.0
585.0	721.0	1041.0	685.0	435.0	1447.0	894.0	792.0	340.0	218.0	1286.0	554.0	95.0	636.0	2209.0	3595.0	248.0	307.0	879.0	828.0	586.0	1485.0	851.0	1156.0	1189.0	1448.0	1838.0	1166.0	1396.0	1657.0	612.0	277.0	256.0	846.0	152.0	392.0	1625.0	1632.0	172.0	114.0	676.0	1150.0	628.0	1605.0	1355.0	699.0	265.0	574.0	1061.0	658.0
556.0	975.0	1275.0	962.0	467.0	1073.0	672.0	1114.0	206.0	147.0	1350.0	639.0	171.0	473.0	2022.0	3881.0	324.0	403.0	1088.0	1088.0	1219.0	2296.0	838.0	1043.0	1547.0	2181.0	1375.0	1712.0	1379.0	1250.0	537.0	258.0	317.0	1009.0	215.0	450.0	960.0	1187.0	147.0	90.0	752.0	1322.0	759.0	1838.0	1177.0	764.0	242.0	728.0	1276.0	508.0
499.0	952.0	823.0	442.0	599.0	1207.0	725.0	730.0	257.0	167.0	686.0	746.0	142.0	502.0	1638.0	3234.0	157.0	34.0	773.0	512.0	988.0	1087.0	758.0	803.0	1096.0	1278.0	1094.0	855.0	1045.0	1312.0	451.0	83.0	143.0	1112.0	224.0	329.0	1523.0	1566.0	159.0	151.0	483.0	868.0	517.0	703.0	849.0	790.0	85.0	336.0	969.0	370.0
530.0	1619.0	1112.0	984.0	307.0	1364.0	817.0	968.0	230.0	184.0	609.0	942.0	162.0	584.0	3344.0	4753.0	252.0	354.0	1519.0	632.0	1203.0	1538.0	892.0	1756.0	1046.0	1848.0	1955.0	1338.0	1892.0	1927.0	681.0	263.0	398.0	1084.0	260.0	601.0	2010.0	1701.0	163.0	132.0	805.0	1397.0	733.0	1352.0	2015.0	872.0	364.0	717.0	1245.0	544.0
815.0	1087.0	1234.0	1169.0	416.0	1754.0	963.0	1032.0	392.0	233.0	1179.0	889.0	269.0	684.0	3444.0	4495.0	338.0	485.0	1367.0	851.0	1314.0	1388.0	661.0	1748.0	1698.0	1815.0	1712.0	1485.0	1723.0	2312.0	658.0	354.0	320.0	1224.0	309.0	615.0	1625.0	1456.0	234.0	143.0	810.0	1593.0	912.0	1256.0	1953.0	975.0	488.0	824.0	1328.0	617.0
454.0	1022.0	1089.0	1146.0	354.0	1326.0	876.0	1133.0	280.0	197.0	1153.0	1142.0	236.0	634.0	2288.0	3229.0	256.0	432.0	1075.0	764.0	745.0	2284.0	651.0	1446.0	932.0	1936.0	1701.0	1425.0	1282.0	1304.0	567.0	178.0	677.0	1427.0	262.0	933.0	1051.0	1327.0	214.0	101.0	777.0	1295.0	817.0	1505.0	1217.0	636.0	256.0	912.0	1334.0	356.0
452.0	948.0	726.0	727.0	281.0	898.0	644.0	756.0	260.0	219.0	1049.0	675.0	208.0	501.0	1795.0	3058.0	272.0	334.0	779.0	705.0	885.0	1698.0	1055.0	885.0	1247.0	1662.0	1378.0	1056.0	1247.0	1442.0	415.0	89.0	417.0	1092.0	181.0	540.0	702.0	1028.0	116.0	136.0	742.0	1239.0	638.0	1802.0	1360.0	573.0	217.0	734.0	820.0	425.0
726.0	855.0	971.0	1062.0	463.0	1406.0	924.0	763.0	334.0	263.0	1570.0	714.0	282.0	792.0	1970.0	3841.0	314.0	340.0	1261.0	1142.0	911.0	1913.0	665.0	1406.0	1438.0	2373.0	2107.0	1388.0	1404.0	1795.0	692.0	250.0	417.0	1207.0	333.0	692.0	1873.0	1479.0	213.0	183.0	998.0	1330.0	1066.0	1552.0	1546.0	706.0	345.0	740.0	1110.0	508.0
572.0	1192.0	786.0	959.0	264.0	1226.0	648.0	637.0	293.0	311.0	1337.0	995.0	160.0	554.0	2907.0	4066.0	242.0	341.0	1083.0	1115.0	884.0	1805.0	796.0	1143.0	1305.0	1881.0	1530.0	1329.0	1393.0	1477.0	656.0	177.0	382.0	1280.0	144.0	600.0	1562.0	1426.0	144.0	127.0	919.0	1612.0	609.0	1365.0	1381.0	644.0	335.0	789.0	1221.0	508.0
561.0	723.0	914.0	851.0	362.0	1098.0	729.0	728.0	335.0	201.0	855.0	644.0	176.0	381.0	1648.0	2917.0	263.0	325.0	1149.0	856.0	1052.0	1541.0	700.0	858.0	1468.0	1576.0	1149.0	1390.0	1332.0	1367.0	542.0	143.0	277.0	1069.0	231.0	515.0	1724.0	1372.0	170.0	103.0	763.0	1039.0	837.0	1279.0	1349.0	566.0	215.0	555.0	1083.0	560.0
718.0	1083.0	1063.0	891.0	469.0	1028.0	582.0	687.0	404.0	382.0	923.0	938.0	333.0	537.0	1982.0	3874.0	188.0	260.0	819.0	779.0	766.0	1996.0	1547.0	958.0	1586.0	1728.0	1350.0	1659.0	1174.0	1651.0	214.0	0.0	292.0	1344.0	364.0	516.0	1206.0	1585.0	163.0	163.0	769.0	1408.0	916.0	978.0	1117.0	589.0	140.0	628.0	880.0	426.0
773.0	1086.0	1305.0	1088.0	309.0	1704.0	1139.0	1369.0	311.0	336.0	1185.0	842.0	268.0	676.0	2945.0	4168.0	231.0	409.0	1342.0	886.0	1327.0	2156.0	868.0	1688.0	1555.0	2299.0	1395.0	1842.0	1468.0	1375.0	573.0	239.0	273.0	1189.0	175.0	420.0	1903.0	2149.0	183.0	177.0	705.0	1549.0	1124.0	1868.0	1860.0	735.0	401.0	894.0	1206.0	529.0
460.0	1396.0	884.0	869.0	312.0	947.0	894.0	981.0	487.0	283.0	989.0	823.0	147.0	560.0	1923.0	3635.0	318.0	383.0	1212.0	1047.0	1233.0	1352.0	775.0	1016.0	1351.0	1681.0	1078.0	1160.0	2085.0	1427.0	495.0	240.0	227.0	1124.0	272.0	547.0	1639.0	1501.0	173.0	111.0	860.0	1171.0	733.0	1221.0	1729.0	688.0	293.0	895.0	1244.0	545.0
446.0	755.0	792.0	993.0	233.0	1164.0	701.0	797.0	431.0	256.0	1005.0	815.0	195.0	545.0	2286.0	3492.0	258.0	323.0	949.0	1006.0	903.0	1687.0	774.0	1335.0	1480.0	2070.0	1883.0	1215.0	1323.0	1629.0	596.0	149.0	285.0	1117.0	259.0	707.0	1527.0	1471.0	196.0	166.0	877.0	1215.0	682.0	1306.0	1120.0	673.0	423.0	812.0	1286.0	551.0
683.0	929.0	1044.0	767.0	295.0	1371.0	700.0	936.0	293.0	158.0	747.0	730.0	192.0	505.0	2394.0	3998.0	236.0	398.0	934.0	741.0	876.0	1532.0	492.0	1285.0	1192.0	1415.0	1719.0	1197.0	1747.0	1558.0	566.0	272.0	367.0	984.0	153.0	429.0	920.0	1088.0	167.0	83.0	731.0	1265.0	749.0	1164.0	1645.0	970.0	259.0	697.0	1142.0	473.0
647.0	1492.0	1154.0	894.0	547.0	1818.0	1215.0	965.0	321.0	240.0	799.0	939.0	137.0	803.0	2861.0	4180.0	294.0	371.0	986.0	654.0	765.0	1751.0	568.0	1421.0	1328.0	2292.0	2023.0	1367.0	1469.0	1748.0	745.0	317.0	241.0	1193.0	285.0	568.0	2156.0	2797.0	184.0	215.0	786.0	1419.0	802.0	1449.0	1611.0	792.0	299.0	704.0	1271.0	839.0
916.0	891.0	1154.0	998.0	452.0	1240.0	739.0	871.0	316.0	171.0	1079.0	725.0	245.0	851.0	2426.0	3953.0	239.0	273.0	1018.0	856.0	1217.0	1536.0	560.0	1272.0	1144.0	1630.0	1521.0	1364.0	1469.0	1495.0	644.0	320.0	392.0	1031.0	211.0	497.0	1054.0	1287.0	250.0	174.0	878.0	1264.0	524.0	1373.0	1671.0	739.0	340.0	639.0	1167.0	379.0
513.0	1010.0	848.0	777.0	299.0	1118.0	781.0	833.0	295.0	218.0	1071.0	824.0	134.0	630.0	2542.0	3487.0	299.0	459.0	1167.0	972.0	1325.0	1916.0	986.0	1219.0	1246.0	2339.0	1488.0	1319.0	1321.0	1624.0	598.0	257.0	284.0	1164.0	138.0	710.0	1293.0	1183.0	137.0	117.0	992.0	1189.0	790.0	1594.0	1540.0	730.0	251.0	862.0	1138.0	692.0
503.0	1421.0	961.0	791.0	339.0	1394.0	743.0	920.0	372.0	228.0	938.0	781.0	190.0	818.0	2644.0	3770.0	215.0	369.0	1481.0	995.0	785.0	1545.0	822.0	1339.0	1646.0	1742.0	1584.0	1247.0	1574.0	1648.0	600.0	208.0	377.0	1049.0	146.0	477.0	1582.0	1723.0	228.0	203.0	728.0	1225.0	781.0	1736.0	2108.0	867.0	370.0	738.0	1129.0	524.0
611.0	768.0	849.0	829.0	406.0	1254.0	586.0	701.0	392.0	327.0	1250.0	689.0	110.0	443.0	2903.0	3185.0	280.0	332.0	1144.0	852.0	343.0	1791.0	457.0	1163.0	1277.0	1576.0	1295.0	1251.0	1609.0	1200.0	503.0	45.0	241.0	1162.0	219.0	638.0	1532.0	1384.0	112.0	99.0	819.0	1282.0	654.0	1751.0	1679.0	648.0	214.0	697.0	1169.0	293.0
524.0	844.0	737.0	707.0	458.0	1131.0	650.0	720.0	294.0	175.0	920.0	688.0	99.0	466.0	1974.0	3997.0	281.0	349.0	853.0	719.0	883.0	1386.0	640.0	976.0	1072.0	1196.0	1398.0	1049.0	1533.0	1693.0	467.0	173.0	247.0	914.0	137.0	425.0	920.0	1270.0	134.0	56.0	521.0	1535.0	528.0	1206.0	1389.0	569.0	264.0	612.0	1030.0	395.0
576.0	1240.0	889.0	852.0	386.0	1488.0	826.0	785.0	373.0	238.0	1129.0	717.0	151.0	723.0	1919.0	4386.0	294.0	432.0	1201.0	928.0	723.0	2178.0	647.0	1451.0	1514.0	1716.0	1714.0	1098.0	1660.0	1861.0	534.0	343.0	265.0	1137.0	135.0	501.0	1288.0	1322.0	155.0	113.0	674.0	1224.0	603.0	1801.0	1482.0	791.0	340.0	625.0	1276.0	419.0
659.0	743.0	738.0	710.0	350.0	1061.0	644.0	735.0	276.0	144.0	1281.0	648.0	214.0	569.0	1771.0	3583.0	199.0	366.0	1280.0	942.0	580.0	1676.0	634.0	1109.0	1498.0	1481.0	1464.0	1184.0	1286.0	1625.0	546.0	212.0	243.0	1062.0	194.0	601.0	1187.0	1209.0	167.0	148.0	706.0	1204.0	742.0	1772.0	1620.0	610.0	273.0	706.0	1073.0	418.0
734.0	1250.0	1036.0	743.0	397.0	1403.0	869.0	836.0	347.0	173.0	1236.0	812.0	362.0	716.0	3059.0	3345.0	248.0	312.0	1304.0	1069.0	1077.0	1773.0	711.0	1256.0	1318.0	1706.0	2006.0	1465.0	1846.0	1911.0	576.0	256.0	266.0	1195.0	220.0	582.0	1353.0	1304.0	199.0	156.0	861.0	1266.0	897.0	1399.0	1833.0	736.0	387.0	601.0	1113.0	508.0
488.0	764.0	813.0	568.0	487.0	1004.0	598.0	639.0	318.0	220.0	627.0	561.0	115.0	435.0	1753.0	3992.0	205.0	266.0	993.0	749.0	1182.0	1371.0	646.0	1199.0	1140.0	1645.0	1674.0	948.0	1430.0	1494.0	567.0	178.0	212.0	754.0	109.0	365.0	954.0	1105.0	136.0	146.0	481.0	854.0	488.0	1287.0	991.0	667.0	300.0	477.0	929.0	483.0
467.0	747.0	894.0	854.0	261.0	1158.0	749.0	802.0	250.0	152.0	621.0	853.0	167.0	531.0	1847.0	3495.0	244.0	291.0	1114.0	581.0	683.0	1236.0	645.0	1165.0	1257.0	1541.0	1405.0	1400.0	1343.0	1500.0	562.0	43.0	275.0	1140.0	95.0	501.0	1089.0	1261.0	163.0	66.0	764.0	1162.0	709.0	1069.0	1288.0	622.0	297.0	790.0	1010.0	342.0
619.0	908.0	1268.0	789.0	427.0	1663.0	1087.0	690.0	290.0	269.0	1845.0	800.0	144.0	573.0	2426.0	3750.0	219.0	347.0	1064.0	1072.0	971.0	1436.0	664.0	1387.0	1378.0	1217.0	1750.0	1647.0	1390.0	1498.0	550.0	291.0	294.0	983.0	239.0	471.0	1490.0	2075.0	157.0	126.0	723.0	1313.0	834.0	2200.0	1524.0	798.0	302.0	678.0	1020.0	395.0
695.0	1152.0	1020.0	900.0	324.0	1701.0	811.0	913.0	459.0	147.0	1062.0	974.0	139.0	747.0	2732.0	4791.0	254.0	413.0	1476.0	1072.0	1038.0	2637.0	736.0	1419.0	1462.0	1934.0	1927.0	1357.0	1910.0	1777.0	651.0	181.0	284.0	1514.0	278.0	590.0	1885.0	1950.0	135.0	155.0	706.0	1545.0	1113.0	1844.0	1769.0	689.0	320.0	911.0	1066.0	758.0
438.0	560.0	708.0	703.0	382.0	1065.0	562.0	594.0	250.0	198.0	705.0	810.0	192.0	439.0	1664.0	2979.0	378.0	241.0	1038.0	837.0	540.0	1469.0	862.0	991.0	1027.0	1687.0	1263.0	983.0	1414.0	1312.0	335.0	146.0	286.0	1046.0	234.0	354.0	1086.0	1113.0	132.0	111.0	573.0	988.0	691.0	1284.0	1161.0	534.0	254.0	674.0	935.0	198.0
630.0	685.0	898.0	779.0	432.0	905.0	680.0	930.0	325.0	445.0	822.0	1098.0	295.0	892.0	1573.0	3075.0	283.0	186.0	1184.0	744.0	1258.0	1728.0	729.0	1274.0	1166.0	1433.0	1261.0	1037.0	1607.0	1714.0	272.0	0.0	310.0	1032.0	193.0	366.0	1491.0	1369.0	247.0	164.0	551.0	1215.0	693.0	977.0	1468.0	574.0	373.0	720.0	999.0	468.0
635.0	919.0	865.0	851.0	313.0	1153.0	642.0	725.0	222.0	194.0	800.0	745.0	265.0	468.0	2051.0	3069.0	268.0	353.0	1432.0	836.0	924.0	1490.0	760.0	1186.0	1147.0	1940.0	1482.0	1257.0	1458.0	1825.0	477.0	123.0	383.0	1170.0	152.0	581.0	1004.0	1509.0	172.0	128.0	798.0	1292.0	752.0	1210.0	1416.0	687.0	219.0	736.0	1052.0	649.0
443.0	958.0	1035.0	947.0	314.0	1318.0	739.0	695.0	301.0	147.0	877.0	757.0	163.0	519.0	1806.0	3343.0	239.0	319.0	1064.0	939.0	1081.0	1758.0	591.0	1088.0	1685.0	1565.0	1207.0	1598.0	1392.0	1116.0	464.0	126.0	398.0	1024.0	226.0	366.0	1274.0	1591.0	122.0	21.0	695.0	1209.0	918.0	1539.0	1938.0	604.0	239.0	829.0	1145.0	559.0
881.0	1171.0	906.0	1261.0	664.0	1914.0	1026.0	1106.0	460.0	146.0	1456.0	904.0	196.0	735.0	3539.0	5023.0	331.0	543.0	1584.0	1506.0	1331.0	2315.0	1052.0	1727.0	1717.0	2688.0	2221.0	1573.0	1846.0	2375.0	743.0	330.0	462.0	1618.0	643.0	863.0	2071.0	1689.0	263.0	263.0	1196.0	1598.0	1272.0	2408.0	2492.0	816.0	424.0	1089.0	1412.0	910.0
862.0	1225.0	1272.0	1119.0	613.0	1962.0	1094.0	1115.0	452.0	270.0	1770.0	1116.0	181.0	888.0	3648.0	5496.0	374.0	524.0	1587.0	1053.0	1628.0	2610.0	900.0	1722.0	2323.0	2694.0	2692.0	1664.0	2056.0	2328.0	565.0	217.0	494.0	1987.0	628.0	940.0	2183.0	2282.0	246.0	255.0	1081.0	1751.0	1467.0	2133.0	2214.0	913.0	373.0	1260.0	1321.0	1029.0
926.0	1371.0	1108.0	1328.0	582.0	2171.0	1474.0	1063.0	593.0	401.0	1645.0	1309.0	200.0	1032.0	4361.0	5714.0	429.0	542.0	1977.0	1220.0	2105.0	2137.0	971.0	1999.0	2172.0	2512.0	2663.0	2125.0	2137.0	2074.0	774.0	505.0	363.0	1805.0	556.0	862.0	1870.0	2549.0	290.0	233.0	780.0	1558.0	1286.0	2462.0	2283.0	896.0	424.0	1122.0	1600.0	686.0
724.0	1208.0	844.0	836.0	450.0	1459.0	981.0	1043.0	487.0	216.0	1147.0	884.0	147.0	656.0	2930.0	4554.0	316.0	463.0	1323.0	1164.0	1206.0	2162.0	775.0	1490.0	1674.0	1851.0	2016.0	1315.0	1764.0	1836.0	628.0	269.0	362.0	1415.0	376.0	773.0	1865.0	1510.0	195.0	186.0	849.0	1740.0	1323.0	1945.0	2097.0	720.0	335.0	1101.0	1057.0	844.0
1019.0	1208.0	919.0	1032.0	383.0	1588.0	1035.0	1007.0	478.0	211.0	1511.0	878.0	170.0	793.0	2975.0	4408.0	347.0	445.0	1289.0	1094.0	1494.0	1831.0	676.0	1578.0	1503.0	2123.0	2140.0	1555.0	1733.0	1713.0	572.0	319.0	341.0	1253.0	493.0	698.0	1723.0	1968.0	213.0	131.0	724.0	1515.0	1268.0	2071.0	2197.0	769.0	390.0	989.0	1144.0	502.0
936.0	989.0	1057.0	1057.0	495.0	1905.0	1303.0	1070.0	492.0	318.0	1706.0	1330.0	192.0	931.0	3136.0	5440.0	375.0	533.0	1653.0	1130.0	1927.0	2282.0	816.0	2112.0	2072.0	2344.0	2509.0	1804.0	1738.0	1770.0	670.0	181.0	530.0	1818.0	505.0	971.0	1876.0	2503.0	250.0	265.0	1091.0	1694.0	1376.0	2318.0	2030.0	814.0	460.0	1198.0	1405.0	716.0
751.0	1070.0	1104.0	957.0	359.0	1898.0	1070.0	1066.0	459.0	258.0	1309.0	860.0	152.0	694.0	3676.0	4535.0	242.0	393.0	1477.0	1395.0	1298.0	2213.0	858.0	1570.0	1895.0	1554.0	2097.0	1328.0	1701.0	1479.0	614.0	194.0	413.0	1300.0	412.0	414.0	1976.0	1627.0	177.0	136.0	676.0	1390.0	1087.0	1847.0	2051.0	801.0	329.0	946.0	1108.0	579.0
992.0	1055.0	1144.0	1198.0	505.0	1744.0	867.0	951.0	518.0	323.0	1847.0	1005.0	242.0	1012.0	3537.0	5508.0	370.0	598.0	1693.0	1398.0	1499.0	2464.0	1522.0	1733.0	2249.0	2621.0	2659.0	1814.0	2016.0	2303.0	658.0	262.0	305.0	1649.0	438.0	723.0	2576.0	2346.0	264.0	248.0	933.0	1446.0	1788.0	2644.0	2571.0	770.0	298.0	1062.0	1519.0	1055.0
972.0	1213.0	750.0	898.0	310.0	1485.0	849.0	930.0	359.0	178.0	1319.0	906.0	217.0	495.0	2790.0	4435.0	314.0	411.0	1432.0	1217.0	1190.0	1848.0	923.0	1906.0	1531.0	2128.0	2166.0	1584.0	1607.0	1721.0	561.0	385.0	365.0	1300.0	643.0	778.0	2019.0	2046.0	186.0	219.0	872.0	1220.0	901.0	1947.0	1760.0	697.0	343.0	846.0	1198.0	1048.0
876.0	1336.0	825.0	925.0	562.0	1701.0	1103.0	821.0	467.0	210.0	1439.0	801.0	200.0	768.0	3476.0	5058.0	340.0	366.0	1456.0	1146.0	1192.0	2255.0	721.0	1822.0	1892.0	1868.0	2012.0	1980.0	2046.0	2097.0	603.0	267.0	364.0	1338.0	701.0	720.0	2199.0	2110.0	191.0	197.0	830.0	1458.0	1266.0	1734.0	2644.0	687.0	332.0	888.0	1355.0	618.0
902.0	1211.0	1170.0	1004.0	512.0	1797.0	1120.0	826.0	267.0	209.0	1465.0	1083.0	167.0	952.0	3204.0	4386.0	304.0	382.0	1924.0	1190.0	1366.0	2336.0	782.0	1657.0	1652.0	2234.0	2389.0	1653.0	2087.0	2235.0	800.0	333.0	476.0	1606.0	580.0	761.0	2134.0	1684.0	190.0	160.0	1179.0	1443.0	1248.0	1785.0	2387.0	880.0	303.0	1114.0	1325.0	653.0
965.0	1146.0	938.0	1292.0	520.0	1741.0	939.0	994.0	519.0	247.0	1492.0	1460.0	249.0	543.0	4029.0	5674.0	363.0	538.0	1575.0	1362.0	1205.0	1988.0	853.0	2092.0	1728.0	2016.0	2544.0	1638.0	2124.0	2132.0	683.0	333.0	287.0	1501.0	502.0	631.0	2446.0	2195.0	223.0	132.0	819.0	1509.0	1234.0	1769.0	2212.0	832.0	547.0	954.0	1290.0	830.0
881.0	1180.0	1168.0	1167.0	461.0	2092.0	1516.0	980.0	615.0	229.0	1383.0	1057.0	262.0	931.0	4373.0	6716.0	479.0	524.0	1308.0	1024.0	1209.0	2267.0	979.0	2128.0	1987.0	2459.0	2735.0	2038.0	2230.0	2332.0	709.0	735.0	380.0	1588.0	636.0	705.0	2949.0	3061.0	232.0	227.0	978.0	1560.0	1425.0	2329.0	2687.0	817.0	388.0	1110.0	1497.0	741.0
840.0	1020.0	874.0	1176.0	398.0	1645.0	886.0	878.0	300.0	135.0	1399.0	909.0	164.0	513.0	3033.0	4401.0	331.0	384.0	1535.0	1012.0	1198.0	1930.0	809.0	1359.0	1276.0	2356.0	1879.0	1625.0	1604.0	1629.0	597.0	227.0	514.0	1450.0	372.0	1109.0	1814.0	1389.0	191.0	151.0	903.0	1506.0	1219.0	1547.0	2083.0	828.0	250.0	1118.0	1195.0	763.0
978.0	1353.0	945.0	1302.0	470.0	2279.0	1532.0	1056.0	555.0	267.0	1375.0	1443.0	178.0	1077.0	3649.0	5444.0	450.0	522.0	1791.0	1171.0	1227.0	2211.0	1020.0	2401.0	1924.0	2740.0	2202.0	1847.0	1895.0	2113.0	624.0	457.0	463.0	1728.0	588.0	1089.0	2464.0	2418.0	364.0	339.0	1339.0	1748.0	1102.0	1750.0	2130.0	880.0	483.0	1007.0	1537.0	864.0
961.0	1166.0	1254.0	1190.0	533.0	1828.0	884.0	876.0	491.0	160.0	1213.0	1017.0	171.0	554.0	3295.0	5301.0	345.0	431.0	1641.0	1152.0	1232.0	2199.0	961.0	1868.0	1501.0	1943.0	2010.0	1595.0	2007.0	1852.0	769.0	219.0	489.0	1505.0	562.0	728.0	1972.0	1964.0	234.0	119.0	918.0	1829.0	1227.0	2065.0	2062.0	962.0	363.0	942.0	1289.0	1088.0
875.0	849.0	834.0	943.0	381.0	1491.0	895.0	834.0	375.0	223.0	1217.0	963.0	201.0	772.0	2478.0	4387.0	291.0	476.0	1749.0	938.0	1327.0	1811.0	921.0	1615.0	1791.0	2069.0	2099.0	1626.0	1621.0	1683.0	601.0	291.0	267.0	1318.0	470.0	474.0	1819.0	1986.0	241.0	234.0	637.0	1402.0	967.0	1238.0	2234.0	620.0	335.0	978.0	1357.0	554.0
1028.0	1425.0	1248.0	1143.0	644.0	1706.0	1046.0	1116.0	325.0	225.0	1555.0	1173.0	257.0	1344.0	2933.0	4898.0	389.0	545.0	1602.0	1102.0	1133.0	2451.0	917.0	1836.0	1959.0	2655.0	2115.0	1875.0	1991.0	1513.0	700.0	270.0	499.0	1668.0	541.0	709.0	1879.0	2249.0	441.0	383.0	1033.0	1382.0	1303.0	2057.0	2309.0	731.0	452.0	1169.0	1837.0	619.0
765.0	1293.0	861.0	994.0	571.0	1570.0	823.0	1038.0	380.0	271.0	1463.0	848.0	209.0	820.0	3524.0	4543.0	289.0	461.0	1315.0	1314.0	1403.0	1847.0	671.0	1634.0	1349.0	2131.0	2386.0	1874.0	1790.0	1998.0	563.0	272.0	309.0	1274.0	476.0	698.0	2307.0	2059.0	269.0	229.0	875.0	1499.0	1176.0	1815.0	1960.0	692.0	417.0	930.0	1378.0	623.0
1155.0	1110.0	1213.0	1279.0	744.0	1874.0	1055.0	940.0	332.0	303.0	1599.0	1029.0	309.0	767.0	3933.0	5676.0	294.0	572.0	1426.0	1315.0	1354.0	1820.0	1029.0	1751.0	2320.0	2562.0	1912.0	2058.0	2121.0	2519.0	786.0	453.0	492.0	1702.0	508.0	803.0	2032.0	2304.0	200.0	213.0	880.0	1469.0	1348.0	1640.0	2547.0	947.0	370.0	1169.0	1371.0	671.0
649.0	1096.0	1007.0	1131.0	437.0	1810.0	799.0	934.0	502.0	223.0	1286.0	977.0	290.0	766.0	3088.0	4687.0	351.0	455.0	1631.0	882.0	1458.0	2022.0	850.0	1465.0	1970.0	2308.0	2111.0	1844.0	1948.0	1476.0	579.0	240.0	248.0	1463.0	460.0	681.0	1793.0	2294.0	242.0	179.0	798.0	1142.0	1305.0	1569.0	2101.0	640.0	347.0	965.0	1439.0	878.0
936.0	1262.0	975.0	1104.0	777.0	2305.0	1478.0	1236.0	564.0	196.0	1515.0	1050.0	262.0	778.0	3646.0	5182.0	366.0	509.0	1677.0	1134.0	1779.0	1710.0	777.0	2075.0	1592.0	2240.0	2607.0	1939.0	1714.0	1878.0	665.0	448.0	473.0	1526.0	594.0	834.0	1672.0	2133.0	217.0	108.0	916.0	1547.0	1219.0	2082.0	2123.0	694.0	437.0	1006.0	1156.0	746.0
647.0	1033.0	842.0	1152.0	543.0	1566.0	829.0	937.0	436.0	231.0	1364.0	857.0	237.0	725.0	2604.0	5078.0	282.0	382.0	1478.0	915.0	1370.0	1884.0	862.0	1632.0	1846.0	1771.0	1975.0	1695.0	1636.0	1919.0	668.0	238.0	362.0	1380.0	431.0	629.0	1772.0	2226.0	245.0	183.0	799.0	1610.0	1154.0	1694.0	2161.0	792.0	373.0	917.0	1264.0	719.0
789.0	1490.0	1162.0	1253.0	601.0	2053.0	1054.0	1103.0	354.0	195.0	1766.0	1392.0	214.0	1055.0	3329.0	5582.0	345.0	468.0	1626.0	1460.0	1630.0	2759.0	797.0	1779.0	1585.0	2279.0	2386.0	1771.0	2292.0	2001.0	793.0	317.0	465.0	1608.0	559.0	870.0	1751.0	2391.0	225.0	248.0	1104.0	1548.0	1156.0	2224.0	2374.0	781.0	363.0	1008.0	1281.0	685.0
1020.0	1055.0	1061.0	1035.0	337.0	1631.0	1066.0	834.0	376.0	236.0	1353.0	902.0	242.0	749.0	2838.0	5132.0	308.0	379.0	1933.0	905.0	1328.0	2362.0	2116.0	2084.0	1705.0	2014.0	1806.0	1897.0	2074.0	1936.0	613.0	281.0	295.0	1428.0	580.0	1138.0	2182.0	1823.0	249.0	58.0	1022.0	1645.0	1136.0	1746.0	2429.0	764.0	339.0	1011.0	1349.0	1155.0
839.0	1470.0	1142.0	1237.0	527.0	1646.0	1089.0	863.0	372.0	154.0	1387.0	906.0	262.0	756.0	3145.0	5841.0	250.0	447.0	1626.0	1095.0	1197.0	2034.0	1010.0	1853.0	1711.0	1932.0	2257.0	1439.0	1884.0	1878.0	660.0	388.0	488.0	1748.0	582.0	704.0	2064.0	1940.0	260.0	222.0	1031.0	1636.0	1089.0	1889.0	2101.0	714.0	456.0	1027.0	1377.0	849.0
863.0	847.0	1168.0	967.0	518.0	1978.0	1031.0	1202.0	546.0	226.0	1450.0	1102.0	177.0	778.0	3315.0	5134.0	306.0	449.0	1823.0	1021.0	1776.0	2301.0	986.0	1652.0	1894.0	2133.0	2037.0	2031.0	1822.0	2222.0	751.0	240.0	299.0	1393.0	509.0	746.0	1886.0	2101.0	220.0	231.0	778.0	1300.0	1260.0	1976.0	2458.0	789.0	445.0	1231.0	1421.0	526.0
1105.0	1493.0	968.0	1036.0	430.0	2097.0	1188.0	1114.0	550.0	281.0	1687.0	1309.0	198.0	934.0	2994.0	5005.0	368.0	557.0	1623.0	1169.0	1142.0	1603.0	980.0	1859.0	2040.0	2135.0	1955.0	1923.0	2213.0	1719.0	599.0	490.0	326.0	1622.0	528.0	651.0	1922.0	2286.0	245.0	223.0	797.0	1586.0	1179.0	1505.0	2401.0	872.0	359.0	961.0	1343.0	842.0
900.0	1670.0	986.0	1265.0	494.0	1704.0	795.0	899.0	322.0	215.0	1591.0	910.0	240.0	505.0	3000.0	5273.0	317.0	606.0	1435.0	1130.0	1406.0	1985.0	889.0	1684.0	1673.0	2105.0	1979.0	1851.0	1980.0	1556.0	586.0	318.0	293.0	1501.0	380.0	489.0	1741.0	2184.0	225.0	150.0	703.0	1777.0	1243.0	1871.0	2455.0	782.0	400.0	1124.0	1353.0	844.0
1027.0	1346.0	755.0	1164.0	545.0	2404.0	1095.0	1230.0	470.0	218.0	1484.0	1149.0	259.0	868.0	3690.0	6556.0	426.0	580.0	1828.0	1361.0	1729.0	2397.0	1059.0	1773.0	1883.0	2681.0	3244.0	2024.0	2262.0	2654.0	697.0	383.0	355.0	1749.0	602.0	966.0	2222.0	2631.0	239.0	246.0	1005.0	1897.0	1500.0	2103.0	2538.0	842.0	425.0	1110.0	1482.0	898.0
1033.0	1107.0	1076.0	1316.0	552.0	1985.0	1004.0	1077.0	521.0	221.0	1180.0	1032.0	204.0	697.0	3350.0	4834.0	423.0	644.0	1438.0	1280.0	1545.0	2340.0	957.0	1945.0	2165.0	2264.0	1839.0	1578.0	1968.0	1704.0	652.0	513.0	250.0	1589.0	494.0	713.0	1399.0	2559.0	222.0	135.0	899.0	1418.0	1292.0	1562.0	2261.0	844.0	421.0	1089.0	1475.0	800.0
619.0	992.0	980.0	959.0	367.0	1501.0	1136.0	891.0	412.0	229.0	1642.0	743.0	144.0	699.0	2689.0	4411.0	233.0	362.0	1542.0	1017.0	1258.0	1871.0	806.0	1549.0	1760.0	1920.0	1890.0	1416.0	1606.0	1779.0	575.0	394.0	402.0	1298.0	469.0	583.0	1087.0	1730.0	262.0	183.0	757.0	1444.0	925.0	1640.0	1738.0	755.0	357.0	827.0	1245.0	560.0
1083.0	1247.0	1028.0	830.0	509.0	1423.0	964.0	1116.0	497.0	337.0	1387.0	1021.0	204.0	866.0	3142.0	4458.0	296.0	412.0	1679.0	1162.0	1280.0	1605.0	853.0	1653.0	1440.0	1942.0	2033.0	1396.0	1606.0	1477.0	665.0	145.0	355.0	1325.0	318.0	778.0	1667.0	1766.0	197.0	269.0	901.0	1592.0	994.0	1957.0	1903.0	712.0	307.0	1037.0	1237.0	834.0
1286.0	1700.0	997.0	937.0	606.0	2098.0	1298.0	1054.0	493.0	190.0	1185.0	1523.0	181.0	944.0	4265.0	5197.0	373.0	491.0	1970.0	1037.0	1944.0	1795.0	992.0	2130.0	1616.0	2098.0	2272.0	1527.0	1816.0	2306.0	662.0	547.0	437.0	1454.0	580.0	765.0	2414.0	2249.0	237.0	280.0	848.0	1609.0	1189.0	1746.0	2043.0	669.0	315.0	1074.0	1268.0	758.0
845.0	1314.0	849.0	957.0	552.0	1482.0	979.0	916.0	382.0	194.0	1322.0	1026.0	174.0	884.0	3351.0	4815.0	376.0	439.0	1428.0	933.0	1226.0	2330.0	835.0	1721.0	1867.0	2098.0	2681.0	1977.0	1691.0	2427.0	666.0	305.0	415.0	1500.0	600.0	781.0	2073.0	2295.0	228.0	231.0	849.0	1550.0	1367.0	1920.0	2316.0	633.0	312.0	1116.0	1384.0	616.0
760.0	1223.0	1126.0	1027.0	480.0	1547.0	804.0	870.0	444.0	159.0	1090.0	943.0	193.0	687.0	2858.0	5002.0	370.0	470.0	1102.0	931.0	1253.0	2101.0	770.0	1645.0	1643.0	2223.0	1968.0	1554.0	1781.0	1609.0	548.0	267.0	237.0	1473.0	405.0	994.0	1612.0	1745.0	188.0	157.0	706.0	1252.0	1207.0	1241.0	2182.0	903.0	401.0	996.0	1283.0	552.0
956.0	1246.0	1088.0	1140.0	674.0	2243.0	963.0	1122.0	416.0	262.0	1506.0	1224.0	186.0	909.0	3849.0	5534.0	404.0	621.0	1557.0	1096.0	1495.0	2164.0	1610.0	1886.0	1533.0	2481.0	2800.0	1635.0	1712.0	1829.0	631.0	589.0	486.0	1276.0	416.0	727.0	2322.0	1734.0	281.0	377.0	952.0	1611.0	1124.0	1927.0	2165.0	830.0	418.0	1111.0	1347.0	1019.0
787.0	1095.0	716.0	1185.0	389.0	1318.0	907.0	919.0	362.0	169.0	1386.0	890.0	274.0	605.0	3119.0	4695.0	365.0	412.0	1305.0	816.0	1340.0	2266.0	831.0	1578.0	1457.0	2508.0	2284.0	1391.0	1801.0	1493.0	612.0	199.0	391.0	1453.0	442.0	637.0	1507.0	1528.0	177.0	99.0	925.0	1293.0	1293.0	1640.0	2251.0	562.0	352.0	1076.0	1371.0	1021.0
744.0	1092.0	1201.0	1282.0	416.0	1850.0	910.0	1093.0	342.0	203.0	1340.0	1057.0	324.0	830.0	3915.0	4628.0	338.0	586.0	1781.0	1091.0	1874.0	1906.0	1104.0	1996.0	1782.0	2570.0	2195.0	1535.0	1692.0	1582.0	642.0	392.0	300.0	1659.0	468.0	953.0	2277.0	2371.0	335.0	166.0	1033.0	1630.0	1285.0	1970.0	2597.0	843.0	429.0	987.0	1287.0	896.0
1119.0	1187.0	1029.0	1556.0	446.0	2375.0	1030.0	1317.0	489.0	285.0	1599.0	1112.0	194.0	1013.0	3965.0	5926.0	380.0	607.0	1446.0	1275.0	1517.0	2276.0	862.0	2085.0	2147.0	2759.0	2455.0	2049.0	1701.0	2224.0	672.0	391.0	360.0	1752.0	607.0	973.0	2109.0	2714.0	229.0	237.0	1023.0	1585.0	1497.0	2379.0	1965.0	843.0	385.0	1255.0	1615.0	829.0
685.0	1145.0	888.0	796.0	381.0	1358.0	911.0	847.0	403.0	124.0	1106.0	791.0	143.0	819.0	2369.0	4940.0	312.0	375.0	1404.0	1093.0	1127.0	1664.0	899.0	1670.0	1738.0	1902.0	1905.0	1170.0	1486.0	1294.0	585.0	208.0	315.0	1149.0	552.0	779.0	1800.0	1696.0	241.0	183.0	931.0	1554.0	1107.0	1852.0	2003.0	627.0	316.0	955.0	1142.0	705.0
875.0	1150.0	906.0	1388.0	444.0	1841.0	1120.0	944.0	522.0	205.0	1551.0	1246.0	199.0	763.0	3581.0	5692.0	405.0	455.0	1764.0	1077.0	991.0	1853.0	904.0	1642.0	1783.0	2314.0	2284.0	1821.0	1676.0	2150.0	713.0	586.0	413.0	1319.0	546.0	865.0	1583.0	2460.0	260.0	237.0	933.0	1363.0	1197.0	1789.0	2189.0	772.0	443.0	1077.0	1520.0	560.0
1151.0	1191.0	1128.0	955.0	507.0	1616.0	1213.0	885.0	561.0	313.0	1726.0	1302.0	181.0	1105.0	3350.0	5488.0	348.0	425.0	1460.0	1245.0	1361.0	2353.0	743.0	1746.0	2093.0	2246.0	2233.0	1978.0	2009.0	1790.0	736.0	348.0	402.0	1524.0	536.0	725.0	1794.0	2062.0	300.0	220.0	836.0	1573.0	1223.0	2058.0	2534.0	772.0	302.0	1056.0	1360.0	630.0
919.0	1358.0	1236.0	1277.0	597.0	2018.0	1332.0	923.0	406.0	247.0	1607.0	1108.0	289.0	1053.0	3449.0	5842.0	350.0	495.0	1268.0	1365.0	1205.0	2728.0	882.0	1729.0	2144.0	2155.0	2527.0	2173.0	1793.0	2610.0	713.0	403.0	341.0	1799.0	656.0	759.0	1875.0	2241.0	317.0	235.0	818.0	1752.0	1251.0	2232.0	2383.0	951.0	459.0	991.0	1515.0	514.0
820.0	1293.0	986.0	1179.0	560.0	1502.0	1077.0	960.0	447.0	248.0	1324.0	942.0	216.0	1079.0	2956.0	4610.0	312.0	497.0	1298.0	1043.0	1313.0	1834.0	867.0	1696.0	1424.0	2464.0	2273.0	1586.0	1821.0	1754.0	571.0	395.0	429.0	1397.0	642.0	933.0	1789.0	1777.0	231.0	174.0	947.0	1341.0	1175.0	1888.0	2201.0	858.0	411.0	974.0	1262.0	865.0
934.0	1056.0	907.0	799.0	462.0	1991.0	1331.0	829.0	346.0	141.0	1198.0	950.0	280.0	830.0	3272.0	4553.0	360.0	431.0	1165.0	1112.0	1376.0	1976.0	816.0	1880.0	1519.0	1804.0	2007.0	1574.0	1320.0	2295.0	673.0	202.0	406.0	1148.0	511.0	554.0	2389.0	1984.0	218.0	192.0	821.0	1482.0	1339.0	2023.0	1849.0	751.0	440.0	917.0	1378.0	908.0
693.0	1232.0	848.0	966.0	447.0	1825.0	1168.0	996.0	326.0	209.0	1391.0	913.0	211.0	683.0	3462.0	5004.0	370.0	543.0	1767.0	1087.0	1452.0	2139.0	763.0	1757.0	2247.0	2333.0	2020.0	1523.0	2037.0	1676.0	620.0	379.0	241.0	1745.0	385.0	955.0	1832.0	1926.0	267.0	158.0	872.0	1368.0	1008.0	1806.0	2449.0	638.0	446.0	1130.0	1291.0	773.0
967.0	1088.0	963.0	1076.0	384.0	1754.0	1152.0	891.0	361.0	205.0	1423.0	903.0	234.0	761.0	4372.0	5120.0	336.0	479.0	1778.0	974.0	1355.0	2614.0	965.0	1954.0	1618.0	2311.0	2136.0	1739.0	1892.0	1838.0	613.0	551.0	334.0	1598.0	483.0	804.0	1592.0	1978.0	274.0	314.0	856.0	1924.0	1051.0	1901.0	2156.0	751.0	402.0	990.0	1362.0	713.0
928.0	1311.0	970.0	1042.0	480.0	1943.0	1122.0	980.0	368.0	243.0	1625.0	1599.0	242.0	922.0	3754.0	5739.0	303.0	494.0	1837.0	995.0	1666.0	2725.0	792.0	1755.0	2062.0	2138.0	2042.0	1802.0	2009.0	2152.0	575.0	278.0	295.0	1780.0	597.0	640.0	1902.0	2522.0	165.0	293.0	781.0	1671.0	1328.0	1972.0	2200.0	743.0	503.0	942.0	1557.0	698.0
1087.0	1690.0	1398.0	1299.0	521.0	2083.0	1337.0	1121.0	511.0	210.0	1409.0	1006.0	280.0	930.0	4354.0	6401.0	502.0	678.0	1616.0	1106.0	2126.0	2007.0	1029.0	2273.0	1636.0	2635.0	2693.0	1738.0	2061.0	2113.0	828.0	695.0	446.0	2014.0	617.0	1016.0	2582.0	2504.0	328.0	250.0	1234.0	1583.0	1577.0	1613.0	2709.0	942.0	537.0	1427.0	1499.0	824.0
910.0	1172.0	965.0	991.0	418.0	1514.0	1119.0	821.0	529.0	225.0	1350.0	882.0	168.0	660.0	3316.0	4461.0	331.0	468.0	1453.0	1005.0	1405.0	2190.0	669.0	1789.0	1806.0	1961.0	2177.0	1779.0	1658.0	1938.0	679.0	265.0	279.0	1496.0	498.0	582.0	1723.0	1942.0	172.0	122.0	664.0	1367.0	1121.0	1895.0	2049.0	829.0	368.0	1034.0	1282.0	766.0
751.0	1056.0	770.0	980.0	514.0	1543.0	998.0	863.0	295.0	145.0	1351.0	880.0	231.0	765.0	2593.0	4119.0	282.0	375.0	1120.0	824.0	1016.0	2350.0	806.0	1295.0	1537.0	1786.0	1463.0	1336.0	1527.0	1476.0	595.0	299.0	256.0	1198.0	402.0	795.0	1583.0	1702.0	207.0	315.0	715.0	1191.0	1160.0	2013.0	1783.0	685.0	374.0	809.0	1233.0	816.0
813.0	1304.0	1001.0	1176.0	487.0	1854.0	1033.0	1102.0	423.0	379.0	1340.0	951.0	277.0	933.0	4211.0	5138.0	313.0	478.0	1701.0	1088.0	1820.0	2281.0	739.0	1869.0	1737.0	1961.0	2137.0	2346.0	2151.0	2106.0	563.0	398.0	295.0	1478.0	394.0	576.0	2179.0	2317.0	206.0	192.0	704.0	1436.0	1154.0	1721.0	2081.0	873.0	432.0	941.0	1262.0	1023.0
939.0	1248.0	764.0	911.0	431.0	1455.0	896.0	980.0	306.0	136.0	1032.0	985.0	236.0	681.0	3009.0	4666.0	275.0	549.0	1466.0	836.0	1359.0	2139.0	749.0	1620.0	1817.0	2182.0	2091.0	1615.0	1823.0	1777.0	649.0	249.0	250.0	1356.0	373.0	711.0	1916.0	1852.0	258.0	199.0	884.0	1318.0	1132.0	1822.0	2044.0	680.0	436.0	911.0	1294.0	508.0
725.0	1347.0	1197.0	1126.0	393.0	2077.0	912.0	816.0	381.0	178.0	1281.0	796.0	218.0	888.0	3243.0	5504.0	384.0	497.0	1377.0	1164.0	1554.0	1751.0	924.0	1551.0	1973.0	1771.0	2367.0	1652.0	2070.0	2041.0	561.0	187.0	383.0	1181.0	530.0	572.0	2382.0	2101.0	323.0	261.0	769.0	1723.0	1305.0	1618.0	2245.0	946.0	400.0	1015.0	1357.0	938.0
690.0	975.0	833.0	968.0	459.0	1544.0	1027.0	781.0	380.0	185.0	1249.0	1013.0	246.0	942.0	3355.0	5184.0	322.0	463.0	1747.0	915.0	1176.0	1883.0	625.0	1572.0	1706.0	2028.0	2044.0	1582.0	1798.0	1770.0	615.0	262.0	291.0	1714.0	462.0	894.0	2143.0	2162.0	291.0	257.0	1034.0	1549.0	1207.0	1933.0	1770.0	615.0	319.0	1074.0	1192.0	606.0
842.0	1424.0	1251.0	985.0	478.0	1807.0	906.0	1290.0	304.0	148.0	1266.0	1155.0	196.0	1145.0	3764.0	5653.0	441.0	515.0	1587.0	945.0	1785.0	1812.0	901.0	1970.0	1773.0	2393.0	2185.0	1772.0	1955.0	1923.0	767.0	259.0	377.0	1713.0	452.0	975.0	1516.0	2340.0	328.0	289.0	1005.0	1409.0	1472.0	1668.0	2334.0	850.0	340.0	1185.0	1452.0	793.0
691.0	1176.0	788.0	1279.0	358.0	1554.0	765.0	789.0	453.0	217.0	1966.0	1163.0	275.0	814.0	3153.0	4653.0	299.0	463.0	1563.0	1024.0	1299.0	2170.0	728.0	1543.0	1760.0	2207.0	2019.0	1633.0	1627.0	1948.0	596.0	492.0	316.0	1243.0	542.0	716.0	1549.0	1951.0	238.0	153.0	844.0	1337.0	1127.0	2313.0	2233.0	770.0	380.0	892.0	1243.0	848.0
1048.0	973.0	913.0	1255.0	528.0	1790.0	943.0	779.0	333.0	162.0	1622.0	855.0	182.0	706.0	2989.0	5009.0	350.0	437.0	1956.0	831.0	996.0	2154.0	738.0	1695.0	1461.0	2463.0	1872.0	1596.0	1797.0	1706.0	683.0	125.0	395.0	1097.0	612.0	656.0	2254.0	2424.0	206.0	280.0	747.0	1517.0	1295.0	1692.0	2101.0	954.0	362.0	959.0	1239.0	836.0
825.0	1476.0	991.0	999.0	499.0	1730.0	1010.0	972.0	486.0	200.0	1010.0	1040.0	169.0	856.0	2518.0	5099.0	339.0	556.0	1646.0	994.0	1439.0	2472.0	801.0	1743.0	1437.0	2180.0	1900.0	1356.0	1560.0	1868.0	606.0	241.0	372.0	1290.0	536.0	850.0	1681.0	1955.0	265.0	243.0	939.0	1403.0	971.0	1662.0	1909.0	935.0	396.0	918.0	1366.0	578.0
960.0	997.0	865.0	1020.0	685.0	2232.0	1204.0	1029.0	507.0	208.0	1906.0	1111.0	223.0	696.0	4029.0	4565.0	336.0	448.0	1459.0	1089.0	1402.0	2556.0	898.0	1647.0	1494.0	3331.0	2674.0	1711.0	2070.0	2095.0	579.0	325.0	265.0	1595.0	581.0	1092.0	2136.0	1892.0	253.0	211.0	1261.0	1667.0	1438.0	2200.0	2367.0	664.0	364.0	901.0	1309.0	815.0
706.0	984.0	916.0	1008.0	416.0	1379.0	803.0	970.0	403.0	145.0	1351.0	873.0	248.0	786.0	1827.0	3889.0	319.0	418.0	1350.0	947.0	750.0	1734.0	667.0	1435.0	1577.0	1560.0	1571.0	1573.0	1673.0	1576.0	576.0	142.0	363.0	1105.0	318.0	726.0	1742.0	1640.0	334.0	130.0	703.0	1279.0	1051.0	1453.0	2265.0	752.0	401.0	927.0	1227.0	593.0
887.0	1013.0	1065.0	982.0	455.0	1531.0	940.0	766.0	390.0	168.0	1542.0	1104.0	222.0	832.0	3007.0	4455.0	324.0	449.0	1651.0	1156.0	1404.0	2051.0	776.0	1797.0	1712.0	1886.0	2148.0	1371.0	1554.0	1666.0	639.0	329.0	262.0	1342.0	539.0	452.0	2374.0	1843.0	239.0	178.0	672.0	1360.0	1074.0	1627.0	1921.0	727.0	389.0	1052.0	1379.0	835.0
776.0	1244.0	1031.0	1286.0	545.0	2042.0	1129.0	948.0	390.0	219.0	1706.0	1132.0	204.0	752.0	3895.0	5897.0	416.0	559.0	1960.0	1089.0	1630.0	2121.0	858.0	2116.0	1532.0	2344.0	2221.0	1856.0	1918.0	2445.0	495.0	351.0	393.0	1600.0	503.0	746.0	2075.0	2148.0	222.0	126.0	952.0	1738.0	1239.0	1840.0	2396.0	923.0	498.0	1068.0	1483.0	868.0
789.0	1220.0	972.0	1476.0	569.0	1925.0	1102.0	988.0	528.0	345.0	1616.0	924.0	260.0	628.0	4536.0	5094.0	424.0	547.0	1822.0	1278.0	1710.0	2588.0	1063.0	2038.0	2316.0	2739.0	2290.0	1888.0	2052.0	2088.0	638.0	120.0	443.0	1537.0	662.0	735.0	2140.0	2859.0	220.0	179.0	1012.0	1454.0	1494.0	1875.0	2310.0	1123.0	367.0	1188.0	1498.0	706.0
930.0	1225.0	1036.0	1281.0	649.0	1785.0	1164.0	1211.0	484.0	209.0	1357.0	1091.0	217.0	736.0	3046.0	5520.0	380.0	494.0	1077.0	1048.0	1558.0	1729.0	993.0	1737.0	2001.0	2566.0	1996.0	1448.0	2556.0	2081.0	614.0	226.0	292.0	1464.0	575.0	968.0	2109.0	2038.0	274.0	226.0	1036.0	1563.0	1203.0	1674.0	2414.0	833.0	384.0	1108.0	1521.0	762.0
865.0	1013.0	1072.0	1199.0	428.0	1916.0	1025.0	1008.0	468.0	302.0	1599.0	1139.0	260.0	942.0	3673.0	5186.0	240.0	415.0	1763.0	1251.0	1080.0	2670.0	718.0	1846.0	1948.0	1789.0	2073.0	1826.0	2199.0	2030.0	594.0	334.0	443.0	1374.0	483.0	783.0	1743.0	2160.0	270.0	294.0	789.0	1470.0	1431.0	2215.0	2617.0	647.0	472.0	1024.0	1295.0	844.0
923.0	887.0	1096.0	1028.0	554.0	2091.0	1418.0	1272.0	470.0	239.0	1207.0	1150.0	156.0	816.0	3625.0	4504.0	379.0	431.0	1829.0	995.0	1487.0	1855.0	729.0	1711.0	2052.0	2074.0	1959.0	1436.0	2087.0	1715.0	532.0	143.0	280.0	1403.0	431.0	594.0	2163.0	2188.0	192.0	195.0	707.0	1252.0	1076.0	1402.0	2175.0	949.0	344.0	978.0	1279.0	731.0
794.0	1223.0	985.0	1093.0	358.0	1193.0	724.0	881.0	457.0	184.0	982.0	815.0	146.0	983.0	2708.0	4475.0	335.0	426.0	1151.0	841.0	1313.0	1755.0	643.0	1837.0	1436.0	2262.0	1979.0	1339.0	1690.0	1581.0	584.0	273.0	377.0	1624.0	466.0	895.0	1432.0	1718.0	216.0	252.0	941.0	1229.0	1075.0	1563.0	2199.0	819.0	423.0	815.0	1267.0	649.0
746.0	1360.0	1193.0	1044.0	387.0	1826.0	1092.0	1441.0	353.0	123.0	1453.0	1067.0	193.0	855.0	4007.0	4885.0	381.0	524.0	1691.0	941.0	1297.0	2136.0	819.0	1725.0	2155.0	1604.0	2221.0	1607.0	1813.0	1716.0	615.0	272.0	313.0	1256.0	469.0	604.0	1872.0	2292.0	205.0	77.0	657.0	1257.0	1044.0	2281.0	2351.0	1055.0	343.0	853.0	1408.0	565.0
761.0	1253.0	907.0	1169.0	490.0	1768.0	1069.0	731.0	348.0	225.0	1482.0	890.0	266.0	933.0	2984.0	4496.0	266.0	391.0	1503.0	1247.0	1233.0	2048.0	590.0	1461.0	1667.0	1923.0	2191.0	1567.0	1550.0	1541.0	632.0	120.0	320.0	1232.0	384.0	545.0	2247.0	2130.0	190.0	169.0	677.0	1398.0	1087.0	2015.0	2312.0	623.0	381.0	1050.0	1453.0	753.0
817.0	1107.0	1098.0	1083.0	481.0	1636.0	1045.0	1024.0	500.0	194.0	1342.0	1533.0	217.0	918.0	3690.0	5145.0	317.0	461.0	1799.0	967.0	1477.0	1835.0	705.0	1752.0	1596.0	2177.0	1928.0	1985.0	2280.0	1811.0	605.0	337.0	558.0	1366.0	503.0	537.0	1939.0	2084.0	269.0	209.0	768.0	1470.0	1199.0	1859.0	2436.0	811.0	339.0	1016.0	1379.0	758.0
799.0	1255.0	1019.0	1018.0	564.0	1818.0	1074.0	1075.0	452.0	386.0	1806.0	1020.0	190.0	1245.0	3664.0	5292.0	389.0	558.0	1486.0	1175.0	1773.0	2455.0	851.0	1788.0	2047.0	2147.0	1853.0	2048.0	1680.0	2018.0	760.0	122.0	339.0	1266.0	543.0	610.0	1559.0	2153.0	291.0	331.0	763.0	1760.0	1226.0	2464.0	2235.0	890.0	413.0	961.0	1737.0	1048.0
901.0	1177.0	823.0	1089.0	503.0	1282.0	994.0	886.0	329.0	345.0	1411.0	985.0	263.0	892.0	3038.0	5327.0	278.0	458.0	1285.0	1343.0	971.0	2166.0	784.0	1613.0	1977.0	2571.0	1898.0	1769.0	1995.0	1421.0	644.0	220.0	396.0	1321.0	606.0	875.0	1443.0	1868.0	260.0	245.0	1060.0	1343.0	1182.0	1414.0	2234.0	704.0	377.0	943.0	1413.0	922.0
725.0	1244.0	1165.0	1155.0	424.0	1747.0	958.0	967.0	371.0	174.0	1495.0	1277.0	182.0	908.0	3103.0	5334.0	379.0	491.0	1536.0	1053.0	1377.0	2363.0	809.0	1699.0	1665.0	2081.0	2335.0	1772.0	2005.0	1810.0	633.0	143.0	410.0	1580.0	472.0	905.0	2153.0	2148.0	207.0	262.0	979.0	1743.0	1303.0	2327.0	2307.0	908.0	408.0	1029.0	1514.0	789.0
857.0	1326.0	1196.0	790.0	553.0	1566.0	1076.0	818.0	298.0	151.0	1520.0	959.0	181.0	720.0	3723.0	5084.0	341.0	490.0	1543.0	1033.0	1664.0	2250.0	710.0	1693.0	1875.0	2187.0	2219.0	1542.0	1933.0	2028.0	536.0	206.0	295.0	1466.0	398.0	642.0	2158.0	2150.0	204.0	173.0	711.0	1626.0	1246.0	1843.0	2207.0	807.0	333.0	942.0	1085.0	853.0
821.0	913.0	954.0	986.0	372.0	1521.0	901.0	899.0	421.0	264.0	1491.0	873.0	183.0	520.0	2918.0	4325.0	282.0	405.0	976.0	1177.0	1233.0	2543.0	681.0	1419.0	1760.0	1785.0	2233.0	1475.0	1724.0	1514.0	560.0	200.0	274.0	1281.0	515.0	601.0	1569.0	1775.0	192.0	231.0	575.0	1420.0	1323.0	2015.0	2133.0	701.0	324.0	857.0	1037.0	693.0
945.0	1300.0	1132.0	961.0	480.0	2039.0	1147.0	851.0	507.0	297.0	1407.0	1244.0	277.0	877.0	3885.0	5755.0	350.0	516.0	1570.0	1441.0	1452.0	2402.0	796.0	2018.0	1589.0	2298.0	2357.0	1982.0	2041.0	1945.0	580.0	309.0	355.0	1467.0	606.0	845.0	2392.0	2274.0	208.0	280.0	920.0	1332.0	1369.0	2239.0	2341.0	801.0	450.0	988.0	1421.0	1036.0
875.0	901.0	1186.0	893.0	531.0	1589.0	851.0	1119.0	456.0	183.0	1190.0	866.0	288.0	722.0	4021.0	4917.0	288.0	576.0	1391.0	809.0	916.0	1412.0	868.0	1600.0	1684.0	2164.0	2028.0	1843.0	1877.0	1696.0	447.0	468.0	229.0	1553.0	407.0	652.0	2456.0	2161.0	217.0	244.0	656.0	1015.0	1081.0	1359.0	1975.0	794.0	438.0	944.0	1349.0	1146.0
972.0	1195.0	1270.0	950.0	464.0	1856.0	1019.0	1105.0	507.0	361.0	1138.0	1393.0	209.0	835.0	2788.0	5216.0	350.0	545.0	1400.0	902.0	1089.0	1897.0	702.0	1774.0	1520.0	2273.0	1861.0	1610.0	1931.0	1963.0	670.0	145.0	403.0	1364.0	482.0	845.0	2081.0	1982.0	190.0	119.0	922.0	1352.0	1096.0	1785.0	2441.0	909.0	338.0	1100.0	1472.0	822.0
790.0	1072.0	872.0	1022.0	369.0	1544.0	884.0	1087.0	346.0	136.0	1344.0	994.0	138.0	785.0	2750.0	5090.0	335.0	445.0	1410.0	874.0	1254.0	1992.0	866.0	1624.0	1524.0	2039.0	2076.0	1612.0	1685.0	1754.0	602.0	304.0	298.0	1390.0	362.0	580.0	2045.0	2123.0	260.0	220.0	802.0	1499.0	1184.0	1521.0	2285.0	683.0	299.0	1030.0	1218.0	744.0
956.0	1376.0	831.0	1052.0	534.0	1613.0	964.0	1081.0	472.0	226.0	1265.0	882.0	247.0	667.0	3189.0	4776.0	321.0	437.0	1327.0	1184.0	1771.0	2129.0	716.0	1841.0	2112.0	2008.0	2252.0	1780.0	1828.0	1677.0	550.0	322.0	298.0	1355.0	492.0	652.0	1541.0	1958.0	180.0	217.0	754.0	1279.0	1102.0	1548.0	1869.0	642.0	364.0	870.0	1286.0	661.0
621.0	1098.0	894.0	1077.0	348.0	1494.0	886.0	774.0	463.0	185.0	1369.0	1139.0	233.0	982.0	2400.0	4903.0	339.0	445.0	1267.0	981.0	1207.0	1856.0	785.0	1829.0	1827.0	2324.0	2092.0	1368.0	2013.0	1654.0	640.0	233.0	366.0	1231.0	487.0	740.0	1580.0	1889.0	227.0	172.0	813.0	1264.0	1130.0	1962.0	2099.0	652.0	378.0	828.0	1306.0	761.0
778.0	1292.0	816.0	1093.0	505.0	1509.0	942.0	805.0	327.0	117.0	1184.0	959.0	224.0	733.0	2732.0	4709.0	249.0	434.0	1191.0	869.0	1133.0	2094.0	702.0	1456.0	1927.0	1576.0	2123.0	1323.0	1558.0	2075.0	591.0	499.0	322.0	1281.0	331.0	592.0	1364.0	2002.0	172.0	155.0	774.0	1222.0	1039.0	1316.0	1947.0	782.0	366.0	960.0	1399.0	417.0
633.0	898.0	1085.0	792.0	411.0	1471.0	851.0	750.0	284.0	150.0	1415.0	1051.0	164.0	747.0	2672.0	4013.0	310.0	530.0	1320.0	895.0	1214.0	1799.0	978.0	1424.0	1560.0	1804.0	1725.0	1549.0	1570.0	1575.0	560.0	138.0	300.0	1631.0	459.0	585.0	1797.0	1974.0	200.0	199.0	692.0	1505.0	1222.0	1574.0	2028.0	659.0	299.0	1060.0	1255.0	665.0
823.0	1185.0	795.0	979.0	341.0	1986.0	1095.0	1074.0	452.0	367.0	1661.0	1135.0	184.0	1092.0	3268.0	5103.0	411.0	572.0	1999.0	1248.0	1511.0	2336.0	1100.0	1846.0	2373.0	2351.0	2164.0	1393.0	1802.0	2063.0	645.0	387.0	609.0	2068.0	531.0	926.0	1452.0	2027.0	217.0	258.0	1244.0	1582.0	1254.0	2305.0	2281.0	703.0	367.0	1328.0	1495.0	501.0
661.0	1023.0	915.0	973.0	482.0	1702.0	754.0	901.0	388.0	138.0	1449.0	949.0	154.0	802.0	3298.0	5504.0	316.0	473.0	1518.0	971.0	1402.0	1968.0	664.0	2030.0	1890.0	2119.0	2295.0	1987.0	1940.0	1859.0	689.0	447.0	302.0	1437.0	376.0	723.0	1647.0	2078.0	181.0	168.0	938.0	1565.0	1168.0	1613.0	2036.0	898.0	341.0	968.0	1187.0	374.0
852.0	1084.0	821.0	1200.0	474.0	1446.0	785.0	953.0	367.0	300.0	1126.0	884.0	357.0	697.0	2898.0	4236.0	342.0	370.0	1436.0	964.0	1271.0	2072.0	757.0	1742.0	1773.0	2759.0	2209.0	1614.0	1915.0	1735.0	623.0	218.0	461.0	1494.0	486.0	816.0	1896.0	1642.0	220.0	211.0	1251.0	1499.0	1259.0	1582.0	2177.0	598.0	423.0	1045.0	1339.0	638.0
865.0	1184.0	1010.0	989.0	375.0	1819.0	923.0	911.0	372.0	227.0	1440.0	821.0	143.0	720.0	3706.0	4683.0	269.0	589.0	1408.0	1106.0	1021.0	2039.0	925.0	2013.0	1511.0	2358.0	1412.0	1897.0	2008.0	1663.0	686.0	229.0	364.0	1162.0	370.0	920.0	1818.0	2058.0	195.0	212.0	890.0	1906.0	1158.0	1460.0	2366.0	1067.0	413.0	931.0	1232.0	959.0
736.0	1166.0	725.0	906.0	367.0	1291.0	691.0	806.0	308.0	273.0	1512.0	837.0	184.0	668.0	2900.0	4588.0	308.0	390.0	1466.0	978.0	1466.0	2472.0	702.0	1557.0	1751.0	1730.0	1770.0	1496.0	1816.0	1900.0	512.0	50.0	351.0	1417.0	376.0	625.0	1424.0	2173.0	231.0	200.0	791.0	1278.0	1158.0	1923.0	1996.0	730.0	268.0	887.0	1081.0	665.0
932.0	1206.0	829.0	1038.0	624.0	1792.0	963.0	888.0	447.0	182.0	1616.0	1452.0	218.0	1009.0	3652.0	5341.0	414.0	515.0	1745.0	1134.0	1736.0	2479.0	799.0	1681.0	1851.0	2370.0	2037.0	1866.0	2034.0	2056.0	555.0	551.0	345.0	1454.0	496.0	1010.0	2015.0	1804.0	228.0	336.0	1010.0	1324.0	1165.0	2104.0	2241.0	850.0	408.0	1064.0	1356.0	800.0
884.0	1077.0	916.0	865.0	544.0	1695.0	802.0	861.0	436.0	322.0	1593.0	1018.0	249.0	855.0	2527.0	4795.0	260.0	499.0	1294.0	1319.0	980.0	2414.0	732.0	1726.0	1672.0	1877.0	2237.0	1680.0	1855.0	2064.0	530.0	394.0	238.0	1346.0	333.0	804.0	1880.0	1568.0	356.0	293.0	707.0	1466.0	1160.0	2543.0	2134.0	761.0	386.0	925.0	1209.0	695.0
901.0	1077.0	905.0	1048.0	490.0	1924.0	1029.0	1052.0	446.0	182.0	1492.0	1029.0	180.0	496.0	2951.0	4838.0	321.0	461.0	1424.0	882.0	1308.0	2034.0	921.0	1737.0	2331.0	1896.0	2069.0	1391.0	1888.0	1945.0	634.0	214.0	313.0	1138.0	421.0	587.0	2017.0	2340.0	221.0	94.0	753.0	1341.0	1171.0	1900.0	2155.0	600.0	362.0	958.0	1031.0	873.0
726.0	980.0	986.0	798.0	445.0	1370.0	891.0	737.0	257.0	163.0	1245.0	1163.0	194.0	479.0	2810.0	4655.0	302.0	425.0	1436.0	908.0	1224.0	1801.0	744.0	1622.0	1850.0	1730.0	1896.0	1261.0	1403.0	1754.0	604.0	261.0	294.0	1327.0	462.0	661.0	1655.0	1915.0	242.0	103.0	962.0	1272.0	1238.0	1609.0	2022.0	730.0	461.0	886.0	1257.0	539.0
711.0	1095.0	986.0	851.0	531.0	1748.0	816.0	840.0	310.0	151.0	1265.0	1135.0	190.0	450.0	2876.0	4945.0	317.0	352.0	1471.0	920.0	1014.0	1535.0	641.0	1732.0	1673.0	2103.0	2002.0	1466.0	1568.0	1572.0	613.0	378.0	277.0	1282.0	445.0	580.0	2032.0	1629.0	199.0	175.0	698.0	1372.0	1154.0	1611.0	2120.0	821.0	387.0	880.0	1391.0	891.0
675.0	1107.0	1052.0	1194.0	540.0	1809.0	846.0	882.0	347.0	158.0	1259.0	873.0	196.0	522.0	3167.0	5084.0	331.0	460.0	1271.0	894.0	1414.0	1684.0	842.0	1711.0	1804.0	2030.0	1980.0	1614.0	1920.0	1903.0	653.0	162.0	315.0	1414.0	456.0	857.0	1728.0	1934.0	218.0	154.0	1007.0	1470.0	1142.0	1663.0	2238.0	763.0	412.0	971.0	1443.0	601.0
909.0	1125.0	982.0	1249.0	548.0	1822.0	1203.0	1162.0	464.0	345.0	1374.0	990.0	335.0	692.0	3336.0	5539.0	440.0	596.0	1550.0	1217.0	1443.0	2267.0	594.0	1923.0	1816.0	2161.0	2517.0	1752.0	1842.0	1944.0	686.0	281.0	399.0	1427.0	449.0	812.0	2217.0	2611.0	257.0	204.0	841.0	1497.0	1318.0	2054.0	2456.0	819.0	556.0	1106.0	1625.0	614.0
788.0	1382.0	1174.0	1132.0	398.0	1530.0	801.0	818.0	482.0	225.0	1403.0	1144.0	269.0	980.0	3172.0	5260.0	469.0	482.0	1783.0	1361.0	1427.0	2069.0	1147.0	1799.0	1940.0	2109.0	2304.0	1686.0	1996.0	2012.0	629.0	174.0	372.0	1939.0	519.0	810.0	1770.0	2795.0	298.0	299.0	780.0	1479.0	1463.0	1804.0	2505.0	663.0	425.0	1079.0	1448.0	1023.0
894.0	988.0	1230.0	943.0	444.0	1600.0	820.0	833.0	266.0	174.0	1116.0	860.0	263.0	659.0	3012.0	4637.0	288.0	418.0	1084.0	827.0	1152.0	2409.0	842.0	1641.0	1796.0	2226.0	1885.0	1403.0	1773.0	1588.0	633.0	240.0	261.0	1358.0	400.0	901.0	1938.0	2126.0	265.0	162.0	1006.0	1427.0	1160.0	1360.0	2099.0	763.0	347.0	793.0	1215.0	279.0
808.0	932.0	1167.0	832.0	438.0	1395.0	830.0	940.0	372.0	328.0	1291.0	1073.0	177.0	433.0	2939.0	4690.0	268.0	451.0	1208.0	938.0	964.0	1531.0	866.0	1591.0	1772.0	1871.0	1626.0	1190.0	1368.0	1586.0	628.0	349.0	303.0	1212.0	477.0	290.0	1890.0	2114.0	233.0	43.0	689.0	1234.0	1179.0	1793.0	1692.0	753.0	355.0	947.0	1169.0	498.0
820.0	1025.0	907.0	932.0	424.0	1549.0	772.0	831.0	373.0	191.0	1045.0	1247.0	239.0	813.0	2431.0	4332.0	392.0	440.0	978.0	947.0	1030.0	1962.0	702.0	1744.0	1623.0	1929.0	2056.0	1420.0	1513.0	1876.0	578.0	266.0	278.0	1212.0	324.0	646.0	1722.0	2313.0	254.0	213.0	653.0	1091.0	1040.0	1531.0	1832.0	770.0	405.0	854.0	1283.0	706.0
845.0	1158.0	920.0	1399.0	469.0	1945.0	927.0	1009.0	459.0	271.0	1741.0	801.0	267.0	722.0	3330.0	5401.0	412.0	577.0	2138.0	1054.0	1429.0	2203.0	1054.0	1916.0	1501.0	2501.0	2216.0	1861.0	2371.0	2282.0	743.0	329.0	470.0	1485.0	516.0	821.0	2145.0	2614.0	150.0	125.0	1024.0	1378.0	1082.0	1779.0	2766.0	839.0	489.0	1104.0	1314.0	574.0
678.0	1434.0	1000.0	1283.0	464.0	1834.0	774.0	964.0	427.0	289.0	1334.0	1149.0	220.0	940.0	3324.0	5425.0	397.0	568.0	1310.0	1083.0	1409.0	2339.0	1123.0	1600.0	1579.0	2479.0	2227.0	2087.0	1951.0	1505.0	637.0	331.0	369.0	1606.0	539.0	876.0	2176.0	2050.0	198.0	175.0	936.0	1488.0	1361.0	2125.0	2438.0	945.0	393.0	1026.0	1461.0	994.0
772.0	1059.0	1113.0	1038.0	315.0	1619.0	962.0	953.0	435.0	222.0	1509.0	1140.0	189.0	907.0	4063.0	4719.0	342.0	549.0	1423.0	1468.0	1243.0	2206.0	566.0	1602.0	1713.0	2136.0	2062.0	1609.0	1952.0	2009.0	655.0	352.0	376.0	1394.0	496.0	527.0	2272.0	2162.0	241.0	218.0	806.0	1314.0	1064.0	2090.0	2111.0	771.0	520.0	980.0	1467.0	349.0
739.0	1139.0	1213.0	1015.0	526.0	1748.0	825.0	1065.0	391.0	324.0	1088.0	884.0	208.0	788.0	3884.0	5126.0	281.0	516.0	1457.0	941.0	1344.0	1930.0	819.0	1732.0	1709.0	2513.0	2178.0	1683.0	2049.0	1853.0	579.0	285.0	396.0	1363.0	424.0	429.0	1846.0	2013.0	235.0	268.0	669.0	1403.0	1185.0	1953.0	2624.0	917.0	398.0	1120.0	1464.0	759.0
713.0	1380.0	996.0	1137.0	474.0	1547.0	1043.0	872.0	394.0	173.0	1259.0	1001.0	225.0	670.0	2929.0	4825.0	365.0	482.0	1488.0	873.0	1713.0	2496.0	1090.0	1756.0	1346.0	2094.0	1864.0	1532.0	2075.0	1733.0	643.0	455.0	275.0	1790.0	409.0	789.0	1677.0	2319.0	269.0	283.0	911.0	1165.0	1161.0	2099.0	2443.0	591.0	398.0	971.0	1457.0	510.0
780.0	1638.0	1461.0	1545.0	353.0	1793.0	1440.0	1204.0	505.0	430.0	879.0	935.0	144.0	866.0	3617.0	6123.0	478.0	617.0	2057.0	883.0	1211.0	1442.0	749.0	1603.0	2008.0	2182.0	2345.0	2248.0	1896.0	2347.0	855.0	196.0	567.0	1783.0	385.0	972.0	2015.0	2300.0	261.0	202.0	1474.0	1615.0	1163.0	1652.0	2418.0	951.0	369.0	1181.0	1466.0	790.0
977.0	1259.0	1058.0	1101.0	603.0	1773.0	1003.0	1003.0	381.0	145.0	1646.0	844.0	237.0	725.0	2781.0	5458.0	375.0	582.0	1351.0	1043.0	1701.0	2058.0	916.0	1676.0	2081.0	2345.0	2041.0	1614.0	1618.0	1839.0	634.0	153.0	291.0	1386.0	518.0	677.0	1623.0	1554.0	237.0	124.0	854.0	1496.0	1351.0	1568.0	2104.0	805.0	350.0	1142.0	1406.0	686.0
992.0	1237.0	1117.0	1115.0	538.0	1800.0	1103.0	1019.0	517.0	225.0	1372.0	1095.0	187.0	977.0	3710.0	5389.0	378.0	647.0	1671.0	979.0	1435.0	2551.0	683.0	1690.0	1840.0	2283.0	1732.0	1788.0	2056.0	2134.0	567.0	326.0	480.0	1483.0	335.0	797.0	2458.0	2410.0	432.0	272.0	911.0	1393.0	1235.0	2227.0	2484.0	731.0	477.0	1012.0	1393.0	772.0
807.0	1193.0	1005.0	1045.0	470.0	1529.0	983.0	890.0	411.0	310.0	1249.0	792.0	193.0	739.0	3055.0	4864.0	421.0	635.0	1599.0	1034.0	1410.0	2180.0	847.0	1621.0	1983.0	1752.0	1964.0	1542.0	2086.0	2042.0	582.0	198.0	332.0	1377.0	472.0	598.0	1679.0	2364.0	290.0	226.0	670.0	1411.0	1206.0	1634.0	2434.0	803.0	434.0	1042.0	1210.0	805.0
683.0	1344.0	1094.0	890.0	424.0	1540.0	1120.0	888.0	396.0	207.0	1162.0	1029.0	166.0	639.0	2708.0	5434.0	326.0	512.0	1585.0	774.0	1789.0	1916.0	1008.0	1773.0	1927.0	2122.0	1986.0	1280.0	1603.0	2176.0	638.0	162.0	315.0	1582.0	377.0	668.0	1789.0	1890.0	197.0	186.0	861.0	1495.0	1277.0	1936.0	1902.0	1045.0	435.0	1055.0	1387.0	748.0
958.0	1254.0	1202.0	1089.0	604.0	1696.0	969.0	986.0	462.0	243.0	1278.0	1136.0	106.0	762.0	3244.0	5054.0	361.0	445.0	1799.0	1138.0	1181.0	2099.0	761.0	1706.0	1483.0	1947.0	2386.0	1813.0	2185.0	1573.0	674.0	532.0	379.0	1416.0	359.0	800.0	1711.0	2242.0	295.0	211.0	967.0	1414.0	1325.0	1786.0	2352.0	687.0	369.0	1046.0	1383.0	805.0
837.0	1171.0	896.0	787.0	460.0	1400.0	867.0	883.0	378.0	168.0	1263.0	890.0	89.0	896.0	3267.0	4394.0	350.0	386.0	1263.0	910.0	997.0	2096.0	704.0	1583.0	1363.0	1795.0	2299.0	1411.0	1464.0	1627.0	553.0	288.0	286.0	1240.0	510.0	557.0	1795.0	1845.0	227.0	224.0	699.0	1433.0	1049.0	1555.0	1895.0	883.0	299.0	919.0	1368.0	514.0
840.0	1375.0	1083.0	1038.0	552.0	1795.0	1021.0	944.0	335.0	178.0	1377.0	1307.0	290.0	808.0	3230.0	5585.0	349.0	501.0	1332.0	990.0	1438.0	1773.0	725.0	1508.0	1782.0	2154.0	2039.0	1604.0	1792.0	1704.0	760.0	477.0	303.0	1519.0	326.0	725.0	1941.0	1665.0	204.0	193.0	783.0	1115.0	1088.0	1980.0	1782.0	681.0	427.0	1018.0	1526.0	761.0
698.0	1140.0	970.0	909.0	451.0	1567.0	1052.0	1142.0	432.0	195.0	1124.0	913.0	175.0	692.0	3322.0	5494.0	390.0	515.0	1570.0	1133.0	1360.0	1951.0	676.0	1712.0	1746.0	2013.0	1752.0	1543.0	1936.0	2132.0	657.0	328.0	462.0	1413.0	422.0	838.0	2264.0	1498.0	204.0	104.0	995.0	1233.0	1182.0	1899.0	2150.0	1008.0	443.0	1046.0	1323.0	647.0
995.0	1043.0	910.0	839.0	490.0	1435.0	845.0	929.0	282.0	151.0	1311.0	923.0	206.0	591.0	2608.0	4205.0	268.0	465.0	1120.0	1278.0	1039.0	2052.0	708.0	1418.0	1331.0	1976.0	2704.0	1419.0	1443.0	2356.0	604.0	170.0	232.0	1261.0	316.0	644.0	1876.0	1695.0	243.0	113.0	799.0	1361.0	1287.0	1410.0	2078.0	828.0	313.0	905.0	1229.0	485.0
777.0	1053.0	1156.0	889.0	425.0	1855.0	1071.0	1030.0	375.0	183.0	913.0	1144.0	218.0	817.0	3971.0	4966.0	378.0	453.0	1829.0	776.0	1069.0	1170.0	806.0	1817.0	1932.0	1965.0	2069.0	1643.0	1617.0	1869.0	502.0	198.0	297.0	1227.0	537.0	626.0	2278.0	2061.0	171.0	117.0	827.0	1148.0	1021.0	1052.0	2121.0	807.0	398.0	940.0	1259.0	1017.0
928.0	1188.0	983.0	1095.0	518.0	1643.0	1144.0	825.0	412.0	148.0	1381.0	946.0	247.0	926.0	3364.0	6102.0	389.0	473.0	1850.0	1169.0	1335.0	2280.0	1007.0	2006.0	2335.0	1907.0	1806.0	1772.0	1925.0	2092.0	796.0	405.0	287.0	1599.0	428.0	781.0	2055.0	2476.0	182.0	200.0	745.0	1653.0	1335.0	1865.0	2602.0	718.0	424.0	1140.0	1462.0	968.0
813.0	983.0	847.0	1129.0	356.0	1537.0	853.0	835.0	413.0	198.0	1243.0	1325.0	258.0	929.0	2775.0	4458.0	310.0	417.0	1558.0	934.0	1082.0	2567.0	534.0	1618.0	2019.0	1897.0	2074.0	1427.0	1753.0	1873.0	592.0	169.0	303.0	1506.0	491.0	527.0	2150.0	2436.0	300.0	326.0	765.0	1314.0	1047.0	1899.0	1841.0	648.0	362.0	1059.0	1432.0	907.0
755.0	1134.0	1091.0	1050.0	429.0	1822.0	1563.0	915.0	456.0	215.0	1443.0	1036.0	206.0	513.0	3866.0	4666.0	320.0	407.0	1638.0	1106.0	1456.0	2422.0	998.0	1561.0	1894.0	2216.0	2485.0	1543.0	1802.0	2165.0	648.0	285.0	266.0	1317.0	377.0	881.0	1887.0	2224.0	181.0	115.0	764.0	1420.0	1554.0	2211.0	2092.0	749.0	359.0	1090.0	1239.0	546.0
767.0	854.0	687.0	796.0	427.0	1225.0	675.0	735.0	213.0	127.0	1405.0	786.0	197.0	563.0	2265.0	4003.0	218.0	365.0	1330.0	985.0	725.0	2143.0	663.0	1404.0	1371.0	1412.0	1724.0	1075.0	1609.0	1308.0	489.0	5.0	199.0	1033.0	391.0	414.0	1285.0	1654.0	182.0	142.0	552.0	1367.0	977.0	1842.0	1915.0	594.0	246.0	747.0	994.0	662.0
869.0	1202.0	992.0	1003.0	433.0	1954.0	1187.0	1002.0	416.0	244.0	1591.0	1081.0	283.0	708.0	3250.0	5131.0	329.0	473.0	1645.0	975.0	1578.0	2219.0	1140.0	1669.0	1926.0	2110.0	2366.0	1573.0	1505.0	1698.0	694.0	361.0	400.0	1351.0	388.0	779.0	1939.0	1797.0	224.0	248.0	1016.0	1280.0	1417.0	2137.0	2210.0	733.0	436.0	1142.0	1405.0	809.0
904.0	946.0	1239.0	1067.0	612.0	1804.0	1098.0	1210.0	348.0	343.0	1043.0	1208.0	265.0	913.0	3534.0	5660.0	396.0	601.0	1794.0	826.0	1257.0	1824.0	985.0	1836.0	2057.0	2470.0	2059.0	1436.0	2261.0	2156.0	715.0	526.0	367.0	1521.0	477.0	1002.0	1706.0	2042.0	268.0	187.0	1094.0	1217.0	1161.0	1840.0	2555.0	767.0	479.0	1069.0	1497.0	808.0
754.0	1415.0	1107.0	1032.0	489.0	1582.0	1064.0	1007.0	286.0	178.0	1548.0	860.0	221.0	949.0	3128.0	5125.0	415.0	521.0	1385.0	1328.0	1272.0	2094.0	915.0	1672.0	1804.0	2417.0	1772.0	1709.0	1781.0	1576.0	570.0	178.0	409.0	1315.0	606.0	1163.0	1540.0	1725.0	228.0	179.0	1099.0	1611.0	1170.0	2009.0	2176.0	868.0	484.0	970.0	1458.0	628.0
609.0	1110.0	865.0	972.0	337.0	1113.0	686.0	619.0	281.0	244.0	838.0	686.0	168.0	685.0	2526.0	3828.0	346.0	465.0	1198.0	761.0	1105.0	1816.0	714.0	1720.0	1076.0	1705.0	1868.0	1149.0	1361.0	2201.0	462.0	388.0	307.0	1259.0	478.0	746.0	1233.0	1672.0	171.0	130.0	794.0	1014.0	963.0	1601.0	1912.0	541.0	314.0	949.0	1143.0	438.0
888.0	1300.0	866.0	970.0	404.0	1618.0	948.0	1009.0	410.0	157.0	1027.0	972.0	291.0	878.0	3459.0	4480.0	371.0	552.0	1511.0	787.0	1007.0	2003.0	792.0	1468.0	1798.0	2363.0	1680.0	1502.0	1651.0	1837.0	647.0	98.0	290.0	1468.0	460.0	859.0	2054.0	1808.0	218.0	207.0	901.0	1450.0	1123.0	1802.0	2194.0	735.0	355.0	1079.0	1379.0	589.0
802.0	1637.0	1329.0	1142.0	619.0	2096.0	1183.0	954.0	473.0	283.0	1430.0	1939.0	270.0	1015.0	3643.0	6937.0	365.0	559.0	2095.0	1374.0	1621.0	2402.0	823.0	1950.0	1728.0	2340.0	2326.0	1610.0	2014.0	2074.0	808.0	401.0	339.0	1532.0	651.0	949.0	2147.0	2467.0	303.0	226.0	923.0	1905.0	1449.0	2273.0	2406.0	864.0	496.0	1030.0	1686.0	940.0
685.0	1094.0	762.0	1063.0	545.0	1273.0	770.0	714.0	434.0	162.0	1060.0	922.0	201.0	740.0	3077.0	4631.0	267.0	488.0	1281.0	980.0	895.0	1620.0	803.0	1531.0	1532.0	2462.0	1935.0	1627.0	1853.0	1758.0	522.0	353.0	374.0	1223.0	450.0	919.0	1848.0	1599.0	289.0	156.0	850.0	1418.0	1221.0	1546.0	1963.0	668.0	366.0	783.0	1206.0	880.0
934.0	1128.0	1146.0	1159.0	508.0	1629.0	1048.0	916.0	535.0	430.0	1526.0	954.0	208.0	983.0	3657.0	5172.0	276.0	417.0	1939.0	872.0	1036.0	1884.0	1017.0	1614.0	1730.0	2317.0	2504.0	2065.0	1836.0	2100.0	545.0	132.0	429.0	1427.0	492.0	678.0	2109.0	2168.0	270.0	220.0	781.0	1660.0	1024.0	2143.0	2495.0	919.0	351.0	1070.0	1374.0	712.0
671.0	1488.0	1163.0	1018.0	401.0	1801.0	963.0	958.0	429.0	199.0	1257.0	1154.0	172.0	1073.0	3311.0	5974.0	382.0	532.0	1755.0	1038.0	2031.0	2182.0	778.0	1752.0	2299.0	2480.0	2540.0	1488.0	1766.0	2237.0	616.0	343.0	503.0	1631.0	336.0	1054.0	1747.0	2007.0	271.0	335.0	1057.0	1467.0	1184.0	1637.0	2284.0	726.0	353.0	1044.0	1506.0	655.0
693.0	1066.0	1006.0	875.0	370.0	1423.0	751.0	873.0	368.0	136.0	1374.0	827.0	157.0	732.0	2791.0	3949.0	328.0	485.0	1083.0	1029.0	1194.0	2164.0	696.0	1472.0	1540.0	1836.0	1949.0	1393.0	1794.0	1585.0	567.0	178.0	260.0	1376.0	339.0	443.0	1547.0	2046.0	261.0	141.0	727.0	1220.0	1279.0	2096.0	2034.0	794.0	422.0	920.0	1177.0	414.0
645.0	1066.0	772.0	685.0	326.0	1045.0	682.0	807.0	336.0	156.0	1199.0	810.0	138.0	659.0	2166.0	3969.0	241.0	340.0	1037.0	969.0	1198.0	1514.0	632.0	1585.0	1495.0	2004.0	2004.0	1462.0	1484.0	1515.0	620.0	65.0	301.0	1181.0	525.0	637.0	1314.0	1654.0	218.0	145.0	687.0	1143.0	1047.0	1798.0	2133.0	712.0	378.0	833.0	1128.0	760.0
750.0	1323.0	1041.0	1007.0	452.0	1732.0	1171.0	962.0	439.0	213.0	1402.0	1193.0	208.0	885.0	3193.0	5006.0	297.0	487.0	1390.0	1280.0	1319.0	1963.0	822.0	1768.0	1733.0	2319.0	2524.0	1510.0	1604.0	2076.0	626.0	205.0	286.0	1297.0	526.0	473.0	2053.0	2285.0	208.0	133.0	746.0	1672.0	1310.0	1798.0	2140.0	880.0	370.0	908.0	1215.0	518.0
715.0	943.0	1131.0	755.0	403.0	1697.0	982.0	890.0	351.0	189.0	1424.0	985.0	197.0	809.0	2924.0	5479.0	417.0	437.0	1331.0	1157.0	1501.0	1902.0	671.0	1691.0	1720.0	2414.0	2136.0	1698.0	1905.0	2027.0	576.0	143.0	317.0	1472.0	396.0	916.0	1446.0	2251.0	268.0	208.0	1015.0	1461.0	1085.0	1761.0	2284.0	832.0	510.0	1004.0	1301.0	614.0
933.0	1181.0	931.0	1185.0	385.0	2079.0	1044.0	861.0	433.0	213.0	1438.0	980.0	156.0	765.0	3166.0	5153.0	396.0	481.0	1515.0	1266.0	1445.0	2464.0	840.0	1877.0	1821.0	1656.0	1927.0	1960.0	2023.0	1750.0	660.0	306.0	335.0	1396.0	434.0	501.0	2017.0	2097.0	253.0	207.0	669.0	1543.0	1123.0	2385.0	2307.0	771.0	378.0	1010.0	1298.0	790.0
899.0	1434.0	1197.0	1258.0	572.0	2185.0	1178.0	965.0	449.0	239.0	1330.0	1029.0	291.0	694.0	3092.0	5338.0	401.0	612.0	1545.0	993.0	1670.0	1953.0	676.0	1660.0	2199.0	2149.0	2067.0	1467.0	2123.0	2099.0	716.0	241.0	399.0	1415.0	544.0	793.0	1914.0	2051.0	371.0	229.0	959.0	1402.0	1150.0	2034.0	2409.0	784.0	546.0	1116.0	1508.0	644.0
706.0	1186.0	973.0	924.0	447.0	1306.0	754.0	844.0	305.0	219.0	1499.0	871.0	240.0	952.0	2348.0	4792.0	339.0	470.0	1455.0	968.0	1407.0	2735.0	777.0	1837.0	1479.0	1622.0	1554.0	1681.0	1467.0	2198.0	577.0	288.0	252.0	1206.0	423.0	466.0	1838.0	1908.0	277.0	313.0	601.0	1501.0	988.0	1538.0	1998.0	819.0	387.0	908.0	1112.0	649.0
960.0	1240.0	962.0	1145.0	410.0	1693.0	1065.0	875.0	357.0	157.0	1630.0	957.0	289.0	876.0	3075.0	4976.0	292.0	407.0	1410.0	991.0	1167.0	1781.0	782.0	1999.0	1832.0	1833.0	2030.0	1485.0	1758.0	1720.0	690.0	106.0	418.0	1427.0	528.0	721.0	1738.0	2202.0	267.0	246.0	847.0	1454.0	1161.0	1898.0	2059.0	838.0	453.0	1041.0	1431.0	792.0
704.0	867.0	1258.0	1142.0	414.0	1405.0	857.0	783.0	333.0	202.0	877.0	896.0	215.0	700.0	3298.0	4443.0	290.0	416.0	1339.0	939.0	1162.0	1734.0	691.0	1730.0	1704.0	1562.0	1693.0	1401.0	1698.0	2059.0	519.0	316.0	330.0	1368.0	386.0	522.0	1944.0	1900.0	238.0	188.0	818.0	1338.0	1004.0	1458.0	1858.0	862.0	374.0	830.0	1205.0	655.0
609.0	1173.0	897.0	832.0	413.0	1423.0	810.0	819.0	226.0	172.0	1359.0	876.0	166.0	658.0	2780.0	4172.0	276.0	415.0	1228.0	1020.0	930.0	1862.0	768.0	1308.0	1464.0	1486.0	2003.0	1174.0	1525.0	1773.0	563.0	48.0	287.0	1217.0	294.0	501.0	1389.0	1601.0	211.0	193.0	794.0	1196.0	1036.0	1399.0	1813.0	773.0	259.0	937.0	1135.0	569.0
1093.0	1002.0	1093.0	1035.0	578.0	1907.0	1390.0	1065.0	554.0	291.0	1527.0	1127.0	315.0	957.0	4364.0	5154.0	305.0	527.0	1605.0	1145.0	1241.0	2340.0	1102.0	1821.0	1852.0	2413.0	2157.0	1663.0	1913.0	2270.0	767.0	203.0	335.0	1502.0	434.0	759.0	2482.0	2414.0	303.0	303.0	876.0	1845.0	1216.0	2396.0	1960.0	939.0	414.0	1133.0	1612.0	999.0
719.0	853.0	823.0	946.0	490.0	1458.0	657.0	812.0	308.0	295.0	1214.0	683.0	222.0	667.0	3150.0	4744.0	353.0	552.0	1458.0	1155.0	1079.0	1980.0	835.0	1567.0	2043.0	2150.0	1791.0	1724.0	1847.0	1966.0	544.0	244.0	234.0	1164.0	401.0	475.0	2013.0	1968.0	287.0	221.0	688.0	1148.0	1007.0	1408.0	2036.0	740.0	448.0	847.0	1197.0	507.0
803.0	994.0	898.0	1100.0	490.0	1887.0	1280.0	1253.0	451.0	176.0	1870.0	1217.0	244.0	1224.0	3421.0	5432.0	417.0	515.0	1614.0	1402.0	1449.0	2012.0	1021.0	1783.0	2093.0	1761.0	3070.0	1590.0	2264.0	1880.0	719.0	167.0	320.0	1418.0	477.0	742.0	2182.0	2320.0	325.0	269.0	702.0	2080.0	1465.0	2479.0	2208.0	922.0	411.0	1075.0	1630.0	996.0
727.0	942.0	1254.0	955.0	356.0	1482.0	867.0	1038.0	319.0	383.0	1580.0	869.0	193.0	932.0	2632.0	5011.0	417.0	405.0	1340.0	1145.0	1018.0	2128.0	883.0	1689.0	1501.0	2235.0	1967.0	1599.0	2075.0	1475.0	601.0	182.0	316.0	1350.0	461.0	1242.0	2297.0	1672.0	212.0	193.0	817.0	1435.0	1336.0	2006.0	2347.0	858.0	393.0	1116.0	1374.0	813.0
901.0	1334.0	907.0	1229.0	497.0	2037.0	1055.0	956.0	362.0	319.0	1442.0	948.0	286.0	714.0	3410.0	5449.0	353.0	491.0	1483.0	1060.0	1588.0	2034.0	758.0	1932.0	2075.0	2472.0	1999.0	1521.0	2159.0	2177.0	696.0	280.0	353.0	1378.0	563.0	858.0	1814.0	1913.0	254.0	188.0	952.0	1435.0	1148.0	2389.0	2077.0	716.0	447.0	987.0	1573.0	922.0
1097.0	1377.0	983.0	1153.0	566.0	1943.0	1264.0	938.0	507.0	252.0	1466.0	1053.0	207.0	831.0	4012.0	5618.0	392.0	524.0	1507.0	1173.0	1283.0	2628.0	747.0	2083.0	1639.0	2098.0	2649.0	1860.0	1853.0	2658.0	684.0	659.0	426.0	1688.0	458.0	767.0	2006.0	2300.0	244.0	158.0	881.0	1464.0	1100.0	2297.0	2518.0	718.0	367.0	1095.0	1511.0	703.0
750.0	1179.0	881.0	921.0	429.0	1714.0	955.0	814.0	357.0	202.0	1295.0	831.0	146.0	546.0	2953.0	5293.0	324.0	413.0	1417.0	1101.0	1578.0	1798.0	798.0	1558.0	1735.0	1837.0	1674.0	1584.0	1885.0	1496.0	652.0	442.0	432.0	1474.0	417.0	719.0	1776.0	1794.0	241.0	129.0	928.0	1501.0	1237.0	2036.0	2393.0	786.0	418.0	1134.0	1280.0	939.0
858.0	970.0	1201.0	1155.0	450.0	1723.0	1084.0	1189.0	489.0	197.0	1211.0	939.0	220.0	716.0	3748.0	4604.0	311.0	441.0	1285.0	952.0	1228.0	1794.0	742.0	1783.0	1467.0	2552.0	2255.0	1486.0	2023.0	1493.0	660.0	330.0	344.0	1333.0	542.0	836.0	2152.0	2274.0	196.0	157.0	803.0	1193.0	1132.0	1647.0	2035.0	997.0	418.0	980.0	1514.0	539.0
706.0	926.0	973.0	1179.0	414.0	1206.0	828.0	969.0	214.0	121.0	1242.0	807.0	218.0	459.0	2562.0	4272.0	266.0	355.0	1219.0	1053.0	922.0	2568.0	780.0	1624.0	1613.0	1805.0	1483.0	832.0	2852.0	1203.0	656.0	214.0	236.0	1300.0	351.0	645.0	1714.0	1818.0	168.0	107.0	820.0	1289.0	1160.0	1556.0	2376.0	627.0	319.0	834.0	1009.0	489.0
761.0	1074.0	819.0	1134.0	531.0	1332.0	651.0	805.0	339.0	209.0	1123.0	916.0	209.0	817.0	2324.0	3928.0	225.0	357.0	1165.0	1074.0	1022.0	1671.0	728.0	1414.0	1539.0	1805.0	1892.0	1504.0	1531.0	1818.0	460.0	352.0	252.0	1206.0	269.0	503.0	2206.0	1587.0	223.0	282.0	698.0	1343.0	906.0	1643.0	1967.0	707.0	380.0	907.0	1266.0	1095.0
865.0	1142.0	959.0	836.0	508.0	1526.0	1079.0	918.0	364.0	319.0	1084.0	858.0	292.0	871.0	2720.0	5177.0	280.0	366.0	1377.0	1036.0	1629.0	1246.0	768.0	1303.0	1413.0	2265.0	1886.0	1484.0	2163.0	1661.0	698.0	218.0	329.0	1262.0	273.0	887.0	1372.0	1485.0	185.0	162.0	1001.0	1675.0	1114.0	1289.0	2264.0	814.0	285.0	784.0	1163.0	440.0
746.0	1249.0	1158.0	901.0	384.0	1502.0	1183.0	971.0	363.0	477.0	1501.0	828.0	129.0	606.0	3319.0	4971.0	275.0	362.0	1751.0	924.0	1544.0	2382.0	639.0	1662.0	1928.0	2024.0	1959.0	2028.0	2005.0	1939.0	641.0	159.0	266.0	1255.0	582.0	453.0	1828.0	2110.0	173.0	149.0	635.0	1564.0	1229.0	1751.0	2152.0	794.0	381.0	695.0	1172.0	430.0
737.0	1288.0	722.0	712.0	514.0	1742.0	864.0	790.0	308.0	186.0	1092.0	860.0	204.0	611.0	2754.0	4311.0	286.0	399.0	1285.0	980.0	1422.0	2050.0	699.0	1656.0	1695.0	1642.0	2038.0	1330.0	1564.0	1876.0	644.0	180.0	228.0	1064.0	376.0	560.0	1333.0	1482.0	203.0	202.0	687.0	1517.0	1040.0	1744.0	1833.0	660.0	449.0	878.0	1230.0	625.0
805.0	884.0	849.0	889.0	545.0	1536.0	747.0	840.0	229.0	199.0	1324.0	810.0	171.0	651.0	2883.0	3798.0	257.0	327.0	1002.0	1064.0	932.0	1720.0	751.0	1329.0	1471.0	1450.0	1626.0	1414.0	1402.0	1479.0	826.0	131.0	294.0	1075.0	266.0	498.0	1358.0	1499.0	204.0	216.0	715.0	1476.0	1014.0	1431.0	1849.0	726.0	257.0	736.0	1103.0	446.0
997.0	1329.0	1124.0	1134.0	778.0	1617.0	1067.0	938.0	408.0	218.0	1380.0	808.0	204.0	806.0	3770.0	5277.0	283.0	376.0	1605.0	1119.0	1406.0	2052.0	685.0	1769.0	1755.0	2115.0	2763.0	1892.0	1848.0	1624.0	588.0	98.0	443.0	1461.0	311.0	673.0	1799.0	1703.0	246.0	207.0	893.0	1918.0	1234.0	1748.0	2217.0	670.0	342.0	910.0	1278.0	705.0
793.0	907.0	1139.0	879.0	592.0	1481.0	801.0	770.0	263.0	161.0	1171.0	915.0	220.0	691.0	2829.0	5025.0	307.0	419.0	1537.0	1032.0	877.0	1206.0	729.0	1445.0	2005.0	1639.0	1746.0	1672.0	1931.0	1729.0	657.0	94.0	389.0	1275.0	272.0	585.0	1858.0	1504.0	249.0	215.0	848.0	1351.0	1194.0	1101.0	2154.0	707.0	444.0	1060.0	1186.0	539.0
871.0	1044.0	795.0	1246.0	523.0	1736.0	799.0	894.0	341.0	232.0	1501.0	976.0	220.0	631.0	2643.0	4584.0	302.0	481.0	1328.0	1504.0	1265.0	1909.0	991.0	1832.0	1833.0	2188.0	2143.0	1553.0	1574.0	1856.0	661.0	279.0	364.0	1467.0	518.0	628.0	1525.0	1925.0	240.0	180.0	921.0	1400.0	1099.0	1606.0	2253.0	601.0	497.0	1222.0	1397.0	715.0
669.0	891.0	838.0	643.0	337.0	1485.0	781.0	772.0	205.0	156.0	1200.0	745.0	156.0	774.0	2702.0	3969.0	218.0	317.0	1136.0	1230.0	1131.0	1822.0	722.0	1423.0	1041.0	1689.0	1345.0	1260.0	1679.0	1279.0	595.0	164.0	367.0	1091.0	257.0	620.0	1251.0	1316.0	198.0	180.0	665.0	1283.0	928.0	1564.0	1821.0	715.0	257.0	828.0	965.0	784.0
658.0	1211.0	1230.0	958.0	458.0	1324.0	873.0	820.0	299.0	113.0	1177.0	757.0	192.0	746.0	2599.0	5343.0	309.0	427.0	1486.0	1115.0	1195.0	1172.0	1061.0	1483.0	1746.0	1568.0	1957.0	1764.0	1807.0	1288.0	623.0	101.0	392.0	1230.0	309.0	533.0	1473.0	1335.0	156.0	194.0	713.0	1745.0	1234.0	1418.0	2194.0	815.0	230.0	831.0	1196.0	792.0
613.0	989.0	1024.0	811.0	362.0	1237.0	822.0	739.0	287.0	261.0	1245.0	838.0	187.0	783.0	3141.0	4742.0	241.0	359.0	1227.0	1130.0	1158.0	1701.0	1106.0	1394.0	1524.0	1665.0	2137.0	1712.0	1331.0	1459.0	615.0	161.0	419.0	1236.0	425.0	528.0	1364.0	1318.0	194.0	190.0	744.0	1353.0	1132.0	1565.0	2043.0	631.0	238.0	844.0	1227.0	775.0
674.0	1124.0	788.0	959.0	464.0	1721.0	967.0	763.0	353.0	227.0	1124.0	926.0	179.0	823.0	2935.0	5046.0	355.0	441.0	1578.0	1058.0	1211.0	1812.0	1240.0	1764.0	1553.0	1969.0	1939.0	1437.0	2037.0	1478.0	740.0	290.0	462.0	1405.0	474.0	676.0	1555.0	1537.0	225.0	252.0	846.0	1427.0	1365.0	1854.0	1904.0	693.0	339.0	962.0	1334.0	595.0
1034.0	1290.0	1146.0	1334.0	653.0	1480.0	931.0	832.0	338.0	270.0	1406.0	1173.0	268.0	723.0	3390.0	5398.0	336.0	490.0	1519.0	1166.0	913.0	2439.0	964.0	1642.0	1791.0	1566.0	1995.0	1788.0	1807.0	1862.0	898.0	423.0	261.0	1202.0	320.0	494.0	1666.0	1678.0	209.0	218.0	708.0	1642.0	1316.0	2128.0	1993.0	848.0	456.0	900.0	1360.0	845.0
573.0	1042.0	1161.0	867.0	501.0	1481.0	886.0	714.0	348.0	193.0	1310.0	765.0	204.0	666.0	3242.0	3765.0	254.0	355.0	1104.0	845.0	713.0	2088.0	527.0	1275.0	1289.0	1611.0	1921.0	1442.0	1531.0	1327.0	650.0	135.0	266.0	1183.0	391.0	406.0	1306.0	1648.0	145.0	133.0	528.0	1372.0	976.0	1473.0	1885.0	632.0	303.0	691.0	1149.0	333.0
833.0	832.0	1056.0	875.0	370.0	993.0	814.0	698.0	281.0	187.0	1046.0	912.0	184.0	679.0	2424.0	3942.0	253.0	357.0	1615.0	950.0	782.0	1361.0	653.0	1528.0	1563.0	1843.0	1500.0	1357.0	1628.0	1262.0	593.0	65.0	394.0	980.0	251.0	647.0	1359.0	1195.0	120.0	98.0	759.0	1474.0	1065.0	1559.0	1485.0	632.0	355.0	661.0	1201.0	441.0
489.0	753.0	1013.0	688.0	420.0	1242.0	730.0	726.0	344.0	225.0	928.0	638.0	201.0	600.0	2846.0	3732.0	207.0	303.0	1169.0	922.0	813.0	1680.0	533.0	1091.0	1214.0	1503.0	2274.0	1323.0	1454.0	1795.0	556.0	69.0	267.0	1085.0	283.0	471.0	1103.0	1303.0	156.0	151.0	652.0	1374.0	873.0	1399.0	1941.0	723.0	233.0	824.0	918.0	462.0
695.0	821.0	924.0	806.0	359.0	1131.0	650.0	812.0	313.0	156.0	1151.0	781.0	167.0	553.0	2786.0	4640.0	242.0	332.0	1265.0	1242.0	906.0	1873.0	542.0	1540.0	1715.0	1547.0	2071.0	1420.0	1563.0	1416.0	703.0	178.0	277.0	896.0	308.0	349.0	1560.0	1582.0	188.0	159.0	545.0	1310.0	960.0	1665.0	1684.0	761.0	288.0	676.0	1006.0	503.0
635.0	1041.0	1088.0	847.0	349.0	1343.0	1056.0	737.0	344.0	354.0	975.0	1054.0	228.0	721.0	2531.0	4013.0	248.0	375.0	1258.0	940.0	1085.0	1797.0	653.0	1546.0	1704.0	1401.0	1580.0	1294.0	1311.0	1504.0	554.0	103.0	282.0	1262.0	378.0	539.0	1272.0	1620.0	203.0	110.0	663.0	1512.0	1153.0	1579.0	1738.0	738.0	287.0	810.0	1233.0	374.0
622.0	1188.0	1056.0	717.0	362.0	1428.0	941.0	718.0	309.0	296.0	965.0	710.0	198.0	555.0	2601.0	3918.0	247.0	312.0	1181.0	894.0	1118.0	1814.0	853.0	1500.0	1932.0	1793.0	1728.0	1267.0	1589.0	1573.0	623.0	97.0	233.0	1255.0	361.0	801.0	1330.0	1462.0	201.0	143.0	777.0	2003.0	1051.0	1583.0	1851.0	769.0	310.0	805.0	1148.0	536.0
692.0	890.0	960.0	838.0	347.0	1418.0	869.0	810.0	265.0	195.0	1111.0	744.0	126.0	525.0	2528.0	4013.0	208.0	379.0	1562.0	729.0	829.0	1730.0	599.0	1164.0	1251.0	1483.0	1894.0	1463.0	1653.0	1316.0	431.0	291.0	276.0	1135.0	259.0	434.0	1303.0	1115.0	172.0	127.0	671.0	1738.0	992.0	1442.0	1798.0	599.0	270.0	662.0	1235.0	523.0
823.0	1110.0	1182.0	933.0	464.0	1915.0	1133.0	918.0	312.0	208.0	1421.0	1072.0	163.0	696.0	4138.0	5204.0	339.0	447.0	1105.0	1093.0	1347.0	2080.0	713.0	1696.0	1743.0	1973.0	2595.0	1765.0	2043.0	2129.0	719.0	91.0	339.0	1159.0	409.0	549.0	1293.0	1672.0	218.0	170.0	842.0	1625.0	1222.0	1746.0	2045.0	935.0	372.0	820.0	1325.0	415.0
710.0	1043.0	994.0	766.0	377.0	1286.0	672.0	765.0	373.0	186.0	1242.0	764.0	209.0	740.0	2746.0	4140.0	264.0	347.0	1515.0	1076.0	1246.0	1646.0	639.0	1578.0	1344.0	1549.0	2113.0	1892.0	1692.0	1431.0	540.0	84.0	298.0	1195.0	349.0	438.0	1353.0	1536.0	190.0	159.0	632.0	1283.0	1086.0	1758.0	2449.0	581.0	301.0	761.0	1196.0	426.0
752.0	918.0	1059.0	1060.0	480.0	1378.0	850.0	783.0	404.0	191.0	1041.0	754.0	182.0	391.0	3127.0	5276.0	202.0	370.0	1437.0	947.0	1396.0	1494.0	606.0	1546.0	1602.0	1824.0	2123.0	1397.0	1473.0	1898.0	561.0	213.0	323.0	1345.0	253.0	534.0	1494.0	1587.0	156.0	118.0	677.0	1525.0	1300.0	1391.0	1725.0	793.0	258.0	906.0	1192.0	325.0
778.0	974.0	1081.0	768.0	404.0	1124.0	821.0	786.0	326.0	155.0	964.0	892.0	200.0	855.0	3668.0	4109.0	230.0	308.0	1305.0	1042.0	1145.0	1403.0	651.0	1188.0	1360.0	2191.0	2560.0	1393.0	1617.0	1458.0	686.0	26.0	317.0	1226.0	317.0	590.0	1492.0	1688.0	221.0	175.0	777.0	1386.0	1365.0	1394.0	1577.0	781.0	284.0	736.0	1228.0	403.0
784.0	874.0	886.0	1155.0	497.0	1539.0	912.0	980.0	391.0	270.0	1339.0	922.0	217.0	861.0	3733.0	4472.0	296.0	346.0	1380.0	809.0	1465.0	2313.0	647.0	1524.0	1879.0	2288.0	2244.0	1883.0	1456.0	1889.0	667.0	103.0	492.0	1184.0	326.0	577.0	1501.0	1573.0	189.0	157.0	826.0	1449.0	1268.0	1967.0	2041.0	698.0	354.0	1000.0	1341.0	599.0
955.0	1078.0	1092.0	1122.0	662.0	1496.0	850.0	750.0	344.0	171.0	1307.0	912.0	209.0	650.0	3307.0	4223.0	248.0	353.0	1631.0	933.0	830.0	1830.0	759.0	1604.0	2172.0	1599.0	2056.0	2040.0	1841.0	1868.0	726.0	329.0	284.0	1241.0	338.0	583.0	1773.0	1505.0	168.0	211.0	748.0	1798.0	1448.0	1887.0	2304.0	782.0	363.0	700.0	1045.0	740.0
629.0	786.0	846.0	857.0	332.0	1236.0	809.0	738.0	282.0	135.0	993.0	729.0	167.0	756.0	2528.0	4491.0	191.0	308.0	1161.0	801.0	699.0	1459.0	677.0	1394.0	1266.0	1365.0	2075.0	1551.0	1654.0	1476.0	593.0	119.0	294.0	1070.0	234.0	403.0	1419.0	1382.0	200.0	184.0	580.0	1425.0	914.0	1413.0	1770.0	611.0	330.0	737.0	1080.0	728.0
722.0	815.0	1015.0	611.0	385.0	1190.0	694.0	680.0	246.0	105.0	988.0	828.0	74.0	912.0	2272.0	4231.0	294.0	338.0	1086.0	826.0	1075.0	1570.0	629.0	1469.0	1286.0	1769.0	1778.0	1544.0	1822.0	1578.0	657.0	274.0	238.0	1045.0	228.0	404.0	1430.0	1389.0	202.0	178.0	618.0	1261.0	756.0	939.0	1839.0	858.0	261.0	738.0	1095.0	249.0
743.0	1030.0	1101.0	912.0	464.0	1633.0	1150.0	723.0	336.0	149.0	1173.0	911.0	254.0	482.0	2880.0	4483.0	277.0	345.0	1826.0	1115.0	1143.0	1837.0	750.0	1290.0	1424.0	1857.0	2278.0	1373.0	1818.0	1664.0	549.0	452.0	296.0	1254.0	236.0	471.0	1628.0	1379.0	189.0	133.0	694.0	1387.0	945.0	1938.0	1715.0	638.0	325.0	915.0	1278.0	699.0
734.0	1359.0	1061.0	1145.0	309.0	1414.0	771.0	793.0	273.0	138.0	1188.0	966.0	200.0	519.0	2483.0	4930.0	295.0	357.0	1118.0	1073.0	1403.0	1842.0	724.0	1696.0	1531.0	1695.0	1679.0	1402.0	1543.0	1841.0	586.0	47.0	206.0	1288.0	284.0	631.0	1416.0	1711.0	131.0	76.0	891.0	1483.0	1030.0	1446.0	1825.0	752.0	314.0	762.0	1285.0	609.0
784.0	981.0	942.0	996.0	334.0	1432.0	1023.0	978.0	432.0	150.0	1090.0	803.0	157.0	577.0	3296.0	3781.0	362.0	366.0	1329.0	1135.0	1620.0	1841.0	693.0	1997.0	1675.0	1796.0	2434.0	1893.0	1927.0	1787.0	619.0	115.0	310.0	1373.0	565.0	643.0	1290.0	2056.0	196.0	153.0	946.0	1233.0	1145.0	1472.0	2051.0	704.0	324.0	886.0	1240.0	449.0
800.0	1234.0	1031.0	804.0	565.0	1944.0	1099.0	888.0	441.0	249.0	1148.0	887.0	121.0	992.0	3591.0	4485.0	332.0	441.0	1335.0	1097.0	1014.0	1836.0	858.0	1464.0	1768.0	1972.0	2052.0	1403.0	1848.0	1859.0	739.0	69.0	400.0	1476.0	512.0	622.0	1910.0	1645.0	163.0	174.0	785.0	2040.0	1218.0	1806.0	2241.0	817.0	286.0	947.0	1182.0	615.0
851.0	1149.0	995.0	974.0	483.0	1337.0	710.0	692.0	321.0	125.0	1176.0	839.0	150.0	573.0	3161.0	4284.0	318.0	335.0	814.0	1039.0	1173.0	1303.0	731.0	1395.0	1264.0	1616.0	1900.0	1209.0	1572.0	1628.0	573.0	172.0	390.0	1195.0	242.0	443.0	1200.0	1258.0	143.0	232.0	744.0	1453.0	1080.0	1296.0	1754.0	678.0	235.0	905.0	1205.0	569.0
944.0	1320.0	1224.0	1290.0	588.0	1958.0	1225.0	856.0	336.0	202.0	1307.0	1217.0	205.0	916.0	3971.0	5013.0	373.0	447.0	1767.0	1098.0	1373.0	1619.0	971.0	1835.0	1815.0	1822.0	2558.0	1842.0	1894.0	1942.0	850.0	425.0	402.0	1511.0	377.0	491.0	1684.0	1662.0	262.0	156.0	865.0	1850.0	1156.0	1685.0	2460.0	872.0	380.0	879.0	1531.0	685.0
827.0	1139.0	1046.0	1235.0	638.0	1908.0	1165.0	921.0	370.0	140.0	1364.0	757.0	194.0	893.0	3469.0	5151.0	394.0	497.0	1755.0	702.0	1447.0	2354.0	860.0	1651.0	1998.0	2092.0	2093.0	1876.0	2018.0	2002.0	767.0	411.0	375.0	1705.0	463.0	667.0	1791.0	1564.0	225.0	198.0	834.0	1622.0	1347.0	1923.0	2228.0	905.0	426.0	1111.0	1474.0	794.0
948.0	1049.0	1296.0	1206.0	531.0	1474.0	892.0	959.0	476.0	242.0	1349.0	1261.0	283.0	822.0	3333.0	5613.0	367.0	583.0	1817.0	1188.0	1758.0	1651.0	714.0	1731.0	1471.0	2711.0	2260.0	1355.0	1897.0	2297.0	634.0	230.0	427.0	1355.0	380.0	793.0	1583.0	1625.0	175.0	180.0	1207.0	1715.0	1038.0	1652.0	2040.0	985.0	433.0	1038.0	1468.0	402.0
858.0	1040.0	1024.0	1174.0	457.0	1535.0	937.0	889.0	406.0	259.0	1518.0	1163.0	245.0	850.0	3252.0	5098.0	340.0	500.0	1551.0	1167.0	1182.0	2564.0	814.0	1790.0	1696.0	1580.0	3119.0	1588.0	1397.0	2165.0	728.0	164.0	345.0	1407.0	422.0	461.0	1577.0	1582.0	206.0	227.0	839.0	1441.0	1396.0	1951.0	2157.0	906.0	324.0	1099.0	1410.0	384.0
752.0	753.0	1065.0	1017.0	599.0	1360.0	1148.0	976.0	450.0	184.0	1243.0	754.0	211.0	946.0	3286.0	4589.0	255.0	401.0	1424.0	1099.0	1025.0	1751.0	606.0	1380.0	1527.0	2076.0	2393.0	1570.0	1738.0	1689.0	613.0	112.0	418.0	1360.0	266.0	693.0	1195.0	1327.0	197.0	170.0	867.0	1237.0	1040.0	1582.0	1882.0	671.0	315.0	716.0	1293.0	346.0
801.0	681.0	1021.0	945.0	365.0	1257.0	824.0	930.0	262.0	221.0	1477.0	1071.0	191.0	869.0	3003.0	4464.0	243.0	497.0	1743.0	1199.0	1067.0	1645.0	721.0	1579.0	1691.0	1756.0	1910.0	1500.0	1854.0	1935.0	458.0	225.0	343.0	1363.0	485.0	549.0	1848.0	1946.0	322.0	275.0	761.0	1478.0	1005.0	1771.0	1914.0	809.0	315.0	748.0	1216.0	858.0
656.0	985.0	1327.0	943.0	487.0	1557.0	1190.0	924.0	385.0	249.0	1527.0	1082.0	266.0	857.0	2884.0	5165.0	326.0	427.0	1333.0	1046.0	1586.0	2184.0	657.0	1645.0	1777.0	2235.0	2462.0	1721.0	2042.0	1349.0	593.0	247.0	330.0	1508.0	443.0	516.0	1396.0	1983.0	249.0	219.0	869.0	1278.0	1172.0	1606.0	2062.0	735.0	377.0	885.0	1529.0	273.0
664.0	1269.0	1413.0	742.0	613.0	1369.0	724.0	795.0	292.0	181.0	1496.0	754.0	157.0	530.0	2839.0	5001.0	296.0	340.0	1437.0	991.0	1348.0	1878.0	771.0	1343.0	1448.0	1763.0	1996.0	1443.0	1696.0	1817.0	506.0	62.0	320.0	919.0	226.0	425.0	1284.0	1190.0	146.0	160.0	648.0	1409.0	924.0	1799.0	1849.0	868.0	294.0	840.0	1115.0	438.0
692.0	1122.0	1009.0	1196.0	548.0	1513.0	840.0	958.0	430.0	172.0	1356.0	984.0	175.0	828.0	3360.0	4608.0	358.0	449.0	1720.0	1094.0	1341.0	1802.0	731.0	1445.0	1693.0	2114.0	2572.0	1994.0	2050.0	2061.0	713.0	153.0	394.0	1240.0	451.0	620.0	1456.0	1531.0	254.0	223.0	996.0	1619.0	1078.0	1715.0	2230.0	763.0	305.0	846.0	1274.0	677.0
706.0	997.0	1065.0	672.0	479.0	1416.0	798.0	707.0	256.0	162.0	1182.0	831.0	184.0	502.0	3350.0	4823.0	283.0	341.0	1475.0	1163.0	800.0	1933.0	531.0	1225.0	1384.0	1839.0	1626.0	1771.0	1495.0	1467.0	571.0	108.0	255.0	1254.0	286.0	412.0	1356.0	1576.0	176.0	108.0	672.0	1535.0	970.0	1177.0	1814.0	691.0	286.0	814.0	1103.0	278.0
456.0	1130.0	866.0	580.0	370.0	934.0	662.0	650.0	273.0	135.0	1128.0	782.0	230.0	546.0	2311.0	3308.0	221.0	241.0	1092.0	966.0	838.0	1280.0	538.0	1270.0	1139.0	1337.0	1648.0	1185.0	1443.0	1184.0	540.0	161.0	325.0	1104.0	250.0	400.0	988.0	1216.0	126.0	91.0	619.0	1111.0	928.0	1401.0	1724.0	556.0	227.0	534.0	906.0	517.0
914.0	1046.0	986.0	970.0	627.0	1494.0	853.0	838.0	317.0	188.0	1055.0	939.0	211.0	832.0	3018.0	4832.0	326.0	392.0	1369.0	776.0	1404.0	1996.0	614.0	1583.0	1837.0	1848.0	1882.0	2569.0	1743.0	1946.0	606.0	102.0	303.0	1321.0	338.0	726.0	1526.0	1559.0	218.0	199.0	821.0	1602.0	1253.0	1642.0	2334.0	602.0	398.0	943.0	1175.0	408.0
347.0	739.0	955.0	624.0	372.0	644.0	486.0	620.0	220.0	181.0	831.0	495.0	158.0	486.0	1417.0	3105.0	228.0	263.0	1119.0	812.0	666.0	980.0	405.0	814.0	1297.0	1037.0	1312.0	1392.0	1310.0	1093.0	361.0	0.0	218.0	1009.0	102.0	419.0	832.0	1020.0	126.0	108.0	629.0	1183.0	572.0	951.0	1267.0	567.0	195.0	639.0	904.0	199.0
834.0	1567.0	1256.0	629.0	821.0	1280.0	616.0	747.0	317.0	86.0	1064.0	674.0	249.0	852.0	2032.0	6181.0	279.0	413.0	1137.0	970.0	906.0	1396.0	438.0	1912.0	1931.0	1557.0	2076.0	1650.0	1881.0	1428.0	916.0	212.0	313.0	1212.0	355.0	614.0	728.0	1072.0	188.0	100.0	575.0	1369.0	1082.0	1591.0	1637.0	550.0	321.0	739.0	1069.0	220.0
803.0	1253.0	1349.0	1144.0	466.0	1663.0	890.0	911.0	329.0	422.0	1148.0	858.0	213.0	739.0	3407.0	5435.0	436.0	380.0	1472.0	944.0	1020.0	1747.0	863.0	1743.0	1810.0	2240.0	1895.0	2083.0	1529.0	1815.0	744.0	505.0	345.0	1510.0	265.0	771.0	1699.0	2022.0	179.0	125.0	959.0	1608.0	1262.0	1480.0	2324.0	764.0	477.0	877.0	1346.0	757.0
749.0	1160.0	921.0	805.0	475.0	1092.0	801.0	700.0	243.0	132.0	1016.0	689.0	234.0	595.0	2137.0	3873.0	320.0	354.0	1039.0	832.0	1177.0	1516.0	682.0	1390.0	1441.0	1754.0	2212.0	1552.0	1302.0	1568.0	558.0	31.0	508.0	894.0	269.0	561.0	935.0	1276.0	173.0	143.0	853.0	1335.0	1185.0	1423.0	1730.0	623.0	298.0	634.0	1182.0	650.0
740.0	925.0	1090.0	647.0	287.0	1464.0	705.0	775.0	327.0	194.0	1023.0	523.0	126.0	491.0	2273.0	3751.0	213.0	305.0	1232.0	803.0	1103.0	1523.0	700.0	1382.0	1011.0	1307.0	1872.0	1328.0	1567.0	1467.0	544.0	243.0	242.0	1119.0	329.0	470.0	1133.0	1177.0	185.0	171.0	527.0	1259.0	1012.0	1020.0	1753.0	749.0	268.0	718.0	933.0	542.0
678.0	1075.0	1192.0	730.0	360.0	1227.0	622.0	764.0	318.0	205.0	1007.0	716.0	133.0	638.0	2792.0	4006.0	225.0	359.0	1225.0	996.0	1013.0	1423.0	699.0	1169.0	1425.0	1739.0	1976.0	1352.0	1291.0	2014.0	514.0	149.0	174.0	1388.0	151.0	405.0	1497.0	1537.0	161.0	171.0	575.0	1443.0	1040.0	1107.0	1745.0	672.0	259.0	736.0	1016.0	284.0
750.0	1076.0	1032.0	817.0	403.0	1363.0	705.0	844.0	395.0	297.0	1283.0	899.0	191.0	754.0	2568.0	4786.0	294.0	361.0	1258.0	1041.0	1127.0	1546.0	743.0	1401.0	1560.0	1878.0	2148.0	1585.0	1643.0	1497.0	621.0	141.0	306.0	1320.0	336.0	615.0	1577.0	1697.0	217.0	247.0	848.0	1389.0	1155.0	1355.0	1951.0	608.0	304.0	847.0	1007.0	656.0
523.0	882.0	1006.0	769.0	391.0	975.0	686.0	706.0	213.0	119.0	1102.0	787.0	173.0	690.0	2216.0	3868.0	275.0	304.0	762.0	990.0	988.0	1724.0	580.0	932.0	1283.0	1339.0	1508.0	1478.0	1197.0	1255.0	454.0	0.0	277.0	1099.0	207.0	507.0	920.0	1247.0	193.0	162.0	625.0	1417.0	832.0	1128.0	1813.0	635.0	294.0	749.0	1033.0	303.0
544.0	971.0	1103.0	828.0	504.0	1235.0	660.0	809.0	269.0	153.0	702.0	804.0	198.0	721.0	2158.0	4164.0	306.0	232.0	1831.0	791.0	1253.0	2030.0	670.0	1197.0	1020.0	1528.0	1808.0	1498.0	1343.0	1517.0	642.0	40.0	366.0	1138.0	322.0	518.0	1640.0	1377.0	234.0	203.0	789.0	1265.0	985.0	1351.0	1854.0	863.0	230.0	843.0	1017.0	449.0
857.0	1283.0	1240.0	1256.0	481.0	1503.0	1037.0	935.0	390.0	317.0	1729.0	1065.0	213.0	763.0	3860.0	4864.0	363.0	312.0	1465.0	1332.0	1100.0	2114.0	776.0	1640.0	1747.0	2264.0	2655.0	1786.0	1828.0	2275.0	653.0	228.0	535.0	1345.0	538.0	447.0	1882.0	1688.0	198.0	242.0	981.0	1666.0	1449.0	2017.0	2222.0	878.0	337.0	981.0	1287.0	587.0
553.0	986.0	910.0	732.0	317.0	921.0	675.0	612.0	260.0	309.0	917.0	601.0	119.0	496.0	2492.0	3427.0	215.0	236.0	992.0	812.0	795.0	1541.0	612.0	1240.0	1504.0	1505.0	1886.0	1352.0	1428.0	1241.0	511.0	20.0	230.0	1130.0	154.0	468.0	1162.0	1507.0	135.0	73.0	627.0	1342.0	962.0	1088.0	1770.0	557.0	199.0	711.0	938.0	421.0
639.0	1048.0	1047.0	825.0	492.0	1371.0	722.0	778.0	338.0	143.0	666.0	700.0	212.0	568.0	2510.0	3836.0	223.0	299.0	1159.0	651.0	1222.0	1965.0	728.0	1291.0	1571.0	1675.0	2054.0	1336.0	1596.0	1726.0	757.0	95.0	279.0	1197.0	241.0	503.0	1283.0	1214.0	165.0	153.0	686.0	1228.0	1152.0	1161.0	1799.0	673.0	288.0	733.0	1162.0	599.0
[truncated: 464 more columns]
